# Supplementary material for: Identification of tumor microenvironment-related prognostic genes in colorectal cancer based on bioinformatic methods
Source: Sci Rep. 2021 Jul 22;11:15040. doi: 10.1038/s41598-021-94541-6 (PMC8298640; doi:10.1038/s41598-021-94541-6)
Supplement: Supplementary file 3 — Supplementary Information S1. [file 41598_2021_94541_MOESM3_ESM.xlsx]

## Sheet: clinical
Id	futime（days）	fustat	age	gender	stage	T	M	N
TCGA-AA-3543	30	Alive	84	MALE	Stage I	T2	M0	N0
TCGA-AA-A00R	30	Alive	64	FEMALE	Stage I	T2	M0	N0
TCGA-AG-3742	30	Alive	85	FEMALE	Stage I	T1	M0	N0
TCGA-AA-3856	30	Alive	59	MALE	Stage IIA	T3	M0	N0
TCGA-AG-3878	30	Alive	64	MALE	Stage I	T2	M0	N0
TCGA-AA-3518	31	Alive	81	FEMALE	Stage IIA	T3	M0	N0
TCGA-AA-3494	31	Alive	55	MALE	Stage IV	T3	M1	N0
TCGA-AA-A01Q	31	Alive	48	FEMALE	Stage II	T3	M0	N0
TCGA-AG-3883	31	Alive	69	MALE	Stage I	T2	M0	N0
TCGA-AA-A01S	31	Alive	47	FEMALE	Stage III	T3	M0	N1
TCGA-AG-A020	31	Alive	57	FEMALE	Stage III	T3	M0	N1
TCGA-AA-3514	31	Alive	81	FEMALE	Stage I	T2	M0	N0
TCGA-AA-3821	31	Alive	81	FEMALE	Stage I	T2	M0	N0
TCGA-AG-4007	31	Alive	87	MALE	Stage IV	T4	M1	N2
TCGA-AG-A01J	31	Alive	59	FEMALE	Stage IIA	T3	M0	N0
TCGA-AA-A01V	31	Alive	59	MALE	Stage I	T2	M0	N0
TCGA-AG-3896	31	Alive	85	FEMALE	Stage I	T2	M0	N0
TCGA-AA-3496	31	Alive	83	FEMALE	Stage II	T3	M0	N0
TCGA-F4-6704	47	Alive	60	MALE	Stage IIIC	T3	MX	N2b
TCGA-AA-3966	61	Alive	89	FEMALE	Stage IIA	T3	M0	N0
TCGA-CK-6748	61	Alive	45	FEMALE	Stage IV	T3	M1	N1
TCGA-CM-5864	61	Alive	60	MALE	Stage I	T2	M0	N0
TCGA-CA-5256	65	Alive	54	FEMALE	Stage IIA	T3	M0	N0
TCGA-CA-5254	68	Alive	42	FEMALE	Stage IIA	T3	M0	N0
TCGA-CK-6747	89	Alive	87	FEMALE	Stage IIA	T3	MX	N0
TCGA-CM-6680	91	Alive	78	FEMALE	Stage IIIB	T3	M0	N2a
TCGA-CA-5255	93	Alive	45	MALE	Stage IIA	T3	M0	N0
TCGA-CA-5796	99	Alive	52	FEMALE	Stage IIA	T3	M0	N0
TCGA-CA-5797	100	Alive	56	MALE	Stage IIA	T3	M0	N0
TCGA-EF-5830	106	Alive	54	MALE	Stage IIB	T4a	M0	N0
TCGA-CM-6678	122	Alive	63	FEMALE	Stage IVA	T4a	M1a	N1c
TCGA-CM-6167	122	Alive	57	FEMALE	Stage IIIC	T3	M0	N2b
TCGA-CM-6679	122	Alive	58	MALE	Stage IIA	T3	M0	N0
TCGA-CM-4752	123	Alive	58	MALE	Stage IIA	T3	M0	N0
TCGA-EF-5831	127	Alive	72	MALE	Stage IIA	T3	M0	N0
TCGA-4N-A93T	146	Alive	67	MALE	Stage IIIB	T4a	M0	N1b
TCGA-CM-6674	150	Alive	39	MALE	Stage IIA	T3	M0	N0
TCGA-CM-6676	153	Alive	82	MALE	Stage I	T2	M0	N0
TCGA-CM-6675	153	Alive	35	MALE	Stage IVB	T3	M1b	N2b
TCGA-DC-5869	153	Alive	62	FEMALE	Stage IIIB	T3	M0	N1a
TCGA-CM-6677	153	Alive	75	FEMALE	Stage IIA	T3	M0	N0
TCGA-DT-5265	161	Alive	51	MALE	Stage II	T3	M0	N0
TCGA-CM-6168	181	Alive	84	FEMALE	Stage IIA	T3	M0	N0
TCGA-CM-6171	182	Alive	77	FEMALE	Stage I	T2	M0	N0
TCGA-AA-3681	182	Alive	77	FEMALE	Stage III	T3	M0	N1
TCGA-AG-A00C	183	Alive	49	FEMALE	Stage IIIB	T3	M0	N1
TCGA-CM-4743	184	Alive	69	MALE	Stage IIA	T3	M0	N0
TCGA-CI-6619	184	Alive	41	MALE	Stage IV	T3	M1	N1c
TCGA-AA-3662	184	Alive	80	FEMALE	Stage IV	T4	M1	N2
TCGA-A6-6782	189	Alive	82	MALE	Stage IIB	T4a	MX	N0
TCGA-AA-3663	212	Alive	42	MALE	Stage II	T3	M0	N0
TCGA-CM-6165	212	Alive	74	MALE	Stage IIA	T3	M0	N0
TCGA-AA-3511	212	Alive	64	MALE	Stage II	T4	M0	N0
TCGA-CM-6172	212	Alive	70	FEMALE	Stage IIIB	T3	M0	N1a
TCGA-CM-6161	212	Alive	36	FEMALE	Stage I	T2	M0	N0
TCGA-CM-6162	212	Alive	48	FEMALE	Stage IIIB	T3	M0	N1a
TCGA-CM-4744	214	Alive	69	MALE	Stage I	T2	M0	N0
TCGA-CM-4748	214	Alive	53	MALE	Stage IIIB	T4a	M0	N1a
TCGA-DC-6158	216	Alive	70	MALE	Stage I	T2	M0	N0
TCGA-D5-6898	229	Alive	51	FEMALE	Stage I	T2	M0	N0
TCGA-A6-4107	231	Alive	57	FEMALE	Stage IIIB	T3	M0	N1b
TCGA-CM-6170	242	Alive	73	FEMALE	Stage I	T2	M0	N0
TCGA-AA-3980	242	Alive	89	FEMALE	Stage I	T2	M0	N0
TCGA-CM-6169	243	Alive	67	MALE	Stage IIA	T3	M0	N0
TCGA-AG-3726	243	Alive	63	FEMALE	Stage I	T2	M0	N0
TCGA-CM-4747	244	Alive	47	MALE	Stage IVA	T4a	M1a	N1b
TCGA-A6-3810	247	Alive	62	MALE	Stage IIA	T3	M0	N0
TCGA-G4-6295	254	Alive	70	FEMALE	Stage II	T3	M0	N0
TCGA-A6-6141	255	Alive	31	MALE	Stage IIA	T3	M0	N0
TCGA-A6-6651	259	Alive	55	FEMALE	Stage IIIB	T3	MX	N1b
TCGA-EI-6882	262	Alive	59	MALE	Stage IIA	T3	M0	N0
TCGA-CM-5341	273	Alive	82	FEMALE	Stage IIIA	T2	M0	N1a
TCGA-D5-6926	275	Alive	65	MALE	Stage IIIB	T4a	M0	N1
TCGA-AG-A016	276	Alive	55	MALE	Stage IV	T3	M1	N2
TCGA-AA-3519	276	Alive	63	MALE	Stage III	T3	M0	N1
TCGA-A6-6650	278	Alive	69	FEMALE	Stage IIA	T3	M0	N0
TCGA-A6-3808	279	Alive	73	MALE	Stage IIA	T3	M0	N0
TCGA-A6-6138	280	Alive	61	MALE	Stage I	T2	M0	N0
TCGA-A6-6653	282	Alive	82	MALE	Stage I	T2	M0	N0
TCGA-A6-5659	286	Alive	82	MALE	Stage I	T2	M0	N0
TCGA-D5-6927	287	Alive	34	MALE	Stage IIA	T3	M0	N0
TCGA-A6-6781	293	Alive	43	MALE	Stage IIIC	T4b	MX	N1b
TCGA-A6-A5ZU	293	Alive	59	MALE	Stage IIIB	T3	M0	N1
TCGA-CM-5863	304	Alive	60	FEMALE	Stage IIIB	T3	M0	N1b
TCGA-CM-5860	304	Alive	44	MALE	Stage IIA	T3	M0	N0
TCGA-CM-5344	304	Alive	39	FEMALE	Stage IIIB	T3	M0	N1b
TCGA-A6-5661	306	Alive	80	FEMALE	Stage IIA	T3	M0	N0
TCGA-D5-6922	308	Alive	76	MALE	Stage IIIA	T3	M0	N1
TCGA-BM-6198	310	Alive	73	MALE	Stage IIIB	T3	unknow	N1
TCGA-D5-7000	312	Alive	79	FEMALE	Stage I	T2	M0	N0
TCGA-A6-3809	314	Alive	71	FEMALE	Stage IIB	T4	M0	N0
TCGA-A6-5667	320	Alive	40	FEMALE	Stage IIIB	T3	MX	N1a
TCGA-A6-6649	328	Alive	66	MALE	Stage IIIB	T3	M0	N1b
TCGA-EI-6884	328	Alive	71	MALE	Stage IIIA	T3	M0	N1
TCGA-A6-3807	333	Alive	53	FEMALE	Stage IIIC	T3	M0	N2
TCGA-CM-5349	335	Alive	68	FEMALE	Stage IIA	T3	M0	N0
TCGA-CM-5861	335	Alive	63	FEMALE	Stage IIA	T3	M0	N0
TCGA-A6-5660	342	Alive	73	MALE	Stage IIIC	T3	M0	N2b
TCGA-A6-6648	344	Alive	56	MALE	Stage IVA	T3	M1a	N0
TCGA-D5-6932	346	Alive	69	MALE	Stage IIA	T3	M0	N0
TCGA-A6-6137	348	Alive	55	MALE	Stage IIIB	T3	M0	N1c
TCGA-4T-AA8H	349	Alive	42	FEMALE	Stage IIA	T3	MX	N0
TCGA-3L-AA1B	349	Alive	61	FEMALE	Stage I	T2	M0	N0
TCGA-EI-6883	350	Alive	63	MALE	Stage IIC	T3	M0	N0
TCGA-D5-5541	350	Alive	63	MALE	Stage IIIB	T3	M0	N1a
TCGA-A6-6780	354	Alive	74	MALE	Stage IIA	T3	MX	N0
TCGA-D5-6928	354	Alive	80	MALE	Stage IIA	T3	M0	N0
TCGA-A6-6140	356	Alive	62	MALE	Stage IIA	T3	M0	N0
TCGA-AF-2690	358	Alive	76	FEMALE	Stage IIIC	T3	M0	N2
TCGA-AY-6386	360	Alive	66	FEMALE	Stage IIIB	T3	M0	N1a
TCGA-A6-5666	362	Alive	78	MALE	Stage IIC	T4b	M0	N0
TCGA-T9-A92H	362	Alive	82	MALE	Stage IIA	T3	M0	N0
TCGA-A6-5664	362	Alive	80	MALE	Stage IIIC	T4a	MX	N2a
TCGA-EI-7002	364	Alive	58	MALE	Stage IV	T3	M1	N2
TCGA-D5-6931	365	Alive	77	MALE	Stage IIIC	T4b	M0	N2
TCGA-AG-3575	365	Alive	51	MALE	Stage II	T3	M0	N0
TCGA-AA-A01G	365	Alive	63	MALE	Stage IIA	T3	M0	N0
TCGA-A6-5657	367	Alive	65	MALE	Stage IIIB	T3	M0	N1
TCGA-A6-6142	368	Alive	56	FEMALE	Stage IVA	T3	M1a	N1a
TCGA-AD-5900	370	Alive	67	MALE	Stage I	T2	MX	N0
TCGA-CA-6716	371	Alive	65	MALE	Stage IIA	T3	M0	N0
TCGA-D5-5538	373	Alive	60	FEMALE	Stage IIIB	T3	M0	N1b
TCGA-D5-6920	377	Alive	77	FEMALE	Stage IIA	T3	M0	N0
TCGA-D5-6923	378	Alive	57	MALE	Stage I	T2	M0	N0
TCGA-F5-6864	379	Alive	74	FEMALE	Stage IIIB	T3	M0	N2a
TCGA-D5-6539	380	Alive	45	FEMALE	unknow	T3	M0	N0
TCGA-CA-6715	383	Alive	63	MALE	Stage IIIB	T3	M0	N1
TCGA-A6-2684	387	Alive	75	FEMALE	Stage I	T2	M0	N0
TCGA-CA-6717	388	Alive	57	MALE	Stage IIA	T3	M0	N0
TCGA-NH-A6GC	389	Alive	66	FEMALE	Stage IVB	T4b	M1b	N1b
TCGA-F5-6571	392	Alive	62	FEMALE	Stage IIA	T3	M0	N0
TCGA-CM-5348	393	Alive	72	MALE	Stage IIIB	T3	M0	N1a
TCGA-AA-3939	395	Alive	83	MALE	Stage IIA	T3	M0	N0
TCGA-AA-3542	395	Alive	69	MALE	Stage IIIC	T3	M0	N2
TCGA-AG-3892	396	Alive	57	FEMALE	Stage I	T1	M0	N0
TCGA-AA-3973	397	Alive	69	MALE	Stage IV	T4	M1	N1
TCGA-A6-6654	399	Alive	65	FEMALE	Stage IIIB	T3	M0	N1
TCGA-A6-5665	404	Alive	84	FEMALE	Stage IIA	T3	M0	N0
TCGA-D5-6930	406	Alive	67	MALE	Stage IIA	T3	M0	N0
TCGA-F4-6460	407	Alive	51	FEMALE	Stage IIIB	T3	M0	N1
TCGA-D5-6929	408	Alive	49	FEMALE	Stage IV	T3	M1	N1
TCGA-F4-6569	409	Alive	60	MALE	Stage I	T2	M0	N0
TCGA-D5-5540	411	Alive	73	MALE	Stage IIA	T3	M0	N0
TCGA-AF-2692	412	Alive	54	FEMALE	Stage IIA	T3	M0	N0
TCGA-EI-6885	415	Alive	57	FEMALE	Stage IV	T3	M1	N1b
TCGA-F4-6463	415	Alive	51	MALE	Stage IIA	T3	M0	N0
TCGA-CI-6621	419	Alive	63	MALE	Stage IIIB	T3	MX	N1
TCGA-G4-6323	419	Alive	50	MALE	Stage IA	Tis	MX	N0
TCGA-AY-6197	423	Alive	60	MALE	Stage IIA	T3	unknow	N0
TCGA-A6-2670	424	Alive	45	MALE	Stage IIA	T3	M0	N0
TCGA-AA-A004	424	Alive	76	MALE	Stage IIA	T3	M0	N0
TCGA-AG-A008	424	Alive	50	FEMALE	Stage I	T2	M0	N0
TCGA-AA-3561	424	Alive	72	MALE	Stage IIA	T3	M0	N0
TCGA-CM-6166	424	Alive	48	FEMALE	Stage I	T2	M0	N0
TCGA-CL-4957	425	Alive	79	FEMALE	unknow	T3	M0	N1
TCGA-AG-4009	426	Alive	83	MALE	Stage I	T2	M0	N0
TCGA-AG-3894	426	Alive	65	MALE	Stage IIA	T3	M0	N0
TCGA-AA-3544	426	Alive	68	MALE	Stage I	T2	M0	N0
TCGA-AA-3667	426	Alive	36	FEMALE	Stage I	T2	M0	N0
TCGA-CM-5868	426	Alive	59	FEMALE	Stage IVA	T4a	M1a	N1a
TCGA-AG-4005	427	Alive	64	MALE	Stage IV	T3	M1	N2
TCGA-CM-6163	427	Alive	74	MALE	Stage I	T1	M0	N0
TCGA-D5-6924	435	Alive	68	MALE	Stage IIA	T3	M0	N0
TCGA-CA-6719	435	Alive	77	MALE	Stage IIA	T3	M0	N0
TCGA-A6-2678	437	Alive	43	FEMALE	Stage IIIB	T3	M0	N1
TCGA-AF-4110	441	Alive	77	MALE	Stage IVA	T4a	MX	N2b
TCGA-AU-3779	441	Alive	80	FEMALE	Stage IIA	T3	M0	N0
TCGA-A6-2676	447	Alive	75	FEMALE	Stage IIB	T4	M0	N0
TCGA-F5-6861	449	Alive	60	FEMALE	Stage IIA	T3	M0	N0
TCGA-A6-5662	453	Alive	46	MALE	Stage IVA	T3	M1	N2
TCGA-AA-3844	454	Alive	78	FEMALE	Stage IIIC	T3	M0	N2
TCGA-A6-6652	456	Alive	59	MALE	Stage IVA	T3	M1	N0
TCGA-AA-A00W	456	Alive	80	MALE	Stage I	T1	M0	N0
TCGA-AA-A01C	457	Alive	75	MALE	Stage IIIA	T2	M0	N1
TCGA-AA-3679	457	Alive	59	MALE	Stage IV	T3	M1	N2
TCGA-AA-A017	457	Alive	57	FEMALE	Stage IIA	T3	M0	N0
TCGA-D5-6535	460	Alive	80	FEMALE	Stage IIIB	T3	MX	N1
TCGA-A6-5656	462	Alive	74	MALE	Stage I	T2	M0	N0
TCGA-A6-2685	464	Alive	48	FEMALE	Stage IIA	T3	M0	N0
TCGA-A6-2683	472	Alive	57	FEMALE	Stage IV	T4	M1	N0
TCGA-D5-6541	474	Alive	49	MALE	Stage IIA	T3	M0	N0
TCGA-CK-4952	475	Alive	48	FEMALE	Stage IIIC	T4	M0	N2
TCGA-NH-A6GB	476	Alive	71	FEMALE	Stage IIIC	T3	MX	N2b
TCGA-AY-5543	479	Alive	65	FEMALE	Stage IVA	T3	M1	N1a
TCGA-F4-6806	481	Alive	59	FEMALE	Stage I	T2	M0	N0
TCGA-EI-6511	482	Alive	52	MALE	Stage IIIB	T3	M0	N1
TCGA-AG-3608	485	Alive	79	FEMALE	Stage IIA	T3	M0	N0
TCGA-AG-A014	485	Alive	86	MALE	Stage I	T2	M0	N0
TCGA-AA-3833	485	Alive	63	FEMALE	Stage IIA	T3	M0	N0
TCGA-CM-6164	487	Alive	46	FEMALE	Stage IIA	T3	M0	N0
TCGA-A6-2686	488	Alive	81	FEMALE	Stage IIA	T3	M0	N0
TCGA-AA-3971	489	Alive	58	MALE	Stage III	T3	M0	N1
TCGA-D5-6540	491	Alive	66	MALE	Stage I	T2	M0	N0
TCGA-F4-6807	494	Alive	51	FEMALE	Stage IIIC	T3	M0	N2b
TCGA-EI-6514	496	Alive	59	FEMALE	Stage IIA	T3	M0	N0
TCGA-F4-6805	496	Alive	58	FEMALE	Stage IIA	T3	M0	N0
TCGA-EI-6513	497	Alive	59	MALE	Stage IIIB	T3	M0	N1
TCGA-EI-6881	499	Alive	60	MALE	Stage IIIA	T3	M0	N1
TCGA-AD-A5EK	500	Alive	51	MALE	Stage I	T2	MX	N0
TCGA-A6-2672	503	Alive	82	FEMALE	Stage IIIB	T3	M0	N1
TCGA-EI-6509	517	Alive	53	MALE	Stage IIIC	T3	M0	N2b
TCGA-AA-A00U	518	Alive	50	MALE	Stage IIIB	T3	M0	N1
TCGA-AA-3846	518	Alive	74	FEMALE	Stage IIA	T3	M0	N0
TCGA-AG-4008	518	Alive	63	MALE	Stage IIA	T3	M0	N0
TCGA-CK-6751	518	Alive	88	FEMALE	Stage I	T2	MX	N0
TCGA-AG-3890	518	Alive	62	MALE	Stage I	T2	M0	N0
TCGA-AA-3866	518	Alive	78	FEMALE	Stage I	T2	M0	N0
TCGA-D5-6538	521	Alive	79	FEMALE	Stage IIIB	T3	M0	N2
TCGA-A6-2680	522	Alive	72	FEMALE	Stage II	T3	M0	N0
TCGA-A6-2674	523	Alive	71	MALE	Stage IV	T3	M1	N2
TCGA-AY-A54L	525	Alive	74	FEMALE	Stage I	T2	M0	N0
TCGA-EI-6917	531	Alive	33	MALE	Stage IIIA	T3	M0	N1
TCGA-AH-6549	532	Alive	66	MALE	unknow	T3	MX	NX
TCGA-CK-4947	534	Alive	46	FEMALE	Stage IIIB	T4	M0	N1
TCGA-AF-3911	537	Alive	48	MALE	Stage IIIC	T3	MX	N2
TCGA-EI-6512	538	Alive	64	FEMALE	Stage IIIB	T3	M0	N1
TCGA-D5-6531	540	Alive	75	MALE	Stage IIA	T3	M0	N0
TCGA-A6-2677	541	Alive	68	FEMALE	Stage IIIC	T3	M0	N2
TCGA-AY-A69D	543	Alive	55	FEMALE	Stage IIA	T3	M0	N0
TCGA-D5-6536	543	Alive	73	MALE	Stage IIA	T3	M0	N0
TCGA-NH-A8F7	543	Alive	53	FEMALE	Stage IIA	T3	MX	N0
TCGA-AA-3554	546	Alive	62	FEMALE	Stage IIA	T3	M0	N0
TCGA-AG-3885	546	Alive	71	FEMALE	Stage IIIB	T3	M0	N1
TCGA-AA-3831	547	Alive	66	MALE	Stage IIA	T3	M0	N0
TCGA-AG-3891	548	Alive	66	FEMALE	Stage I	T2	M0	N0
TCGA-AA-A00K	549	Alive	79	MALE	Stage IIA	T3	M0	N0
TCGA-AA-3875	549	Alive	78	FEMALE	Stage I	T1	M0	N0
TCGA-AA-A00J	549	Alive	80	MALE	Stage IIIB	T4	M0	N1
TCGA-A6-2681	552	Alive	73	FEMALE	Stage IIA	T3	M0	N0
TCGA-NH-A50T	553	Alive	68	FEMALE	Stage IIA	T3	MX	N0
TCGA-D5-6532	555	Alive	61	MALE	Stage IIA	T3	M0	N0
TCGA-EI-6510	556	Alive	77	FEMALE	unknow	T2	MX	N0
TCGA-F5-6814	564	Alive	57	MALE	Stage IIA	T3	M0	N0
TCGA-AY-A8YK	573	Alive	44	MALE	Stage IVA	T3	M1	N2a
TCGA-AA-A00D	578	Alive	70	MALE	Stage I	T2	M0	N0
TCGA-AA-3688	578	Alive	80	MALE	Stage IV	T3	M1	N1
TCGA-AA-3713	579	Alive	68	MALE	Stage IV	T3	M1	N0
TCGA-AA-3530	580	Alive	80	MALE	Stage I	T2	M0	N0
TCGA-AA-3526	580	Alive	57	MALE	Stage I	T2	M0	N0
TCGA-AA-3986	580	Alive	73	MALE	Stage I	T2	M0	N0
TCGA-AY-A71X	588	Alive	54	FEMALE	Stage I	T2	M0	N0
TCGA-NH-A50V	588	Alive	69	MALE	Stage IIIB	T3	M0	N2a
TCGA-F4-6856	591	Alive	45	MALE	Stage I	T2	M0	N0
TCGA-A6-2679	595	Alive	73	FEMALE	Stage IIB	T3	unknow	N0
TCGA-D5-5539	596	Alive	60	MALE	Stage IIIA	T3	M0	N1
TCGA-EI-6507	607	Alive	60	MALE	Stage IIA	T3	M0	N0
TCGA-CM-4751	607	Alive	62	MALE	Stage IIIB	T3	M0	N1b
TCGA-AG-3882	608	Alive	66	FEMALE	Stage I	T2	M0	N0
TCGA-AA-3560	608	Alive	72	FEMALE	Stage IIIC	T3	M0	N2
TCGA-AG-3612	608	Alive	55	FEMALE	Stage IIIB	T3	M0	N1
TCGA-AA-3562	608	Alive	82	MALE	Stage IIIC	T3	M0	N2
TCGA-D5-6529	614	Alive	69	MALE	Stage IIA	T3	M0	N0
TCGA-D5-6530	621	Alive	53	MALE	Stage I	T2	M0	N0
TCGA-EI-6506	625	Alive	78	FEMALE	Stage IIA	T3	M0	N0
TCGA-EI-6508	636	Alive	48	FEMALE	Stage IIIB	T3	M0	N1a
TCGA-AA-3955	638	Alive	38	MALE	Stage IIIB	T2	M0	N2a
TCGA-AG-A002	638	Alive	35	MALE	Stage I	T2	M0	N0
TCGA-AA-3558	638	Alive	70	MALE	Stage I	T2	M0	N0
TCGA-AA-3549	639	Alive	69	MALE	Stage I	T2	M0	N0
TCGA-A6-2671	648	Alive	85	MALE	Stage IV	T3	M1	N2
TCGA-AD-6548	650	Alive	81	FEMALE	Stage I	T2	M0	N0
TCGA-QL-A97D	666	Alive	84	FEMALE	Stage I	T2	MX	N0
TCGA-AA-3968	669	Alive	55	FEMALE	Stage I	T2	M0	N0
TCGA-AA-A00Z	669	Alive	70	MALE	Stage IIA	T3	M0	N0
TCGA-CK-5914	669	Alive	81	MALE	Stage IIIB	T3	MX	N1
TCGA-G4-6321	672	Alive	60	FEMALE	Stage III	T2	MX	N1
TCGA-CM-4746	699	Alive	61	MALE	Stage I	T2	M0	N0
TCGA-AG-A00Y	700	Alive	68	MALE	Stage IIA	T3	M0	N0
TCGA-AA-3556	700	Alive	78	MALE	Stage I	T2	M0	N0
TCGA-AA-3950	730	Alive	79	FEMALE	Stage IIA	T3	M0	N0
TCGA-AA-3979	730	Alive	84	MALE	Stage IIA	T3	M0	N0
TCGA-AA-3941	730	Alive	84	FEMALE	Stage IVA	T4	M1a	N1b
TCGA-AA-3553	730	Alive	61	FEMALE	Stage I	T2	M0	N0
TCGA-AA-3867	731	Alive	74	MALE	Stage IV	T3	M1	N2
TCGA-AA-3520	731	Alive	86	FEMALE	Stage II	T3	M0	N0
TCGA-AD-6890	746	Alive	65	MALE	unknow	T1	MX	N0
TCGA-AA-3819	761	Alive	41	FEMALE	Stage IIA	T3	M0	N0
TCGA-AA-3977	761	Alive	65	MALE	unknow	T2	unknow	N0
TCGA-AD-6895	763	Alive	84	MALE	Stage IIIB	T3	M0	N1a
TCGA-D5-6533	775	Alive	68	FEMALE	unknow	T4b	M0	N0
TCGA-AG-A00H	790	Alive	75	MALE	Stage IIA	T3	M0	N0
TCGA-AA-3949	791	Alive	87	FEMALE	Stage IIIB	T3	M0	N1
TCGA-AA-A01X	791	Alive	80	FEMALE	Stage III	T2	M0	N1
TCGA-AA-3538	791	Alive	54	FEMALE	Stage I	T2	M0	N0
TCGA-G4-6322	792	Alive	65	MALE	Stage IIIB	T3	MX	N1
TCGA-G4-6588	796	Alive	58	FEMALE	Stage IIA	T3	M0	N0
TCGA-G4-6320	804	Alive	73	MALE	Stage III	T3	MX	N1
TCGA-AD-6965	805	Alive	62	MALE	Stage IIIC	T4a	M0	N2b
TCGA-AA-3710	821	Alive	80	FEMALE	Stage IIA	T3	M0	N0
TCGA-AA-3994	822	Alive	69	MALE	Stage IIIB	T3	M0	N1
TCGA-AA-A00O	822	Alive	83	FEMALE	Stage IIIC	T3	M0	N2
TCGA-AA-3982	822	Alive	75	MALE	Stage IIIB	T3	M0	N1
TCGA-AU-6004	824	Alive	69	FEMALE	Stage I	T2	M0	N0
TCGA-AD-6963	834	Alive	58	MALE	unknow	T3	MX	N0
TCGA-A6-2675	846	Alive	78	MALE	Stage IIA	T3	MX	N0
TCGA-AA-3534	882	Alive	78	FEMALE	Stage IIA	T3	M0	N0
TCGA-AA-3532	882	Alive	63	MALE	Stage IIA	T3	M0	N0
TCGA-QG-A5YW	896	Alive	55	FEMALE	Stage IIIC	T3	MX	N2b
TCGA-AA-3555	911	Alive	81	FEMALE	Stage IIA	T3	M0	N0
TCGA-AG-3728	912	Alive	73	MALE	Stage IIIB	T3	M0	N1
TCGA-AA-3870	912	Alive	71	FEMALE	Stage IV	T3	M1	N2
TCGA-AA-A00E	913	Alive	65	MALE	Stage IIA	T3	M0	N0
TCGA-AA-3862	914	Alive	82	MALE	Stage IIA	T3	M0	N0
TCGA-AA-3861	914	Alive	72	MALE	Stage IIA	T3	M0	N0
TCGA-AG-A01N	943	Alive	68	FEMALE	Stage IV	T2	M1	N0
TCGA-AA-3967	943	Alive	77	MALE	Stage IIIB	T3	M0	N1
TCGA-AA-3877	943	Alive	83	FEMALE	Stage I	T1	M0	N0
TCGA-AA-A01K	943	Alive	74	FEMALE	Stage IIIC	T3	M0	N2
TCGA-AA-A01I	943	Alive	76	MALE	Stage I	T2	M0	N0
TCGA-AA-3860	945	Alive	53	FEMALE	Stage IIIB	T3	M0	N1
TCGA-AA-3858	945	Alive	67	MALE	Stage I	T2	M0	N0
TCGA-QG-A5Z2	952	Alive	61	MALE	Stage I	T2	M0	N0
TCGA-AA-A01F	974	Alive	72	MALE	Stage IIIB	T3	M0	N1
TCGA-AA-3855	975	Alive	72	MALE	Stage I	T2	M0	N0
TCGA-AZ-4615	1002	Alive	84	MALE	Stage IIIB	T3	M0	N1
TCGA-QG-A5YX	1003	Alive	61	FEMALE	Stage IIA	T3	MX	N0
TCGA-AA-3947	1004	Alive	60	FEMALE	Stage IIB	T4	M0	N0
TCGA-AA-A01T	1005	Alive	63	FEMALE	Stage III	T3	M0	N1
TCGA-AA-3815	1005	Alive	65	FEMALE	Stage IIA	T3	M0	N0
TCGA-AA-3851	1006	Alive	74	MALE	Stage IIA	T3	M0	N0
TCGA-CI-6620	1009	Alive	41	FEMALE	Stage IVA	T3	M1	N1
TCGA-F4-6808	1024	Alive	54	FEMALE	Stage I	T1	M0	N0
TCGA-AA-3548	1034	Alive	71	FEMALE	Stage IIIC	T3	M0	N2
TCGA-AA-A00F	1035	Alive	66	MALE	Stage IIIC	T3	M0	N2
TCGA-AA-3956	1035	Alive	65	MALE	Stage IIA	T3	M0	N0
TCGA-AA-3531	1035	Alive	75	FEMALE	Stage IIA	T3	M0	N0
TCGA-AA-3975	1036	Alive	80	MALE	Stage I	T2	M0	N0
TCGA-AA-A010	1064	Alive	46	FEMALE	Stage IIB	T4	M0	N0
TCGA-AA-3502	1065	Alive	73	MALE	Stage I	T2	M0	N0
TCGA-AA-A01R	1065	Alive	47	MALE	Stage III	T3	M0	N2
TCGA-AA-3812	1066	Alive	82	FEMALE	Stage IIA	T3	M0	N0
TCGA-F4-6855	1077	Alive	70	FEMALE	Stage IIA	T3	M0	N0
TCGA-G4-6586	1089	Alive	73	FEMALE	Stage IIA	T3	M0	N0
TCGA-F4-6703	1091	Alive	64	MALE	Stage IIA	T3	M0	N0
TCGA-G4-6314	1093	Alive	76	FEMALE	Stage IV	T3	M1	N2
TCGA-G4-6317	1095	Alive	51	FEMALE	Stage IIIC	T3	MX	N2
TCGA-AA-3970	1096	Alive	65	MALE	Stage IIA	T3	M0	N0
TCGA-AA-3854	1096	Alive	71	FEMALE	Stage I	T2	M0	N0
TCGA-AG-A015	1096	Alive	64	FEMALE	Stage I	T1	M0	N0
TCGA-AA-3524	1096	Alive	85	MALE	Stage II	T3	M0	N0
TCGA-G4-6315	1117	Alive	66	MALE	Stage IV	T3	M1	N1
TCGA-AG-3887	1124	Alive	68	MALE	Stage IIA	T3	M0	N0
TCGA-AA-3841	1124	Alive	66	MALE	Stage IIA	T3	M0	N0
TCGA-AG-3731	1126	Alive	65	MALE	Stage IV	T3	M1	N1
TCGA-AA-A01Z	1126	Alive	68	MALE	Stage II	T3	M0	N0
TCGA-AG-A011	1126	Alive	80	MALE	Stage IIA	T3	M0	N0
TCGA-AA-3842	1126	Alive	51	MALE	Stage IIIA	T2	M0	N1
TCGA-AA-3495	1127	Alive	79	MALE	Stage I	T2	M0	N0
TCGA-AA-3685	1127	Alive	69	MALE	Stage II	T3	M0	N0
TCGA-AA-3522	1127	Alive	67	MALE	Stage IIA	T3	M0	N0
TCGA-AA-A00L	1157	Alive	66	MALE	Stage IIA	T3	M0	N0
TCGA-AG-A032	1157	Alive	68	MALE	Stage IIIB	T3	M0	N1
TCGA-AA-A00A	1157	Alive	80	MALE	Stage IIA	T3	M0	N0
TCGA-RU-A8FL	1177	Alive	51	MALE	Stage IIIB	T3	MX	N2a
TCGA-AA-3517	1186	Alive	60	MALE	Stage IIA	T3	M0	N0
TCGA-AA-3837	1186	Alive	67	MALE	Stage IIA	T3	M0	N0
TCGA-G4-6311	1199	Alive	80	MALE	Stage III	T3	MX	N1
TCGA-5M-AATE	1200	Alive	76	MALE	Stage IIA	T3	M0	N0
TCGA-AA-A02F	1216	Alive	68	FEMALE	Stage IV	T3	M1	N1
TCGA-AA-A02Y	1216	Alive	73	MALE	Stage I	T2	M0	N0
TCGA-CK-4950	1227	Alive	68	FEMALE	Stage IIIB	T3	M0	N1
TCGA-AA-A03J	1246	Alive	65	FEMALE	Stage I	T2	M0	N0
TCGA-AA-A02W	1247	Alive	73	FEMALE	Stage I	T2	M0	N0
TCGA-AG-A02X	1247	Alive	77	MALE	Stage I	T2	M0	N0
TCGA-AA-A00Q	1278	Alive	66	FEMALE	Stage IIIB	T4	M0	N1
TCGA-QG-A5YV	1301	Alive	64	FEMALE	Stage IIIC	T4b	MX	N1a
TCGA-D5-6534	1316	Alive	62	FEMALE	Stage IIA	T3	M0	N0
TCGA-G4-6306	1359	Alive	71	MALE	unknow	T2	M0	N0
TCGA-CI-6622	1362	Alive	74	MALE	Stage IIB	T4	M0	N0
TCGA-G4-6310	1372	Alive	69	MALE	Stage IIIB	T3	M0	N1
TCGA-AG-3587	1400	Alive	65	MALE	Stage I	T2	M0	N0
TCGA-AG-4022	1400	Alive	59	FEMALE	Stage II	T3	M0	N0
TCGA-AA-3678	1430	Alive	60	FEMALE	Stage III	T2	M0	N1
TCGA-AA-3675	1431	Alive	84	MALE	Stage II	T3	M0	N0
TCGA-G4-6627	1434	Alive	84	MALE	Stage IIA	T3	M0	N0
TCGA-CI-6623	1443	Alive	44	MALE	Stage I	T1	M0	N0
TCGA-AG-3898	1461	Alive	61	MALE	Stage IIA	T3	M0	N0
TCGA-CI-6624	1466	Alive	53	FEMALE	Stage I	T2	M0	N0
TCGA-AG-A025	1520	Alive	62	FEMALE	Stage I	T1	M0	N0
TCGA-AA-3673	1522	Alive	53	FEMALE	Stage II	T3	M0	N0
TCGA-AZ-4313	1532	Alive	51	FEMALE	Stage I	T1	M0	N0
TCGA-AA-3972	1551	Alive	72	MALE	Stage IV	T3	M1	N1
TCGA-CK-5913	1561	Alive	58	FEMALE	Stage IIA	T3	MX	N0
TCGA-G4-6309	1574	Alive	40	FEMALE	Stage IIIB	T3	M0	N1
TCGA-AA-A029	1581	Alive	67	MALE	Stage II	T3	M0	N0
TCGA-G4-6628	1606	Alive	78	MALE	Stage I	T2	M0	N0
TCGA-AA-3864	1612	Alive	71	MALE	Stage II	T3	M0	N0
TCGA-G4-6304	1631	Alive	66	FEMALE	Stage IIB	T4	M0	N0
TCGA-AA-3664	1643	Alive	74	FEMALE	Stage II	T3	M0	N0
TCGA-G4-6307	1674	Alive	37	FEMALE	Stage IIIB	T3	M0	N1
TCGA-AA-3506	1765	Alive	77	MALE	Stage I	T2	M0	N0
TCGA-AZ-4315	1776	Alive	61	MALE	Stage IIA	T3	M0	N0
TCGA-SS-A7HO	1829	Alive	44	FEMALE	Stage IIB	T4a	M0	N0
TCGA-AA-3655	1856	Alive	68	MALE	Stage II	T3	M0	N0
TCGA-AZ-5407	1868	Alive	51	FEMALE	Stage I	T1	M0	N0
TCGA-AG-A02N	1885	Alive	67	MALE	Stage II	T3	M0	N0
TCGA-AA-3509	1915	Alive	54	FEMALE	Stage II	T3	M0	N0
TCGA-AA-3510	1946	Alive	70	MALE	Stage II	T3	M0	N0
TCGA-AZ-4308	2048	Alive	47	FEMALE	Stage IIIB	T3	M0	N1
TCGA-AD-6889	2056	Alive	76	MALE	Stage IIA	T3	M0	N0
TCGA-WS-AB45	2130	Alive	52	FEMALE	Stage IIA	T3	MX	N0
TCGA-G4-6299	2268	Alive	69	MALE	Stage IIIC	T3	M0	N2
TCGA-AA-3660	2375	Alive	51	FEMALE	Stage II	T3	M0	N0
TCGA-G4-6297	2506	Alive	55	FEMALE	Stage IV	T3	M1	N2
TCGA-AZ-4681	2549	Alive	79	FEMALE	Stage IIA	T3	M0	N0
TCGA-AA-3697	2587	Alive	77	MALE	Stage II	T3	M0	N0
TCGA-DM-A1HA	2600	Alive	82	MALE	Stage IIIC	T3	M0	N2
TCGA-G4-6625	2792	Alive	77	FEMALE	Stage IIA	T3	M0	N0
TCGA-DM-A28M	2895	Alive	63	MALE	Stage IIA	T3	M0	N0
TCGA-DM-A28K	2988	Alive	75	MALE	Stage IIA	T3	M0	N0
TCGA-CK-4948	3116	Alive	45	FEMALE	Stage III	T3	M0	N1
TCGA-G4-6293	3275	Alive	49	FEMALE	Stage III	T3	M0	N1
TCGA-DM-A28H	3561	Alive	50	MALE	Stage IIIC	T3	M0	N2
TCGA-AG-A036	3562	Alive	71	MALE	Stage III	T3	M0	N2
TCGA-DM-A0X9	3641	Alive	71	FEMALE	Stage IIA	T3	M0	N0
TCGA-DM-A28E	3648	Alive	72	FEMALE	Stage IIA	T3	M0	N0
TCGA-DY-A1DE	3932	Alive	56	FEMALE	Stage IIA	T3	M0	N0
TCGA-DM-A1D0	3974	Alive	79	FEMALE	Stage IIA	T3	M0	N0
TCGA-DM-A1HB	4126	Alive	75	MALE	Stage IIIB	T3	M0	N1
TCGA-DM-A282	4233	Alive	60	FEMALE	Stage IIA	T3	M0	N0
TCGA-DM-A1D9	4270	Alive	67	FEMALE	Stage IIA	T3	M0	N0
TCGA-AA-3818	30	Dead	78	FEMALE	Stage IIA	T3	M0	N0
TCGA-AZ-4323	43	Dead	37	MALE	Stage IV	T4	M1	N2
TCGA-5M-AAT4	49	Dead	74	MALE	Stage IV	T3	M1b	N0
TCGA-AG-A026	59	Dead	66	MALE	Stage II	T4	M0	N0
TCGA-AZ-6608	59	Dead	55	FEMALE	Stage IIIA	T2	M0	N1
TCGA-AA-A02H	61	Dead	74	FEMALE	Stage IV	T3	M1	N2
TCGA-AA-3952	61	Dead	68	MALE	Stage IIIC	T3	M0	N2
TCGA-AA-3930	61	Dead	66	MALE	Stage IV	T3	M1	N2
TCGA-AA-3666	61	Dead	68	MALE	Stage III	T3	M0	N1
TCGA-AA-A02E	90	Dead	82	FEMALE	Stage IV	T3	M1	N1
TCGA-AG-3574	91	Dead	89	FEMALE	Stage II	T3	M0	N0
TCGA-AZ-6607	97	Dead	69	MALE	Stage IV	T4	M1	N2
TCGA-AG-4021	121	Dead	84	FEMALE	Stage IV	T3	M1	N2
TCGA-AA-A00N	122	Dead	75	MALE	Stage IIB	T4	M0	N0
TCGA-D5-6537	146	Dead	64	MALE	Stage IIIB	T3	MX	N1a
TCGA-AA-A02J	153	Dead	70	FEMALE	Stage IV	T3	M1	N0
TCGA-CM-5862	153	Dead	80	MALE	Stage IVA	T3	M1a	N1a
TCGA-AA-3696	153	Dead	75	FEMALE	Stage IV	T3	M1	N1
TCGA-AZ-4616	156	Dead	82	FEMALE	Stage IV	T3	M1	N2
TCGA-AZ-6605	159	Dead	77	MALE	Stage IIIB	T4	M0	N1
TCGA-AZ-4614	172	Dead	71	FEMALE	Stage IVA	T4a	M1	N1
TCGA-AD-6899	176	Dead	84	MALE	Stage IIIC	T4a	MX	N2b
TCGA-DM-A285	179	Dead	71	FEMALE	Stage IV	T3	M1	N2
TCGA-F4-6570	188	Dead	78	FEMALE	Stage IIA	T3	M0	N0
TCGA-AZ-6599	206	Dead	72	MALE	Stage I	T2	MX	N0
TCGA-AA-3489	214	Dead	75	MALE	Stage II	T3	M0	N0
TCGA-DM-A1DA	228	Dead	71	FEMALE	Stage IIIC	T3	M0	N2
TCGA-DM-A280	236	Dead	70	FEMALE	Stage IIA	T3	M0	N0
TCGA-AA-3989	242	Dead	84	MALE	Stage IV	T3	M1	N2
TCGA-F4-6459	262	Dead	61	FEMALE	Stage IIIB	T3	M0	N2a
TCGA-5M-AAT6	290	Dead	40	FEMALE	Stage IV	T4a	M1a	N2b
TCGA-NH-A6GA	302	Dead	58	MALE	Stage IIIC	T4a	MX	N2a
TCGA-AA-3811	306	Dead	84	FEMALE	Stage III	T3	M0	N2
TCGA-AA-3848	306	Dead	82	FEMALE	Stage IIIC	T3	M0	N2
TCGA-CA-6718	306	Dead	46	MALE	Stage IIA	T3	M0	N0
TCGA-AD-6964	331	Dead	58	MALE	unknow	T4a	unknow	N2b
TCGA-NH-A50U	334	Dead	42	MALE	Stage IVA	T4a	M1a	N0
TCGA-AA-3680	335	Dead	67	FEMALE	Stage IV	T4	M1	N2
TCGA-F4-6461	338	Dead	41	FEMALE	Stage IIIC	T4b	M0	N2
TCGA-AZ-6606	357	Dead	81	MALE	Stage IV	T4	M1	N2
TCGA-F5-6863	361	Dead	71	FEMALE	Stage IIIB	T4a	M0	N1
TCGA-AZ-6600	368	Dead	64	MALE	Stage IV	T4	M1	N1
TCGA-DM-A1D8	383	Dead	50	FEMALE	unknow	T3	unknow	N1
TCGA-AA-3516	396	Dead	74	FEMALE	Stage III	T3	M0	N2
TCGA-AA-3552	396	Dead	85	MALE	Stage IIIC	T3	M0	N2
TCGA-F4-6809	403	Dead	52	FEMALE	Stage IVA	T3	M1	N1
TCGA-DM-A1D7	405	Dead	82	MALE	Stage IIA	T3	M0	N0
TCGA-A6-2682	424	Dead	70	MALE	Stage IV	T4b	M1	N1
TCGA-AA-A02K	426	Dead	50	MALE	Stage IV	T4	M1	N2
TCGA-DM-A288	427	Dead	68	MALE	Stage IIIC	T3	M0	N2
TCGA-A6-4105	442	Dead	79	MALE	Stage IIA	T3	M0	N0
TCGA-AD-6888	472	Dead	73	MALE	Stage IIIB	T3	M0	N1b
TCGA-A6-A565	494	Dead	34	FEMALE	Stage IIIC	T3	MX	N2
TCGA-AY-4070	496	Dead	50	FEMALE	Stage IIIC	T3	M0	N2
TCGA-NH-A8F8	511	Dead	79	MALE	Stage IV	T4a	M1	N2b
TCGA-G5-6233	556	Dead	74	MALE	unknow	T3	M0	N2
TCGA-DM-A1D6	570	Dead	88	MALE	Stage IIA	T3	M0	N0
TCGA-AA-3715	579	Dead	77	MALE	Stage II	T3	M0	N0
TCGA-CK-5916	643	Dead	71	FEMALE	Stage I	T1	M0	N0
TCGA-AA-A02R	670	Dead	84	FEMALE	Stage IIA	T3	M0	N0
TCGA-AD-6901	682	Dead	78	MALE	unknow	T3	MX	N0
TCGA-AG-3584	730	Dead	60	MALE	Stage IV	T3	M1	N2
TCGA-DM-A0XD	743	Dead	65	MALE	Stage IIA	T3	M0	N0
TCGA-A6-A566	758	Dead	55	FEMALE	Stage IIIB	T4	M0	N1
TCGA-DM-A28A	805	Dead	78	MALE	Stage IIIC	T3	M0	N2
TCGA-AA-3869	822	Dead	76	MALE	Stage IV	T4	M1	N2
TCGA-G4-6294	858	Dead	75	MALE	Stage IV	T3	M1	N1
TCGA-AZ-6603	899	Dead	77	FEMALE	unknow	T2	MX	N1
TCGA-DY-A1H8	992	Dead	77	FEMALE	Stage IIIA	T2	M0	N1
TCGA-DM-A28F	1094	Dead	73	MALE	Stage IIIB	T3	M0	N1
TCGA-AA-3692	1095	Dead	47	FEMALE	Stage IV	T3	M1	N2
TCGA-AG-3582	1096	Dead	75	MALE	Stage IV	T3	M1	N1
TCGA-AA-A01P	1158	Dead	80	FEMALE	Stage III	T3	M0	N1
TCGA-DM-A0XF	1162	Dead	68	FEMALE	Stage IIIC	T3	M0	N2
TCGA-AG-A02G	1185	Dead	66	MALE	Stage IV	T2	M1	N1
TCGA-AA-A024	1188	Dead	81	MALE	Stage II	T3	M0	N0
TCGA-DM-A1DB	1348	Dead	68	MALE	Stage IIA	T3	M0	N0
TCGA-D5-5537	1381	Dead	83	MALE	unknow	T3	MX	N2
TCGA-CK-5912	1493	Dead	81	MALE	Stage I	T2	MX	N0
TCGA-AZ-6598	1503	Dead	77	FEMALE	Stage II	T3	MX	N0
TCGA-DY-A1DG	1566	Dead	75	MALE	Stage IVA	T3	M1	N1
TCGA-AG-A023	1581	Dead	62	FEMALE	Stage IV	T4	M1	N2
TCGA-A6-A56B	1711	Dead	57	MALE	Stage IIIB	T3	M0	N1
TCGA-DM-A28G	1849	Dead	75	MALE	Stage IIA	T3	M0	N0
TCGA-A6-A567	1881	Dead	56	MALE	Stage IV	T3	M1	N1
TCGA-AZ-5403	1910	Dead	43	MALE	Stage II	T3	MX	N0
TCGA-G4-6303	2003	Dead	54	FEMALE	Stage IV	T3	M1	N1
TCGA-CK-4951	2134	Dead	79	FEMALE	Stage IIA	T3	M0	N0
TCGA-DM-A28C	2475	Dead	74	MALE	Stage IIA	T3	M0	N0
TCGA-DM-A1D4	2821	Dead	80	MALE	Stage IIA	T3	M0	N0
TCGA-AZ-6601	3042	Dead	68	MALE	Stage II	T3	M0	N0
