# Supplementary material for: Identification of tumor microenvironment-related prognostic genes in colorectal cancer based on bioinformatic methods
Source: Sci Rep. 2021 Jul 22;11:15040. doi: 10.1038/s41598-021-94541-6 (PMC8298640; doi:10.1038/s41598-021-94541-6)
Supplement: Supplementary file 4 — Supplementary Information S2. [file 41598_2021_94541_MOESM4_ESM.xlsx]

## Sheet: Sheet1
ID	futime(month)	fustat	age	gender	stage	grade	recurrence
GSM437253	1.44	Dead	54	male	4	3	unknown
GSM437317	1.54521	Dead	77	female	4	3	recurrence
GSM437267	2.07	Dead	66	female	4	3	unknown
GSM437235	2.36	Dead	69	male	4	3	unknown
GSM437241	3.25	Dead	82	female	4	3	unknown
GSM437286	3.61644	Dead	23	female	4	unknown	recurrence
GSM437114	3.64	Alive	78	male	1	2	no recurrence
GSM437218	4.24	Dead	78	female	3	2	no recurrence
GSM437239	4.96	Dead	88	male	4	2	unknown
GSM437247	4.99	Dead	60	male	4	3	unknown
GSM437246	5.12	Dead	82	female	4	2	unknown
GSM437295	5.2274	Dead	49	male	4	unknown	recurrence
GSM437234	5.32	Dead	46	male	4	2	unknown
GSM437197	5.68	Dead	83	female	3	2	recurrence
GSM437236	5.72	Dead	73	male	4	2	unknown
GSM437250	5.72	Dead	56	male	4	3	unknown
GSM437184	6.11	Dead	74	male	3	3	recurrence
GSM437320	6.90411	Dead	64	female	4	2	recurrence
GSM437297	7.82466	Dead	78	female	3	3	no recurrence
GSM437251	8.02	Dead	63	male	4	2	unknown
GSM437293	8.15342	Dead	29	female	4	unknown	recurrence
GSM437171	8.38	Alive	40	female	2	1	no recurrence
GSM437260	8.61	Dead	63	male	4	2	unknown
GSM437265	8.94	Dead	76	male	4	2	no recurrence
GSM437264	9.96	Dead	82	female	4	2	no recurrence
GSM437188	10.02	Dead	75	male	3	2	recurrence
GSM437123	11.7	Dead	78	female	2	2	unknown
GSM437176	11.76	Dead	38	male	3	2	recurrence
GSM437319	12.6575	Dead	38	female	4	2	recurrence
GSM437314	13.8411	Dead	80	female	3	2	recurrence
GSM437245	14.39	Dead	70	female	4	2	unknown
GSM437263	14.56	Dead	62	male	4	2	unknown
GSM437170	15.05	Alive	54	male	2	2	no recurrence
GSM437262	15.25	Dead	73	male	4	2	unknown
GSM437237	15.28	Dead	66	male	4	2	unknown
GSM437156	15.71	Alive	73	male	2	2	no recurrence
GSM437322	16.1425	Dead	60	female	4	2	recurrence
GSM437103	16.47	Dead	80	female	1	2	no recurrence
GSM437233	17.62	Dead	59	female	4	1	unknown
GSM437318	17.6548	Dead	56	male	4	2	recurrence
GSM437172	18.18	Alive	68	male	2	2	no recurrence
GSM437231	18.54	Dead	64	male	4	2	unknown
GSM437243	18.77	Dead	69	male	4	2	recurrence
GSM437211	19.03	Dead	51	female	3	3	recurrence
GSM437258	19.85	Dead	78	female	4	2	unknown
GSM437229	19.98	Alive	81	female	3	3	no recurrence
GSM437116	20.02	Alive	81	male	1	2	no recurrence
GSM437186	20.44	Dead	63	male	3	2	no recurrence
GSM437306	21.6329	Dead	75	male	2	2	no recurrence
GSM437145	22.02	Dead	78	female	2	2	recurrence
GSM437165	22.22	Alive	87	female	2	2	unknown
GSM437193	22.25	Dead	87	female	3	1	no recurrence
GSM437269	22.35	Alive	47	male	4	2	unknown
GSM437268	22.78	Dead	68	male	4	2	unknown
GSM437257	23.07	Dead	42	female	4	2	unknown
GSM437305	23.4082	Dead	65	male	4	2	recurrence
GSM437127	24.03	Dead	58	female	2	3	recurrence
GSM437174	24.26	Dead	46	male	3	2	recurrence
GSM437230	24.62	Alive	62	female	3	2	no recurrence
GSM437159	25.24	Alive	71	male	2	2	no recurrence
GSM437168	25.61	Alive	78	male	2	2	no recurrence
GSM437212	26.26	Dead	78	female	3	3	no recurrence
GSM437132	26.53	Alive	79	female	2	2	no recurrence
GSM437162	26.66	Alive	71	male	2	2	no recurrence
GSM437125	26.82	Dead	66	male	2	2	no recurrence
GSM437173	27.15	Dead	52	female	2	2	no recurrence
GSM437180	27.51	Dead	53	male	3	1	recurrence
GSM437124	28.79	Dead	80	male	2	2	recurrence
GSM437240	28.89	Dead	58	male	4	2	unknown
GSM437095	28.96	Dead	51	male	1	2	no recurrence
GSM437113	30.27	Alive	58	male	1	2	no recurrence
GSM437290	30.8384	Dead	62	male	4	unknown	recurrence
GSM437143	31.06	Dead	86	female	2	3	recurrence
GSM437225	31.36	Alive	78	female	3	2	no recurrence
GSM437259	31.85	Alive	51	male	4	2	unknown
GSM437228	31.92	Alive	79	female	3	2	no recurrence
GSM437214	32.05	Dead	46	male	3	2	recurrence
GSM437321	32.5151	Dead	62	female	4	2	recurrence
GSM437266	32.67	Alive	78	female	4	3	recurrence
GSM437307	33.1068	Dead	94	female	2	2	no recurrence
GSM437248	33.17	Dead	52	male	4	3	recurrence
GSM437166	33.2	Alive	51	male	2	2	no recurrence
GSM437130	33.73	Dead	54	female	2	2	recurrence
GSM437252	34.02	Dead	65	female	4	2	unknown
GSM437147	34.09	Alive	66	female	2	3	no recurrence
GSM437204	34.58	Dead	57	male	3	2	unknown
GSM437161	35.9	Alive	60	male	2	2	no recurrence
GSM437316	36	Dead	70	female	4	2	recurrence
GSM437115	36.59	Alive	57	male	1	1	no recurrence
GSM437163	36.78	Alive	64	female	2	2	no recurrence
GSM437254	36.95	Dead	76	male	4	3	unknown
GSM437133	37.31	Dead	75	female	2	1	recurrence
GSM437144	37.31	Dead	71	male	2	2	no recurrence
GSM437256	37.44	Dead	69	female	4	2	unknown
GSM437155	37.67	Alive	38	female	2	2	no recurrence
GSM437205	38.72	Dead	73	female	3	2	no recurrence
GSM437157	39.25	Alive	59	female	2	3	no recurrence
GSM437167	39.68	Alive	69	male	2	2	no recurrence
GSM437226	40.3	Alive	61	female	3	2	no recurrence
GSM437141	40.6	Alive	89	female	2	1	no recurrence
GSM437312	40.6685	Alive	47	male	3	2	no recurrence
GSM437313	40.7342	Alive	51	male	2	2	no recurrence
GSM437292	40.9973	Dead	88	female	4	unknown	recurrence
GSM437324	41.4247	Alive	69	male	2	2	no recurrence
GSM437189	41.45	Dead	63	male	3	2	recurrence
GSM437164	41.52	Alive	84	female	2	2	no recurrence
GSM437261	42.27	Alive	66	male	4	2	recurrence
GSM437112	43.79	Alive	86	female	1	2	no recurrence
GSM437160	44.97	Alive	58	male	2	2	no recurrence
GSM437181	45.92	Dead	53	female	3	2	recurrence
GSM437153	45.99	Alive	68	male	2	2	no recurrence
GSM437272	46.2904	Dead	72	male	2	2	no recurrence
GSM437303	46.4548	Alive	51	male	3	2	no recurrence
GSM437309	46.9808	Alive	63	female	3	3	no recurrence
GSM437196	47.8	Dead	30	male	3	3	no recurrence
GSM437151	47.86	Alive	56	male	2	2	no recurrence
GSM437274	48.263	Dead	56	male	3	unknown	recurrence
GSM437219	49.11	Alive	71	female	3	2	no recurrence
GSM437223	49.24	Dead	75	female	3	2	recurrence
GSM437287	49.4466	Alive	69	male	2	unknown	no recurrence
GSM437220	49.57	Alive	60	female	3	2	no recurrence
GSM437158	49.87	Alive	76	female	2	2	no recurrence
GSM437111	50.1	Alive	71	male	1	2	no recurrence
GSM437300	50.137	Alive	61	male	3	2	no recurrence
GSM437289	50.2027	Alive	47	male	3	unknown	no recurrence
GSM437217	50.43	Alive	26	male	3	2	no recurrence
GSM437221	50.49	Alive	46	male	3	2	no recurrence
GSM437249	50.53	Dead	59	male	4	2	no recurrence
GSM437203	50.59	Alive	67	female	3	3	no recurrence
GSM437200	50.76	Dead	69	male	3	2	recurrence
GSM437294	52.1096	Alive	74	female	3	unknown	no recurrence
GSM437148	52.14	Alive	65	female	2	2	no recurrence
GSM437107	52.24	Alive	76	male	1	1	no recurrence
GSM437126	52.5	Dead	76	female	2	2	no recurrence
GSM437213	52.86	Alive	72	male	3	3	no recurrence
GSM437310	53.2603	Alive	57	female	2	unknown	no recurrence
GSM437182	54.04	Dead	92	female	3	2	recurrence
GSM437270	54.0493	Alive	70	female	2	unknown	no recurrence
GSM437311	54.1808	Alive	56	female	3	unknown	no recurrence
GSM437285	54.5096	Alive	81	female	1	2	no recurrence
GSM437210	54.54	Alive	71	female	3	2	no recurrence
GSM437280	54.7397	Alive	84	male	3	2	no recurrence
GSM437206	54.9	Dead	83	female	3	2	no recurrence
GSM437109	55.13	Alive	74	female	1	2	no recurrence
GSM437118	55.33	Alive	77	female	2	3	no recurrence
GSM437278	55.8575	Alive	70	female	2	2	no recurrence
GSM437135	55.92	Alive	74	female	2	2	no recurrence
GSM437215	55.95	Alive	67	male	3	2	no recurrence
GSM437216	56.67	Alive	67	male	3	3	no recurrence
GSM437277	57.074	Alive	52	male	3	2	no recurrence
GSM437282	57.2384	Alive	49	male	3	unknown	no recurrence
GSM437244	57.73	Dead	51	male	4	2	unknown
GSM437110	57.79	Alive	55	male	1	2	no recurrence
GSM437281	57.9616	Alive	59	male	2	unknown	no recurrence
GSM437291	58.2575	Alive	72	male	2	unknown	no recurrence
GSM437152	58.45	Alive	48	female	2	2	no recurrence
GSM437208	58.45	Alive	63	female	3	2	no recurrence
GSM437195	59.07	Dead	87	male	3	2	no recurrence
GSM437209	59.34	Alive	69	male	3	3	no recurrence
GSM437097	59.53	Alive	50	male	1	2	no recurrence
GSM437283	59.7699	Alive	66	female	1	2	no recurrence
GSM437150	59.96	Alive	67	male	2	1	no recurrence
GSM437273	60.0329	Alive	61	female	3	1	no recurrence
GSM437275	60.0329	Alive	57	female	3	2	no recurrence
GSM437154	60.42	Alive	71	male	2	2	no recurrence
GSM437276	60.5589	Alive	74	female	3	2	recurrence
GSM437255	60.75	Alive	58	female	4	2	no recurrence
GSM437284	62.4	Alive	55	male	1	unknown	no recurrence
GSM437222	63.05	Alive	41	male	3	2	recurrence
GSM437146	63.25	Alive	76	male	2	2	no recurrence
GSM437271	63.9123	Alive	48	female	3	2	no recurrence
GSM437108	64.1	Alive	87	female	1	2	no recurrence
GSM437288	64.1753	Alive	63	male	2	unknown	no recurrence
GSM437279	64.8658	Alive	55	male	1	2	no recurrence
GSM437101	65.88	Dead	88	male	1	2	no recurrence
GSM437149	66.04	Alive	74	female	2	2	no recurrence
GSM437106	67.82	Alive	78	female	1	2	no recurrence
GSM437201	67.82	Dead	64	female	3	2	recurrence
GSM437207	67.92	Alive	65	female	3	2	no recurrence
GSM437299	68.0548	Alive	72	male	2	2	no recurrence
GSM437298	68.6137	Alive	67	male	2	unknown	no recurrence
GSM437098	68.81	Dead	63	female	1	2	recurrence
GSM437308	69.1726	Alive	78	female	4	2	recurrence
GSM437177	70.45	Dead	26	male	3	2	recurrence
GSM437315	70.4548	Alive	54	female	3	2	no recurrence
GSM437136	70.65	Alive	83	female	2	2	no recurrence
GSM437202	70.84	Alive	62	male	3	3	no recurrence
GSM437301	70.8493	Alive	42	male	4	2	recurrence
GSM437199	74.07	Alive	66	male	3	2	recurrence
GSM437302	74.3014	Alive	57	female	4	2	recurrence
GSM437194	74.53	Alive	63	male	3	2	no recurrence
GSM437137	76.04	Alive	73	male	2	2	no recurrence
GSM437105	76.07	Alive	82	male	1	2	no recurrence
GSM437187	76.6	Dead	58	male	3	3	recurrence
GSM437304	76.7671	Alive	54	female	4	2	no recurrence
GSM437192	78.87	Alive	63	male	3	2	no recurrence
GSM437138	79.13	Alive	57	female	2	1	no recurrence
GSM437198	79.39	Alive	55	male	3	1	no recurrence
GSM437140	80.25	Alive	86	female	2	2	no recurrence
GSM437099	82.29	Alive	66	male	1	1	no recurrence
GSM437139	83.99	Alive	65	female	2	2	recurrence
GSM437169	83.99	Alive	65	female	2	2	recurrence
GSM437102	84.13	Alive	66	male	1	2	no recurrence
GSM437131	85.28	Alive	71	female	2	2	no recurrence
GSM437191	85.61	Alive	71	female	3	2	no recurrence
GSM437134	86.43	Alive	74	female	2	2	no recurrence
GSM437128	88.99	Alive	74	male	2	2	no recurrence
GSM437104	89.75	Alive	62	male	1	2	no recurrence
GSM437178	95.07	Alive	71	female	3	2	no recurrence
GSM437238	95.07	Alive	54	male	4	2	no recurrence
GSM437142	95.37	Alive	56	female	2	3	recurrence
GSM437190	96.26	Alive	46	male	3	2	no recurrence
GSM437185	99.51	Alive	48	female	3	1	no recurrence
GSM437129	102.44	Alive	49	male	2	2	no recurrence
GSM437183	103.98	Alive	60	male	3	1	recurrence
GSM437175	105.17	Alive	39	male	3	2	no recurrence
GSM437122	106.94	Alive	70	male	2	2	no recurrence
GSM437100	110.82	Alive	63	male	1	2	no recurrence
GSM437296	111.485	Alive	51	female	3	unknown	no recurrence
GSM437179	112.33	Alive	64	female	3	2	no recurrence
GSM437227	116.64	Alive	74	male	3	2	recurrence
GSM437117	118.58	Alive	74	female	2	2	no recurrence
GSM437096	119.21	Alive	56	female	1	1	no recurrence
GSM437121	120.62	Alive	51	female	2	2	recurrence
GSM437094	122.72	Alive	63	male	1	1	no recurrence
GSM437120	127.29	Alive	43	female	2	2	no recurrence
GSM437232	130.75	Alive	72	female	4	2	no recurrence
GSM437119	134.86	Dead	41	male	2	2	recurrence
GSM437093	142.55	Alive	73	male	1	2	no recurrence
