# Supplementary material for: Identification of tumor microenvironment-related prognostic genes in colorectal cancer based on bioinformatic methods
Source: Sci Rep. 2021 Jul 22;11:15040. doi: 10.1038/s41598-021-94541-6 (PMC8298640; doi:10.1038/s41598-021-94541-6)
Supplement: Supplementary file 5 — Supplementary Information S3. [file 41598_2021_94541_MOESM5_ESM.xlsx]

## Sheet: Sheet1
id	futime (month)	fustat	Stage	age
GSM4890607	64.8658	Alive	stage 1	55
GSM4890608	59.7699	Alive	stage 1	66
GSM4890609	62.4	Alive	stage 1	55
GSM4890610	54.5096	Alive	stage 1	81
GSM4890611	46.2904	Alive	stage 2	72
GSM4890612	55.8575	Alive	stage 2	70
GSM4890613	57.9616	Alive	stage 2	59
GSM4890614	54.0493	Alive	stage 2	70
GSM4890616	41.4247	Alive	stage 2	69
GSM4890617	40.7342	Alive	stage 2	51
GSM4890618	68.0548	Alive	stage 2	72
GSM4890619	21.6329	Alive	stage 2	75
GSM4890620	33.1068	Alive	stage 2	94
GSM4890621	63.9452	Alive	stage 2	67
GSM4890622	1.80822	Alive	stage 2	69
GSM4890623	2.9589	Alive	stage 2	63
GSM4890624	54.2795	Alive	stage 2	72
GSM4890625	5.32603	Alive	stage 2	57
GSM4890626	63.9123	Alive	stage 3	48
GSM4890627	60.0329	Alive	stage 3	57
GSM4890628	60.0329	Alive	stage 3	61
GSM4890629	60.2301	Dead	stage 3	74
GSM4890630	57.074	Alive	stage 3	52
GSM4890631	54.7397	Alive	stage 3	84
GSM4890632	41.589	Dead	stage 3	56
GSM4890633	57.2384	Alive	stage 3	49
GSM4890634	70.4548	Alive	stage 3	54
GSM4890635	7.82466	Alive	stage 3	78
GSM4890636	50.137	Alive	stage 3	61
GSM4890637	46.9808	Alive	stage 3	63
GSM4890638	46.4548	Alive	stage 3	51
GSM4890639	40.6685	Alive	stage 3	47
GSM4890640	3.87945	Dead	stage 3	80
GSM4890641	45.4356	Alive	stage 3	51
GSM4890642	46.0932	Alive	stage 3	74
GSM4890643	49.7753	Alive	stage 3	56
GSM4890652	18.0493	Dead	stage 4	42
GSM4890654	76.7671	Alive	stage 4	54
GSM4890660	29.3918	Dead	stage 4	62
GSM4890661	34.9479	Dead	stage 4	88
GSM4890662	142.55	Alive	stage 1	73
GSM4890663	122.72	Alive	stage 1	63
GSM4890664	68.51	Alive	stage 1	61
GSM4890665	14.53	Dead	stage 1	53
GSM4890666	28.96	Alive	stage 1	51
GSM4890667	119.21	Alive	stage 1	56
GSM4890668	59.53	Alive	stage 1	50
GSM4890669	27.02	Dead	stage 1	63
GSM4890670	82.29	Alive	stage 1	66
GSM4890671	109.21	Alive	stage 1	63
GSM4890672	65.88	Alive	stage 1	88
GSM4890673	84.13	Alive	stage 1	66
GSM4890674	83.73	Alive	stage 1	70
GSM4890675	64.37	Alive	stage 1	61
GSM4890676	16.47	Alive	stage 1	80
GSM4890677	83.6	Alive	stage 1	62
GSM4890678	66.57	Alive	stage 1	84
GSM4890679	76.07	Alive	stage 1	82
GSM4890680	67.82	Alive	stage 1	78
GSM4890681	52.24	Alive	stage 1	76
GSM4890682	64.1	Alive	stage 1	87
GSM4890683	55.13	Alive	stage 1	74
GSM4890684	57.79	Alive	stage 1	55
GSM4890685	50.1	Alive	stage 1	71
GSM4890686	43.79	Alive	stage 1	86
GSM4890687	19.75	Alive	stage 1	58
GSM4890688	3.64	Alive	stage 1	78
GSM4890689	23.96	Alive	stage 1	57
GSM4890690	20.02	Alive	stage 1	81
GSM4890691	118.58	Alive	stage 2	74
GSM4890692	55.33	Alive	stage 2	77
GSM4890693	93.66	Dead	stage 2	41
GSM4890694	110.79	Alive	stage 2	43
GSM4890695	6.83	Dead	stage 2	69
GSM4890696	27.64	Dead	stage 2	51
GSM4890697	106.94	Alive	stage 2	70
GSM4890698	14.26	Dead	stage 2	83
GSM4890700	9.96	Dead	stage 2	54
GSM4890701	19.36	Dead	stage 2	80
GSM4890702	26.82	Alive	stage 2	66
GSM4890703	52.5	Alive	stage 2	76
GSM4890704	9.05	Dead	stage 2	58
GSM4890705	88.99	Alive	stage 2	74
GSM4890706	64.86	Alive	stage 2	49
GSM4890707	14.13	Dead	stage 2	54
GSM4890708	85.28	Alive	stage 2	71
GSM4890709	26.53	Alive	stage 2	79
GSM4890710	37.31	Dead	stage 2	75
GSM4890711	86.43	Alive	stage 2	74
GSM4890712	55.92	Alive	stage 2	74
GSM4890713	70.65	Alive	stage 2	83
GSM4890714	76.04	Alive	stage 2	73
GSM4890715	79.13	Alive	stage 2	57
GSM4890716	58.02	Alive	stage 2	75
GSM4890717	22.38	Dead	stage 2	65
GSM4890718	80.25	Alive	stage 2	86
GSM4890719	28.86	Alive	stage 2	89
GSM4890720	25.21	Dead	stage 2	56
GSM4890721	31.06	Dead	stage 2	86
GSM4890722	37.31	Alive	stage 2	71
GSM4890723	22.02	Dead	stage 2	78
GSM4890724	63.25	Alive	stage 2	76
GSM4890725	24.19	Alive	stage 2	66
GSM4890726	52.14	Alive	stage 2	65
GSM4890727	59.6	Alive	stage 2	74
GSM4890728	59.96	Alive	stage 2	67
GSM4890729	47.86	Alive	stage 2	56
GSM4890730	46.71	Alive	stage 2	48
GSM4890731	45.99	Alive	stage 2	68
GSM4890732	49.84	Alive	stage 2	71
GSM4890733	17.95	Alive	stage 2	38
GSM4890734	15.71	Alive	stage 2	73
GSM4890735	39.25	Alive	stage 2	59
GSM4890736	36.75	Alive	stage 2	76
GSM4890737	25.24	Alive	stage 2	71
GSM4890738	44.97	Alive	stage 2	58
GSM4890739	35.9	Alive	stage 2	60
GSM4890740	26.66	Alive	stage 2	71
GSM4890741	29.22	Alive	stage 2	64
GSM4890742	28.63	Alive	stage 2	84
GSM4890744	33.2	Alive	stage 2	51
GSM4890745	33.69	Alive	stage 2	69
GSM4890746	25.61	Alive	stage 2	78
GSM4890747	22.38	Dead	stage 2	65
GSM4890748	15.05	Alive	stage 2	54
GSM4890749	2.26	Alive	stage 2	40
GSM4890750	18.18	Alive	stage 2	68
GSM4890751	27.15	Alive	stage 2	52
GSM4890752	11.9	Dead	stage 3	46
GSM4890753	105.17	Alive	stage 3	39
GSM4890754	8.21	Dead	stage 3	38
GSM4890755	29.39	Dead	stage 3	26
GSM4890756	95.07	Alive	stage 3	71
GSM4890757	112.33	Alive	stage 3	64
GSM4890758	21.27	Dead	stage 3	53
GSM4890759	16.07	Dead	stage 3	53
GSM4890760	27.74	Dead	stage 3	92
GSM4890761	8.31	Dead	stage 3	67
GSM4890762	14.72	Dead	stage 3	60
GSM4890763	5.35	Dead	stage 3	74
GSM4890765	99.51	Alive	stage 3	48
GSM4890766	20.44	Alive	stage 3	63
GSM4890767	14.03	Dead	stage 3	69
GSM4890768	27.58	Dead	stage 3	58
GSM4890769	9.56	Dead	stage 3	75
GSM4890770	23.34	Dead	stage 3	63
GSM4890771	89.62	Alive	stage 3	46
GSM4890772	85.61	Alive	stage 3	71
GSM4890773	64.33	Alive	stage 3	63
GSM4890774	22.25	Alive	stage 3	87
GSM4890775	74.53	Alive	stage 3	63
GSM4890776	59.07	Alive	stage 3	87
GSM4890777	47.8	Alive	stage 3	30
GSM4890778	3.32	Dead	stage 3	83
GSM4890779	18.93	Dead	stage 3	50
GSM4890780	74.36	Alive	stage 3	50
GSM4890781	72.09	Alive	stage 3	55
GSM4890782	24.85	Dead	stage 3	66
GSM4890783	41.06	Dead	stage 3	69
GSM4890784	36.92	Dead	stage 3	64
GSM4890785	64.93	Alive	stage 3	62
GSM4890786	50.59	Alive	stage 3	67
GSM4890788	38.72	Alive	stage 3	73
GSM4890789	54.9	Alive	stage 3	83
GSM4890790	19.72	Dead	stage 3	59
GSM4890791	65.55	Alive	stage 3	65
GSM4890792	58.45	Alive	stage 3	63
GSM4890793	59.34	Alive	stage 3	69
GSM4890794	26.92	Alive	stage 3	71
GSM4890795	8.58	Dead	stage 3	51
GSM4890796	26.26	Alive	stage 3	78
GSM4890797	52.86	Alive	stage 3	72
GSM4890798	21.04	Dead	stage 3	46
GSM4890799	44.67	Alive	stage 3	67
GSM4890800	36.92	Alive	stage 3	67
GSM4890801	50.43	Alive	stage 3	26
GSM4890802	4.24	Alive	stage 3	78
GSM4890803	49.11	Alive	stage 3	71
GSM4890804	38.07	Alive	stage 3	60
GSM4890805	44.74	Alive	stage 3	46
GSM4890806	34.19	Dead	stage 3	41
GSM4890807	24.13	Dead	stage 3	75
GSM4890809	31.36	Alive	stage 3	78
GSM4890810	18.96	Alive	stage 3	61
GSM4890811	85.84	Dead	stage 3	74
GSM4890812	31.92	Alive	stage 3	79
GSM4890813	19.98	Alive	stage 3	81
GSM4890814	5.22	Alive	stage 3	62
