# Supplementary material for: Identification of tumor microenvironment-related prognostic genes in colorectal cancer based on bioinformatic methods
Source: Sci Rep. 2021 Jul 22;11:15040. doi: 10.1038/s41598-021-94541-6 (PMC8298640; doi:10.1038/s41598-021-94541-6)
Supplement: Supplementary file 6 — Supplementary Information S4. [file 41598_2021_94541_MOESM6_ESM.xlsx]

## Sheet: Sheet1
gene	conMean	treatMean	logFC	pValue	fdr
KCNJ15	0.0802921	0.402514	2.32571	3.63235e-39	1.08542e-37
SPI1	3.9248	12.5488	1.67686	1.16176e-70	4.90228e-68
CD37	1.12807	4.02382	1.83471	3.08972e-67	7.41799e-65
CD226	0.061145	0.214174	1.80847	1.32491e-48	6.14979e-47
CLECL1	0.0761125	0.242371	1.67101	4.78157e-40	1.4929e-38
LY9	0.0730365	0.267963	1.87534	7.73535e-59	8.16021e-57
TBX21	0.116347	0.424009	1.86566	2.73795e-52	1.59523e-50
IGLL1	0.101892	0.313504	1.62144	2.80351e-20	3.25054e-19
MILR1	0.522641	1.57428	1.5908	2.27611e-57	1.87543e-55
TLL1	0.0505707	0.157237	1.63657	7.92738e-22	1.00142e-20
CCR5	0.70715	2.43631	1.78461	4.5672e-67	9.93723e-65
MIXL1	0.0743523	0.220672	1.56946	2.21844e-27	3.85666e-26
SLC34A2	0.0849538	0.369804	2.12201	0.000992247	0.00212113
MSR1	0.91301	3.88759	2.09017	2.21738e-48	1.02242e-46
MYBPC3	0.0573791	0.190183	1.72879	2.8307e-09	1.48019e-08
MPEG1	2.70823	8.44738	1.64115	7.0735e-62	9.29231e-60
PILRA	1.15244	3.77858	1.71315	6.71814e-60	7.60569e-58
GBP1	5.21018	15.5479	1.57731	2.05271e-50	1.06657e-48
RHOH	0.319056	1.12368	1.81635	1.30481e-72	9.08472e-70
IL22RA2	0.0422043	0.152978	1.85787	3.57647e-25	5.44884e-24
FCGR2B	0.19842	0.963832	2.28022	1.46516e-63	2.21764e-61
STAP1	0.130015	0.439828	1.75827	1.14068e-31	2.41399e-30
CD70	0.743001	2.19387	1.56205	4.93154e-27	8.41565e-26
IL6	1.28222	3.81657	1.57364	7.31086e-21	8.77618e-20
MARCO	0.98003	4.59713	2.22984	6.90753e-25	1.03539e-23
FMO2	0.063509	0.290932	2.19565	1.05233e-26	1.76339e-25
RETN	0.188103	0.711692	1.91973	5.42883e-20	6.20151e-19
SFMBT2	0.277302	0.792767	1.51544	3.23021e-47	1.37556e-45
SFRP1	0.250417	1.20971	2.27226	3.41117e-21	4.18877e-20
CXCL9	4.69198	25.6887	2.45287	3.61665e-52	2.08107e-50
SASH3	2.14526	6.72615	1.64863	6.2038e-78	2.8796e-74
STEAP4	0.254025	0.865927	1.76927	3.95028e-22	5.04194e-21
FCER2	0.0751079	0.439607	2.54918	7.13372e-33	1.61787e-31
TLR6	0.167559	0.500248	1.57797	1.59698e-45	6.28189e-44
PDCD1LG2	0.338745	1.5148	2.16085	2.19312e-65	4.10811e-63
CXCL5	7.74389	27.7029	1.83891	4.63392e-10	2.63162e-09
HAVCR2	1.08502	3.87269	1.83562	2.84487e-71	1.36603e-68
CYRIA	0.523088	1.53214	1.55042	4.45907e-54	2.86141e-52
CRTAM	0.0861427	0.41549	2.27001	9.56375e-56	6.79466e-54
GBP4	2.69105	12.3784	2.20159	1.38625e-53	8.7346e-52
TREM1	0.480324	1.93578	2.01084	1.22064e-41	4.10564e-40
LRRK2	0.161243	0.513337	1.67067	1.36534e-32	3.03711e-31
CD300E	0.277465	1.02397	1.8838	2.93345e-35	7.30738e-34
FMO1	0.140756	0.411622	1.54812	5.29595e-25	7.98133e-24
KLK5	0.0854645	1.01352	3.5679	0.000142981	0.000362927
DPEP2	0.229733	0.716801	1.64161	7.00551e-60	7.86708e-58
S100A8	2.76326	12.1264	2.1337	5.24091e-39	1.5594e-37
SLAMF7	1.22185	5.21807	2.09445	2.13642e-65	4.07529e-63
BACH2	0.0937741	0.268608	1.51824	1.95237e-22	2.54797e-21
IL2RA	0.636019	2.31766	1.86552	4.25409e-67	9.55454e-65
SLA2	0.387636	1.12229	1.53367	1.98824e-60	2.38675e-58
CXCR2	0.353419	1.03853	1.5551	2.29232e-25	3.52324e-24
TRPV6	0.0577577	0.230016	1.99365	2.50431e-10	1.464e-09
CSF2RB	1.18675	4.36052	1.87749	2.65713e-63	3.93622e-61
CLEC4E	0.252575	1.30623	2.37063	1.45949e-52	8.72246e-51
CYBB	3.75578	14.6853	1.96719	5.24501e-63	7.608e-61
NCR3	0.158188	0.458512	1.53532	4.15398e-38	1.17331e-36
IL2RB	1.41961	4.47404	1.65608	7.63705e-62	9.93888e-60
EVI2A	0.951469	3.59399	1.91736	1.78672e-58	1.75212e-56
BCAT1	0.572434	2.13953	1.90211	4.55373e-30	9.04576e-29
P2RY12	0.0752652	0.23348	1.63324	5.42772e-27	9.25104e-26
CXCR6	0.689268	2.06046	1.57983	1.17116e-58	1.20803e-56
PIK3R5	0.350898	1.20102	1.77514	2.28345e-71	1.13561e-68
CD48	1.10713	4.09817	1.88816	5.00577e-74	5.80878e-71
CCN5	0.080908	0.356714	2.14041	2.18608e-15	1.91574e-14
EOMES	0.146494	0.478457	1.70755	2.72208e-38	7.83161e-37
ZEB2	0.543228	1.61325	1.57034	2.96769e-39	8.92551e-38
FGF7	0.442864	1.46313	1.72412	4.05756e-26	6.5019e-25
HAS1	0.182266	0.524006	1.52353	5.60681e-13	4.08983e-12
CLIP4	0.280736	0.861074	1.61692	2.13532e-40	6.72722e-39
LAX1	0.270136	1.0155	1.91043	1.5692e-50	8.2457e-49
JCHAIN	100.349	304.45	1.60118	4.51265e-26	7.22283e-25
GZMK	0.289098	1.50395	2.37912	3.25613e-55	2.26708e-53
SIRPG	0.418737	1.36845	1.70843	7.69857e-58	6.87196e-56
ADGRE1	0.114868	0.410522	1.83748	1.94942e-49	9.4915e-48
SEMA3D	0.0988763	0.286147	1.53306	4.08915e-15	3.49334e-14
ACKR1	1.65834	4.82559	1.54097	8.62987e-23	1.15217e-21
LYVE1	0.383959	1.37447	1.83985	8.9226e-31	1.82448e-29
CCL3L1	0.9199	2.90854	1.66075	1.61321e-31	3.39336e-30
THEMIS	0.141341	0.460352	1.70355	5.26679e-46	2.11965e-44
APOBEC3A	0.15499	0.551594	1.83143	2.05277e-39	6.24123e-38
CNTN1	0.0767127	0.293918	1.93788	8.87423e-18	8.80154e-17
CIITA	0.721659	2.79326	1.95256	7.67492e-51	4.09476e-49
SERPINB7	0.230309	0.908655	1.98016	6.43068e-10	3.59772e-09
GZMM	0.49408	1.73454	1.81173	5.90003e-50	2.99846e-48
MS4A6A	1.71194	5.32751	1.63783	5.26104e-65	9.39231e-63
SRGN	18.9311	71.2757	1.91265	1.15655e-69	4.12948e-67
CD74	182.394	568.843	1.64097	2.11804e-61	2.68124e-59
OTOP2	0.0642296	0.188273	1.55151	1.28085e-07	5.39498e-07
CD79A	2.37948	9.98527	2.06915	1.56158e-38	4.55871e-37
C1QB	24.6236	91.2094	1.88914	3.85819e-67	8.80744e-65
TLR10	0.0865611	0.319457	1.88383	7.40706e-38	2.07115e-36
TMEM156	0.167181	0.48643	1.54082	7.26488e-45	2.74901e-43
HLA-DRB5	26.8791	112.148	2.06085	8.722e-49	4.11708e-47
APOBEC3G	0.738225	2.34266	1.66601	8.72248e-64	1.34956e-61
TRAT1	0.106936	0.438982	2.03741	1.43805e-52	8.63143e-51
CADM3	0.115807	0.46072	1.99217	8.47142e-25	1.2603e-23
CD69	0.599831	2.3013	1.93982	7.62167e-54	4.8462e-52
SLAMF8	1.60075	6.04947	1.91806	6.3987e-73	4.68957e-70
PRAM1	0.226501	0.642666	1.50455	5.99123e-50	3.03374e-48
SERPINB2	0.139615	0.902824	2.69299	1.31628e-14	1.08779e-13
CD209	0.675064	2.23275	1.72572	4.40484e-51	2.39599e-49
CD28	0.227338	0.677953	1.57634	7.25023e-50	3.64475e-48
HCK	2.30513	7.69272	1.73865	4.3396e-75	6.77776e-72
ARHGAP9	0.748984	2.26546	1.5968	8.67913e-74	8.05713e-71
WAS	1.48115	4.56799	1.62485	4.49911e-73	3.48056e-70
FPR3	2.5497	9.16282	1.84546	3.18398e-60	3.69474e-58
CALB2	1.11894	3.25671	1.54128	4.73882e-12	3.20642e-11
JAKMIP1	0.0928048	0.334992	1.85186	7.42678e-53	4.49643e-51
KCNA3	0.109911	0.413842	1.91275	2.78617e-47	1.19377e-45
CCR1	1.4917	4.7016	1.65619	2.31481e-59	2.49874e-57
CTSG	0.253445	1.09791	2.11502	1.26181e-26	2.10176e-25
HLA-DMA	10.2263	31.4551	1.62101	3.93907e-57	3.17061e-55
NCKAP1L	0.834958	2.69006	1.68786	8.11931e-69	2.62933e-66
DOCK10	0.451591	1.28375	1.50728	4.4996e-52	2.57847e-50
CSF3R	0.518761	2.14586	2.04842	5.54893e-55	3.80635e-53
NKG7	2.47517	9.83051	1.98974	1.27121e-57	1.09948e-55
ABCD2	0.0387153	0.147105	1.92587	6.41876e-48	2.8196e-46
CLEC17A	0.0414437	0.199919	2.27019	5.16769e-34	1.2259e-32
F13A1	1.49669	4.98669	1.73631	1.65843e-28	3.04665e-27
CHST11	1.25379	3.56825	1.50892	5.41769e-57	4.28644e-55
P2RX7	0.281331	0.856591	1.60634	2.80559e-47	1.1984e-45
IGLL5	6.78925	30.4737	2.16624	6.90168e-39	2.04481e-37
LCP1	7.49422	23.1489	1.62709	1.69604e-68	5.02498e-66
PAEP	0.201385	9.62634	5.57896	3.45026e-10	1.98391e-09
BNC2	0.202643	0.588459	1.538	7.32689e-24	1.03686e-22
FOLR2	1.97672	6.6102	1.74159	6.83132e-44	2.48371e-42
SIGLEC1	0.459724	1.65978	1.85215	3.08815e-55	2.16093e-53
CLCA2	0.0945979	0.37265	1.97794	0.000108446	0.000281842
FCRL6	0.0716558	0.320767	2.16237	1.31649e-52	7.93597e-51
SIGLEC10	0.811801	2.75855	1.76471	3.2338e-68	9.38139e-66
TRARG1	0.0345357	0.388189	3.4906	2.13607e-08	9.9781e-08
KLHL6	0.257551	0.976619	1.92294	1.5785e-66	3.3304e-64
TENM3	0.20381	0.583428	1.51733	1.26312e-21	1.57607e-20
CCL7	0.181239	0.583947	1.68795	1.83796e-24	2.68558e-23
TBC1D10C	0.615832	1.81448	1.55895	4.07884e-59	4.36906e-57
CD3G	0.382978	1.21876	1.67008	7.7996e-61	9.61146e-59
GPR183	2.26949	6.67851	1.55716	2.83536e-51	1.54833e-49
CLEC4A	1.107	3.21967	1.54025	5.3651e-56	3.93206e-54
CILP	0.309027	1.67281	2.43646	8.43051e-24	1.18701e-22
ADGRG3	0.299463	1.01308	1.7583	8.27542e-45	3.1229e-43
CMA1	0.067124	0.397517	2.56611	6.64394e-20	7.5217e-19
MEDAG	0.938876	2.79991	1.57637	5.15082e-30	1.02027e-28
CD22	0.184806	0.811121	2.1339	8.11642e-41	2.61019e-39
PNOC	0.109197	0.401847	1.87971	6.33677e-42	2.15218e-40
AMPD1	0.0695571	0.213436	1.61754	3.31497e-24	4.78089e-23
ITGB2	3.96109	15.4462	1.96328	9.65009e-70	3.53625e-67
MRC1	1.29468	5.65204	2.12618	4.41945e-48	1.98519e-46
LILRB2	0.701711	2.40116	1.77478	4.08317e-65	7.48134e-63
NUGGC	0.0945156	0.345292	1.86919	2.15304e-42	7.38449e-41
SIGLEC8	0.103182	0.378316	1.87439	7.35838e-49	3.48522e-47
MEFV	0.0929088	0.396427	2.09317	1.56995e-49	7.69773e-48
S100A12	0.369038	1.35576	1.87726	1.81128e-24	2.64937e-23
TIFAB	0.0520611	0.170574	1.71212	1.0672e-46	4.44932e-45
TLR1	0.386681	1.34488	1.79827	3.45117e-52	1.99409e-50
CCL5	5.44811	21.3331	1.96926	2.12957e-59	2.31674e-57
DRD5	0.0417712	0.184901	2.14617	5.82726e-05	0.000159294
GPR174	0.13928	0.593146	2.0904	2.11731e-43	7.57933e-42
VPREB3	0.563078	1.6706	1.56895	5.99936e-20	6.82526e-19
MAL	0.188025	0.539143	1.51974	8.47155e-35	2.07888e-33
PPP1R16B	0.640742	1.89641	1.56545	6.18159e-59	6.57089e-57
CLEC12A	0.1531	0.569059	1.89411	1.21958e-56	9.48754e-55
PTGIS	0.975795	2.84753	1.54506	2.20194e-20	2.56586e-19
CCL19	1.42495	8.02384	2.49339	3.83687e-38	1.09261e-36
SLC1A3	0.323493	1.31749	2.02599	1.10955e-45	4.38933e-44
CD36	0.463592	1.42417	1.61919	6.04794e-29	1.14116e-27
SIGLEC7	0.277107	0.959325	1.79158	1.19418e-60	1.45868e-58
SAA1	8.76737	32.2508	1.87912	1.51416e-09	8.11574e-09
C3AR1	1.93058	6.9633	1.85074	3.65796e-67	8.63341e-65
CCL4	1.56223	6.23832	1.99755	2.21263e-65	4.10811e-63
VSIG4	2.17487	8.91862	2.03589	1.46457e-56	1.13301e-54
SP140	0.216992	0.866782	1.99802	3.10473e-60	3.63305e-58
C1QA	24.3723	84.5104	1.79388	3.82408e-67	8.80744e-65
NMUR2	0.223559	0.704332	1.6556	7.84694e-06	2.50846e-05
LILRB1	0.381516	1.37459	1.84919	8.55372e-72	4.96294e-69
RASGRP1	0.322852	0.961424	1.5743	4.06831e-43	1.44151e-41
CD2	2.72254	8.5787	1.65581	8.57597e-66	1.68198e-63
ARHGAP30	1.59933	4.78037	1.57966	7.48805e-70	2.81814e-67
WDFY4	0.284619	0.81584	1.51926	1.82397e-48	8.43814e-47
CEBPE	0.080235	0.271661	1.7595	1.48295e-34	3.60386e-33
TESPA1	0.141902	0.430007	1.59946	4.18426e-54	2.71004e-52
GPNMB	5.98526	23.1911	1.95408	9.42725e-52	5.31475e-50
HLA-DQA2	2.91277	11.7732	2.01504	3.05243e-29	5.83061e-28
FCGR1A	0.290591	1.07586	1.88843	6.42873e-53	3.94362e-51
IDO1	1.83816	12.8832	2.80916	9.87728e-52	5.52374e-50
CXCL11	4.04465	15.6635	1.95332	2.46098e-26	4.04118e-25
CLEC4G	0.0443031	0.221767	2.32356	9.02304e-30	1.76673e-28
NCF1	0.250012	1.00176	2.00247	6.79726e-72	4.1153e-69
PCSK2	0.0149194	0.0665141	2.15647	2.50055e-07	1.0128e-06
ADAM12	1.19742	4.2504	1.82767	3.37847e-28	6.10976e-27
SLFN12L	0.0747915	0.246852	1.7227	1.61181e-36	4.2589e-35
CR1	0.055555	0.326931	2.557	2.02366e-59	2.21885e-57
PLAAT4	13.2753	45.9787	1.79222	2.55762e-38	7.37369e-37
RSPO2	0.0803283	0.234021	1.54266	1.9281e-10	1.1367e-09
ANGPTL7	0.0578253	0.187594	1.69784	7.48897e-09	3.70853e-08
DOCK2	0.44476	1.62847	1.87242	2.17783e-69	7.39666e-67
HCAR2	0.419174	2.50679	2.58022	1.58839e-35	3.99971e-34
AVPR1A	0.156698	0.454109	1.53505	1.66951e-23	2.30634e-22
CD180	0.278646	0.8897	1.67488	5.31466e-58	4.83703e-56
BTLA	0.0895834	0.271936	1.60196	1.71966e-40	5.44234e-39
KCNK13	0.169403	0.481255	1.50634	7.70199e-55	5.20632e-53
ADH1B	0.367269	1.71356	2.22209	8.81176e-18	8.75205e-17
RHEX	0.090441	0.268452	1.56962	1.30794e-43	4.73067e-42
LST1	1.37232	4.11515	1.58433	5.01642e-71	2.20297e-68
PRF1	1.88098	5.56031	1.56368	3.06165e-48	1.39782e-46
CYTH4	0.787667	2.65476	1.75293	1.72718e-77	6.01276e-74
KRT6A	1.36166	6.44089	2.2419	4.38068e-05	0.000122566
POU2AF1	0.682198	2.01509	1.56258	4.165e-35	1.03383e-33
TPSAB1	2.44036	7.05398	1.53134	1.77257e-27	3.08538e-26
GPR171	0.290128	0.992807	1.77482	6.61302e-48	2.88672e-46
DOK2	1.44035	4.5808	1.66918	8.41671e-69	2.65177e-66
TNFSF8	0.173129	0.603063	1.80046	4.34621e-56	3.20217e-54
HLA-DPB1	17.3434	69.5951	2.0046	1.61965e-76	3.75894e-73
GLT1D1	0.0630572	0.234402	1.89425	6.65647e-45	2.52565e-43
SAA2	0.905125	2.69354	1.57331	5.15179e-10	2.90675e-09
PTAFR	1.63407	4.71992	1.53029	5.05823e-58	4.63394e-56
CNGA3	0.0436797	0.236512	2.43688	8.65971e-09	4.24451e-08
KIR2DL4	0.0993734	0.359908	1.8567	1.04796e-27	1.84254e-26
CLEC7A	0.607389	2.40559	1.9857	3.03967e-62	4.10945e-60
SELL	0.973663	3.98682	2.03375	1.53543e-57	1.30371e-55
LEP	0.0256688	0.323332	3.65493	6.44547e-07	2.45495e-06
RASGRP4	0.178753	0.523009	1.54887	1.44969e-54	9.56725e-53
CARD17	0.0919506	0.407504	2.14788	2.304e-27	4.00041e-26
FCRL3	0.0644834	0.303768	2.23597	6.08349e-45	2.31455e-43
KRT5	1.33986	4.25149	1.66589	2.2352e-10	1.31164e-09
MMRN1	0.271346	1.00583	1.89018	3.50133e-27	6.03416e-26
SAMD9L	1.54057	4.36297	1.50184	8.99341e-40	2.78916e-38
HLA-DMB	2.57211	10.156	1.9813	3.63648e-77	1.01276e-73
FCGR3A	4.51997	19.8914	2.13776	1.09255e-56	8.59532e-55
P2RY10	0.269174	1.07626	1.99942	6.77175e-64	1.08387e-61
SLA	0.755939	2.68518	1.82867	1.40863e-73	1.15384e-70
CLEC10A	0.502364	1.83424	1.86838	5.32837e-48	2.35548e-46
TRAF3IP3	0.250661	0.818161	1.70665	8.72248e-64	1.34956e-61
CD14	14.5453	42.0825	1.53266	2.14336e-58	2.07266e-56
OSM	1.45308	5.35269	1.88115	1.06783e-35	2.72335e-34
SIGLEC14	0.377935	1.43381	1.92364	1.99733e-50	1.04168e-48
P2RY13	0.410045	1.58926	1.9545	2.28099e-53	1.41798e-51
HAMP	0.0771779	0.24812	1.68478	1.17267e-30	2.39083e-29
NRK	0.0551576	0.184605	1.74281	1.81126e-07	7.45105e-07
TIGIT	0.272815	1.0493	1.94344	5.81495e-63	8.34775e-61
GPR141	0.086393	0.321189	1.89444	2.08319e-49	1.00724e-47
RGS1	4.35825	12.4179	1.5106	4.87106e-36	1.25147e-34
SIGLEC9	0.367507	1.23257	1.74582	2.29492e-63	3.43621e-61
HK3	0.721324	2.86048	1.98754	1.66674e-57	1.39816e-55
FAM92B	0.0429945	0.167666	1.96336	5.95738e-29	1.1256e-27
CCDC80	1.69561	6.19305	1.86885	3.60181e-32	7.81235e-31
CP	0.207392	0.86625	2.06242	4.04257e-33	9.24357e-32
CD84	0.403324	1.82908	2.1811	5.29401e-62	7.02087e-60
FASLG	0.208811	0.726972	1.7997	7.0046e-46	2.81092e-44
MCEMP1	0.332244	1.33095	2.00214	4.2054e-36	1.08445e-34
SPP1	30.5073	124.142	2.02477	1.12133e-23	1.56615e-22
CLC	1.21731	4.59974	1.91786	2.14859e-23	2.94479e-22
SLAMF9	0.25801	0.771919	1.58102	3.19356e-15	2.75188e-14
TNFSF13B	0.826822	3.09739	1.9054	1.6485e-55	1.15936e-53
VSTM1	0.0564429	0.231252	2.0346	8.76995e-33	1.97288e-31
PLA2G2D	0.185665	1.62438	3.12911	3.03722e-52	1.76222e-50
FCGR3B	0.432503	2.25872	2.38472	7.36427e-43	2.57657e-41
LY96	1.86105	5.84162	1.65025	4.45345e-49	2.13107e-47
CCL13	0.99126	4.77497	2.26816	1.82152e-45	7.10495e-44
HTRA4	0.104924	0.355787	1.76167	2.81196e-37	7.66272e-36
C5orf58	0.0447435	0.214505	2.26126	9.30595e-22	1.16954e-20
CHGB	0.78482	2.40259	1.61416	0.00145268	0.00299194
AQP9	0.694389	3.78017	2.44464	8.76726e-45	3.29957e-43
FAM20A	0.353852	1.17346	1.72955	9.26503e-55	6.17299e-53
TLR7	0.197029	0.609633	1.62953	8.28681e-46	3.28757e-44
HLA-DRA	134.275	573.596	2.09485	4.3806e-75	6.77776e-72
TFEC	0.17302	0.724527	2.0661	2.24525e-53	1.40202e-51
LSP1	3.13884	9.0391	1.52595	3.19903e-66	6.45601e-64
HLA-DOA	1.31918	6.7934	2.36449	5.06248e-71	2.20297e-68
CCL21	8.88398	25.4219	1.51679	1.45682e-27	2.54851e-26
CCR2	0.237743	0.935814	1.97682	2.12863e-56	1.61093e-54
PYHIN1	0.123855	0.460752	1.89533	1.66685e-52	9.9192e-51
CD80	0.170564	0.519074	1.60563	1.35789e-51	7.56346e-50
GREM1	4.35013	12.5733	1.53123	1.55825e-27	2.72254e-26
ZBED2	0.225277	1.13705	2.33552	8.25341e-44	2.99294e-42
SUCNR1	0.194951	0.755309	1.95396	1.46843e-46	6.04966e-45
CXCL13	1.24333	8.30523	2.73981	6.73648e-54	4.30301e-52
GPR65	0.321096	1.01082	1.65445	1.30292e-57	1.11995e-55
LAPTM5	17.2438	58.7743	1.76911	3.42594e-79	2.38531e-75
M1AP	0.0763478	0.227962	1.57814	6.44518e-34	1.52117e-32
C7	0.918429	2.86348	1.64053	3.85115e-06	1.29534e-05
NIBAN3	0.0400435	0.149402	1.89956	1.23488e-23	1.71958e-22
LILRA1	0.0987656	0.289725	1.5526	6.47538e-53	3.95481e-51
CEACAM4	0.11793	0.433875	1.87935	2.0597e-56	1.56728e-54
TNFRSF13B	0.0618241	0.188862	1.61109	4.39364e-28	7.86393e-27
OR2I1P	7.02177	24.913	1.82699	1.64311e-30	3.33047e-29
FDCSP	0.779943	5.36787	2.78291	3.00105e-25	4.58219e-24
BTK	0.395365	1.36996	1.79288	3.93764e-68	1.07513e-65
MZB1	2.70154	10.1022	1.90281	3.3712e-36	8.7419e-35
HSD3B2	0.0962952	0.289815	1.5896	0.00175681	0.00355835
CD53	5.53792	21.7124	1.9711	1.8632e-82	2.5945e-78
HLA-DQA1	3.49203	15.7398	2.17228	1.76655e-71	9.83967e-69
IL4I1	1.85538	6.1242	1.72281	3.62605e-54	2.35947e-52
HSD11B1	0.844399	3.01529	1.8363	4.45259e-48	1.99364e-46
IL21R	0.236365	0.875669	1.88937	6.04841e-68	1.58914e-65
SH2D1A	0.255721	1.01289	1.98583	2.3508e-62	3.24107e-60
SCIMP	0.2907	1.0609	1.86769	9.36831e-68	2.41581e-65
AC136428.1	0.366182	1.43137	1.96676	1.77053e-27	3.08538e-26
TNFRSF9	0.266378	0.823676	1.6286	4.38062e-60	5.04133e-58
NCF2	2.40726	8.21154	1.77026	4.65796e-58	4.29551e-56
CXCL8	26.1271	111.615	2.09491	7.54817e-22	9.54662e-21
CD96	0.357834	1.17605	1.71658	1.86958e-57	1.55892e-55
GPR25	0.184636	0.597194	1.69351	3.40053e-17	3.26484e-16
AL645941.2	0.0469781	0.23137	2.30014	5.75922e-26	9.15492e-25
VGLL3	0.283839	0.963891	1.7638	9.71112e-19	1.02523e-17
GDF6	0.0474996	0.14691	1.62894	2.78891e-18	2.85136e-17
SIRPB2	0.180195	0.633424	1.81361	2.68134e-57	2.18349e-55
EPYC	0.46726	1.96233	2.07027	4.85594e-14	3.85293e-13
GBP5	0.535026	3.37134	2.65564	2.98108e-66	6.10464e-64
HCAR3	0.165031	0.934223	2.50103	1.10654e-31	2.3453e-30
IL16	0.346189	1.04007	1.58705	4.24155e-66	8.43766e-64
PLIN4	0.753496	2.65952	1.81949	0.00509594	0.00927836
CHIT1	0.238138	1.01195	2.08727	1.00142e-24	1.48191e-23
ABCA8	0.0857828	0.272767	1.66891	6.78145e-18	6.77114e-17
CD52	5.45074	17.5551	1.68736	4.40787e-67	9.7428e-65
PTGS2	2.05231	5.91498	1.52713	6.27343e-13	4.54277e-12
FCRL1	0.0400991	0.215794	2.42801	1.24025e-28	2.2966e-27
TYMP	9.37523	30.3185	1.69327	1.82417e-56	1.39569e-54
CD300A	1.55956	4.91509	1.65608	1.901e-71	1.01813e-68
APBB1IP	0.751107	2.36431	1.65433	1.38266e-73	1.15384e-70
IL12RB1	0.591128	1.78609	1.59526	3.98235e-58	3.72176e-56
ANKRD1	0.0517511	0.182197	1.81584	2.32807e-09	1.2275e-08
GPR84	0.332044	1.18788	1.83895	8.41628e-55	5.63446e-53
ZNF683	0.198776	0.956753	2.267	3.57268e-33	8.23668e-32
GFPT2	0.745542	2.51106	1.75193	1.60025e-36	4.2364e-35
IGFL1	0.562005	2.53615	2.17398	0.00440358	0.00813693
KMO	0.0888454	0.277196	1.64154	1.76174e-52	1.04392e-50
ZNF831	0.0411488	0.164648	2.00046	1.68572e-51	9.31496e-50
PTPRC	1.52828	6.38288	2.0623	2.1967e-64	3.64155e-62
CASS4	0.173783	0.576538	1.73013	1.20065e-58	1.22934e-56
ERVFRD-1	0.0460874	0.159379	1.79002	6.53289e-10	3.6505e-09
XIRP1	0.055213	0.185641	1.74943	1.02716e-25	1.60529e-24
PLXNC1	0.786699	2.33797	1.57137	1.0363e-54	6.87168e-53
CCR8	0.188159	0.570541	1.60038	1.15579e-36	3.07144e-35
MYO1G	0.534761	1.61765	1.59693	3.84794e-71	1.78609e-68
KLHDC7B	0.270359	0.883388	1.70817	2.06041e-52	1.2106e-50
ADGRE3	0.0962368	0.408166	2.0845	1.4548e-42	5.03932e-41
TAGAP	0.61403	2.21291	1.84956	2.10782e-67	5.24133e-65
DCSTAMP	0.0703681	0.299574	2.08992	2.23435e-26	3.67771e-25
IGF1	0.0507262	0.162405	1.67879	2.19207e-24	3.19295e-23
GZMA	3.10894	10.882	1.80745	2.99356e-48	1.37123e-46
AIM2	0.524134	2.47718	2.24069	2.77476e-43	9.88198e-42
PRRX1	1.28819	4.21203	1.70917	4.04261e-33	9.24357e-32
C3	10.4727	41.3329	1.98065	1.62946e-43	5.8631e-42
CSF1R	3.19569	10.0974	1.65978	2.14086e-62	2.98115e-60
CCR7	0.588577	1.8938	1.68598	5.64276e-45	2.15866e-43
KLRD1	0.0696184	0.329289	2.24181	1.99455e-49	9.6774e-48
SLC11A1	0.606868	1.90994	1.65408	2.39154e-37	6.54266e-36
TYROBP	15.117	51.2547	1.76151	1.36244e-67	3.44946e-65
APOBEC3H	0.199333	0.57938	1.53933	5.86211e-52	3.33183e-50
MS4A1	0.188763	1.04295	2.46603	3.57895e-33	8.2375e-32
FCRL5	0.131791	0.579167	2.13573	1.51656e-43	5.47101e-42
PTGDS	3.65014	10.8395	1.57027	6.58792e-31	1.35906e-29
HLA-DQB1	8.2364	29.63	1.84697	5.87228e-48	2.5877e-46
TNFAIP6	1.38455	5.04359	1.86504	1.26974e-35	3.2206e-34
FNDC1	2.9689	8.63937	1.541	1.09993e-21	1.37862e-20
FYB1	0.845742	3.22171	1.92954	8.03884e-56	5.77014e-54
GIMAP5	0.0728078	0.248276	1.76978	1.68882e-42	5.83545e-41
TPSD1	0.466255	1.34259	1.52582	9.00392e-07	3.34971e-06
LRRC25	1.18516	3.60048	1.60311	1.14365e-64	1.94211e-62
SFRP2	13.0843	51.9253	1.9886	1.602e-23	2.21527e-22
XCL2	0.199709	0.597611	1.58131	1.7727e-31	3.72321e-30
KRT14	0.1008	3.3172	5.0404	5.34911e-07	2.05991e-06
IKZF1	0.421694	1.53714	1.86598	1.02574e-68	3.1051e-66
CD3E	1.93067	6.02933	1.64289	7.33614e-64	1.16086e-61
CD79B	0.649977	2.27745	1.80896	2.69498e-45	1.03667e-43
GCG	0.725055	3.73503	2.36496	0.00472984	0.00867075
KRT16	0.668694	2.74016	2.03484	6.48884e-06	2.10182e-05
CCR4	0.295581	0.906331	1.61648	1.60866e-45	6.31003e-44
CCL25	1.03975	8.1677	2.97369	1.40533e-07	5.87488e-07
LILRB5	0.221488	0.666135	1.58859	3.44462e-46	1.39033e-44
H3C12	0.852838	2.63019	1.62483	0.00297351	0.00572066
LCP2	1.36433	4.57136	1.74443	4.88937e-70	1.89124e-67
MEOX2	0.228319	0.837502	1.87504	5.94894e-18	5.96393e-17
ALOX5AP	3.95079	11.8726	1.58742	3.21945e-64	5.27422e-62
SLC2A5	0.458761	1.36147	1.56935	7.4994e-42	2.53469e-40
LAIR1	0.819703	2.7188	1.72979	7.00409e-74	6.96657e-71
CALHM6	1.65377	6.30095	1.92981	1.22071e-58	1.24076e-56
VNN2	0.472268	1.96444	2.05644	2.17415e-50	1.12546e-48
CD27	1.10175	3.80338	1.78748	4.29257e-55	2.97383e-53
CST6	0.849065	6.59257	2.9569	0.00344799	0.0065314
FCRL2	0.0723666	0.268307	1.89049	1.53318e-35	3.86767e-34
SAA2-SAA4	0.307853	1.24696	2.0181	2.46814e-07	1.00055e-06
GAS1	1.04222	4.27731	2.03704	5.06818e-31	1.04865e-29
SCEL	0.431579	1.44806	1.74643	0.00781476	0.0136795
HCLS1	2.26289	6.74332	1.57529	5.75801e-74	6.16772e-71
POSTN	18.9978	54.7949	1.52821	2.47905e-22	3.21124e-21
GNLY	1.02303	3.99992	1.96712	3.22824e-38	9.24964e-37
LILRB4	0.737473	3.29613	2.16011	3.68994e-70	1.51125e-67
EVI2B	1.84986	6.46141	1.80444	1.84319e-60	2.23186e-58
PDCD1	0.460904	1.48621	1.6891	9.22562e-48	4.01459e-46
HCST	1.58799	5.31516	1.74291	5.49403e-60	6.27085e-58
CXCR1	0.255827	1.00579	1.97509	3.00556e-34	7.20352e-33
LILRA6	0.153947	0.524429	1.76831	1.17187e-50	6.20468e-49
TREM2	2.63835	8.80352	1.73845	1.99966e-39	6.09307e-38
CLEC4D	0.038017	0.227953	2.58402	7.68503e-32	1.6363e-30
HLA-DQB2	1.61564	5.76153	1.83435	2.43113e-37	6.63794e-36
CR2	0.304406	1.46536	2.26718	5.76134e-20	6.56519e-19
TCL1A	0.0995626	0.64901	2.70457	2.46773e-29	4.73321e-28
ICOS	0.310675	1.0024	1.68997	4.21964e-53	2.59993e-51
LILRA4	0.0444754	0.179417	2.01224	6.96882e-41	2.25676e-39
PI16	0.181299	0.969988	2.4196	8.17182e-10	4.50486e-09
CCL8	0.536989	2.38922	2.15357	5.92492e-45	2.2604e-43
PRKCB	0.268083	0.960339	1.84086	1.33682e-62	1.88033e-60
FCGR2A	2.42005	7.96921	1.7194	5.72978e-55	3.91113e-53
IL10	0.120665	0.405501	1.74869	2.45621e-51	1.35189e-49
RGS18	0.222721	0.687671	1.62648	1.01251e-44	3.77994e-43
EPHB6	0.782155	2.24839	1.52336	5.14261e-26	8.20285e-25
MAFB	2.45782	7.53869	1.61693	1.90899e-58	1.85893e-56
OGN	0.525021	1.55986	1.57097	4.01686e-08	1.81547e-07
GAPT	0.120386	0.417759	1.79501	3.35974e-41	1.10601e-39
DPYD	0.700245	2.44384	1.80322	6.0605e-55	4.1167e-53
ITGAX	1.23296	4.29443	1.80034	9.08162e-60	1.01169e-57
SIGLEC5	0.0571125	0.20796	1.86443	2.20778e-39	6.69789e-38
MMP12	16.7951	64.3833	1.93865	3.69889e-41	1.21193e-39
COLEC12	0.448779	1.49153	1.73272	6.22686e-38	1.74465e-36
SAMSN1	0.897301	3.18666	1.82838	1.00281e-61	1.29298e-59
CFH	1.57709	4.48576	1.50808	2.21764e-46	9.05592e-45
MNDA	1.1663	4.51304	1.95216	5.28746e-61	6.57392e-59
STX11	0.58009	2.08763	1.84752	1.61445e-75	3.2116e-72
CCL4L2	1.32793	4.38128	1.72217	5.05726e-44	1.84352e-42
MS4A4A	1.20167	4.52781	1.91377	1.26982e-62	1.80431e-60
MAP4K1	0.626217	1.87126	1.57928	8.3355e-59	8.7272e-57
CYP7B1	0.283178	0.928014	1.71244	5.74763e-32	1.23512e-30
IL7R	1.86062	5.51752	1.56824	1.15232e-40	3.67188e-39
MMP13	0.407326	1.35624	1.73535	2.88134e-12	1.97746e-11
KCNJ5	0.119561	0.338831	1.50282	7.64108e-31	1.56935e-29
HLA-DPA1	10.2315	44.7482	2.12881	1.56969e-72	1.04085e-69
TM6SF1	0.234709	0.711426	1.59984	2.79124e-51	1.53024e-49
CD274	0.500242	2.00044	1.99962	2.25326e-56	1.69604e-54
OLR1	0.817256	3.70566	2.18087	3.60002e-30	7.1923e-29
IGSF6	1.36136	4.49445	1.72309	5.94535e-65	1.04796e-62
IRF4	0.408471	1.40063	1.77777	1.60467e-46	6.57208e-45
CCL18	5.53318	31.5523	2.51157	1.46244e-44	5.44504e-43
GZMH	0.750161	3.24866	2.11457	2.62299e-50	1.35278e-48
CD300LF	0.620873	2.2302	1.8448	2.0215e-74	2.55904e-71
MMP1	31.2435	101.159	1.695	2.42296e-20	2.82104e-19
SLAMF1	0.292918	0.833042	1.50789	2.51126e-57	2.05702e-55
CD86	0.92601	3.35068	1.85535	3.41227e-68	9.69711e-66
CD4	3.85368	11.5857	1.58804	2.10935e-72	1.33512e-69
UBD	8.35703	25.6899	1.62014	1.8244e-25	2.81962e-24
C1QC	30.2784	104.987	1.79385	1.21556e-64	2.03936e-62
DRGX	0.0934804	0.319018	1.7709	7.12583e-07	2.69786e-06
CD1B	0.111135	0.383075	1.78531	1.23092e-30	2.50592e-29
CXorf21	0.352412	1.05906	1.58745	6.3055e-51	3.39012e-49
CD33	0.150297	0.443318	1.56053	1.32312e-59	1.46226e-57
DNAJC5B	0.115952	0.408105	1.81541	6.2894e-50	3.17318e-48
TMEM273	0.643408	1.8493	1.52317	2.05764e-66	4.27652e-64
PROK2	0.23851	1.1995	2.33031	7.36684e-21	8.83576e-20
ERMN	0.100379	0.300419	1.58152	2.98811e-21	3.67575e-20
C5AR1	2.22752	6.4628	1.53672	5.21792e-52	2.97785e-50
CCL3	1.84557	5.96717	1.69299	1.63224e-45	6.38455e-44
GALNT15	0.245719	0.726938	1.56482	6.14775e-25	9.23489e-24
LAG3	0.676295	2.29818	1.76477	7.10586e-51	3.80574e-49
LILRA5	0.699973	2.18948	1.64522	8.41604e-54	5.32697e-52
LILRA2	0.0977642	0.328649	1.74917	6.81868e-53	4.14629e-51
CD3D	3.00389	8.73763	1.54041	1.59122e-58	1.58269e-56
LILRB3	0.258658	0.73782	1.51222	8.04884e-46	3.20229e-44
PIK3CG	0.266611	0.881674	1.72551	1.05791e-55	7.47789e-54
CHI3L2	0.181227	0.677214	1.90181	5.08293e-43	1.79189e-41
TLR8	0.18497	1.02213	2.46622	4.39795e-65	7.95343e-63
FCN1	0.234875	1.07233	2.19078	9.05707e-49	4.24646e-47
FCER1G	10.198	35.2659	1.78999	2.12204e-71	1.09442e-68
RSPO1	0.0458893	0.131978	1.52406	6.38188e-21	7.66761e-20
CPA3	2.2565	6.47667	1.52116	2.48042e-33	5.76625e-32
MMP25	0.451277	1.33113	1.56056	1.91579e-50	1.00291e-48
PRG4	0.0841077	0.346886	2.04415	0.000208862	0.000513425
FAP	1.08447	3.23562	1.57705	2.66124e-28	4.83153e-27
IFNG	0.131534	0.574828	2.1277	1.22679e-35	3.12303e-34
SLC37A2	0.804785	2.7378	1.76634	2.95962e-53	1.83168e-51
ITK	0.189464	0.666819	1.81537	1.0437e-57	9.19844e-56
CLEC5A	0.366865	1.47268	2.00513	6.85149e-32	1.46554e-30
FGR	1.03329	3.61617	1.80722	2.20372e-67	5.38366e-65
CMKLR1	0.712206	2.34763	1.72084	1.44007e-63	2.20362e-61
SIRPB1	0.109193	0.410173	1.90935	5.64834e-47	2.39067e-45
RERGL	0.0432909	0.143094	1.72483	3.60151e-09	1.8547e-08
FPR1	1.09151	4.81478	2.14115	1.21455e-56	9.48754e-55
ST6GALNAC5	0.386464	1.22194	1.66076	1.98435e-33	4.6285e-32
FCAR	0.0932407	0.46181	2.30827	6.74471e-41	2.18928e-39
CYP1B1	0.389564	2.12528	2.44772	3.46443e-27	5.97797e-26
APOC1	7.81916	26.2021	1.7446	3.77648e-34	8.98932e-33
BCL2A1	1.96597	8.41124	2.09708	9.30226e-58	8.25057e-56
FABP4	0.948293	7.24673	2.93393	6.78064e-19	7.24639e-18
PLEK	2.21173	10.57	2.25673	1.90182e-69	6.62073e-67
TNFRSF17	0.617267	2.08234	1.75424	1.39507e-34	3.3962e-33
BLK	0.0864603	0.319328	1.88493	1.26744e-30	2.57652e-29
HLA-DRB1	84.0863	310.694	1.88555	9.1174e-65	1.587e-62
IL18RAP	0.170249	0.5187	1.60725	1.52656e-44	5.66861e-43
MMP9	13.0322	37.0908	1.50898	1.5125e-30	3.07019e-29
CYSLTR2	0.0721793	0.230192	1.67318	2.753e-48	1.2652e-46
FPR2	0.196771	1.11471	2.50208	1.1696e-46	4.8617e-45
MS4A7	1.17419	4.06536	1.79172	5.07498e-57	4.06144e-55
HRH2	0.091337	0.354264	1.95556	5.34269e-47	2.2682e-45
LGALS12	0.0483061	0.203139	2.07219	3.68331e-26	5.92264e-25
APOE	23.0954	89.7494	1.9583	3.96704e-44	1.45755e-42
C5orf46	0.268524	0.816957	1.60521	3.0334e-10	1.75707e-09
CD163	1.68939	7.78159	2.20356	9.28494e-59	9.64871e-57
HAPLN3	2.69055	7.65753	1.50898	3.01107e-50	1.5472e-48
UBASH3A	0.244719	0.706832	1.53024	6.10669e-56	4.42894e-54
CAMP	0.0518747	0.171593	1.72588	4.60987e-20	5.27899e-19
CD7	1.3099	4.26826	1.70419	1.28362e-49	6.33844e-48
CXCL10	8.16572	44.4653	2.44503	9.80082e-52	5.50308e-50
FCRLA	0.098385	0.47228	2.26313	1.99148e-42	6.84726e-41
MFAP5	1.00427	3.08623	1.61969	1.02895e-24	1.52103e-23
TNFSF14	0.177563	0.583463	1.71631	2.74802e-57	2.22477e-55
CD8A	0.877211	3.3799	1.94598	3.91718e-58	3.68559e-56
ITGAM	0.759051	2.96751	1.96698	4.31949e-54	2.78467e-52
CCL17	0.367099	1.08818	1.56768	9.77116e-25	1.44748e-23
ITGAL	0.915247	3.19626	1.80415	5.76775e-69	1.91228e-66
IL10RA	1.08248	3.76273	1.79744	1.08923e-74	1.51676e-71
CTSW	0.733484	2.75939	1.91151	9.61196e-48	4.16967e-46
SPRR2D	0.711735	2.22108	1.64185	0.030078	0.0456647
KCND2	0.0456852	0.186922	2.03264	7.20999e-24	1.02135e-22
ABCA6	0.0485596	0.165223	1.76659	4.65112e-27	7.94686e-26
LRMP	0.347456	1.00763	1.53607	2.30783e-43	8.24014e-42
DCLK1	0.0659715	0.210448	1.67355	8.07258e-28	1.43016e-26
gene	conMean	treatMean	logFC	pValue	fdr
SEC14L4	0.427885	0.139097	-1.62113	0.000126297	0.000323585
OBP2B	0.926134	0.29168	-1.66683	0.000180991	0.000449571
GABRA4	0.177952	0.0565313	-1.65437	9.24701e-06	2.91059e-05
KRT40	3.77395	0.936213	-2.01117	0.000620351	0.00138192
PRSS56	4.12876	1.01565	-2.02331	0.000344857	0.000809666
CALCA	2.7221	0.447933	-2.60337	1.07224e-07	4.58566e-07

## Sheet: Sheet2
ID	TCGA-CM-4746-01A-01R-1410-07	TCGA-DM-A0XD-01A-12R-A155-07	TCGA-AA-3511-01A-21R-1839-07	TCGA-A6-6650-01B-02R-A277-07	TCGA-AA-3979-01A-01R-1022-07	TCGA-DC-5869-01A-01R-1660-07	TCGA-G4-6317-01A-11R-1723-07	TCGA-AA-3673-01A-01R-0905-07	TCGA-A6-A567-01A-31R-A28H-07	TCGA-A6-A56B-01A-31R-A28H-07	TCGA-AA-3693-01A-01R-0905-07	TCGA-AA-3675-01A-02R-0905-07	TCGA-D5-6536-01A-11R-1723-07	TCGA-EI-6882-01A-11R-1928-07	TCGA-AA-3514-01A-02R-0821-07	TCGA-5M-AAT4-01A-11R-A41B-07	TCGA-CM-5863-01A-21R-1839-07	TCGA-DM-A28K-01A-21R-A32Y-07	TCGA-AA-3660-01A-01R-1723-07	TCGA-AA-3679-01A-02R-0905-07	TCGA-AZ-5403-01A-01R-1653-07	TCGA-AA-3521-01A-01R-0821-07	TCGA-F4-6459-01A-11R-1774-07	TCGA-4N-A93T-01A-11R-A37K-07	TCGA-AA-3973-01A-01R-1022-07	TCGA-CA-5254-01A-21R-1839-07	TCGA-A6-2677-01A-01R-0821-07	TCGA-AA-3530-01A-01R-1022-07	TCGA-CK-5915-01A-11R-1653-07	TCGA-D5-6923-01A-11R-A32Z-07	TCGA-A6-6648-01A-11R-1774-07	TCGA-4T-AA8H-01A-11R-A41B-07	TCGA-F5-6810-01A-11R-1830-07	TCGA-AG-A01W-01A-21R-A083-07	TCGA-AG-A020-01A-21R-A083-07	TCGA-AG-3894-01A-01R-1119-07	TCGA-AG-3726-01A-02R-0905-07	TCGA-AG-A02N-01A-11R-A083-07	TCGA-AG-A01J-01A-01R-A00A-07	TCGA-AA-A02H-01A-01R-A089-07	TCGA-AG-A00H-01A-01R-A00A-07	TCGA-EI-6883-01A-31R-1928-07	TCGA-D5-6532-01A-11R-1723-07	TCGA-AA-3655-01A-02R-1723-07	TCGA-NH-A50U-01A-33R-A37K-07	TCGA-G4-6303-01A-11R-1774-07	TCGA-AA-A00W-01A-01R-A002-07	TCGA-AA-A017-01A-01R-A00A-07	TCGA-AA-3534-01A-01R-0821-07
KCNJ15	0.0421256	0.042118	0.12338	0.208181	0.0556478	0.0737984	0.00839584	0.0290892	0.0793098	0.125359	0.0309922	0.096871	0.546857	0.183514	0.00458273	0.0509465	0.242255	0.0165667	0.0624768	0.0590803	0.299849	0.133573	0.106817	0.00675578	0.0785759	0.406939	0.0300848	0.0158901	0.0145124	0.489523	0.0260983	0	0.113399	0.037505	0.0281944	0.0617121	0.0506612	0.0283968	0.0232119	0.0464518	0.0633368	0.133687	0.044608	0.137267	0.0265618	0.24725	0.0102027	0.195043	0.0200716
SPI1	1.49649	2.26443	5.16569	1.95764	2.46382	3.52767	0.355279	6.34277	1.9111	4.57496	2.39627	3.49191	10.2733	4.65936	13.1437	1.84645	7.48789	2.87092	5.29885	5.70999	4.45899	6.41685	7.85486	1.65174	4.26096	3.95979	1.78584	5.03062	1.35331	7.31782	2.12286	0.744448	4.50143	4.89835	1.4582	4.81177	7.68731	2.99075	3.46511	3.71291	5.5305	4.59753	1.98751	5.6588	5.78893	5.16125	2.39855	4.27957	3.79849
CD37	0.42677	0.706398	1.16295	0.935972	0.455346	0.93743	0.261715	2.15074	1.23998	1.50725	0.64406	0.635017	2.55124	1.21561	2.80706	0.709684	2.63484	0.669498	1.58986	1.10499	1.03251	1.45278	2.29249	1.17405	1.66557	1.38571	0.817647	2.92243	0.299701	1.17107	0.64676	0.337978	0.921386	1.968	0.546158	0.829591	1.5828	1.0755	1.09891	1.3032	1.61825	1.15196	0.610836	1.56447	1.34426	1.24628	0.942189	1.42226	1.24352
CD226	0.0133548	0.0156745	0.0558773	0.462621	0.0231546	0.0789607	0.0139738	0.0622481	0.0459646	0.0170321	0.0294757	0.0541947	0.0421702	0.154899	0.00980659	0.0121134	0.0766334	0.0135052	0.145693	0.0327772	0.0596882	0.0331401	0.111241	0.016063	0.0261559	0.05553	0.0616961	0.192686	0.0569342	0.0649633	0.0884256	0.049104	0.0755837	0.0832297	0.0287301	0.0110048	0.10184	0.0972263	0.0413927	0.0110447	0.0161351	0.138952	0.0272734	0.113649	0.0445802	0.0888072	0.036388	0.0761872	0.10022
CLECL1	0.079372	0.031053	0.0442797	0.226298	0	0.125144	0.0158192	0.143874	0.112075	0.0674853	0	0.107366	0.013924	0.172886	0.103616	0	0.130982	0.0668884	0.054331	0.0371059	0.0919717	0.0656544	0.072454	0.0636454	0.0592203	0.0600062	0.0212569	0.269458	0	0.055157	0.0737606	0.0389123	0.0105081	0	0	0.0581382	0	0.321028	0.0984045	0.0875234	0	0.172725	0	0.138555	0.0794866	0.0396479	0.0576711	0.0262497	0.340366
LY9	0.0149813	0.0234447	0.0731298	0.367333	0.0148427	0.0629884	0.0209009	0.166815	0.0317309	0.0318442	0.0698052	0.0303976	0.0262812	0.163159	0.092897	0.0203831	0.0921473	0.012625	0.148695	0.126066	0.029759	0.105333	0.0797739	0.086493	0.0502996	0.0830575	0.0481463	0.271251	0.0103222	0.0728753	0.136437	0.0771182	0.0357007	0.120042	0.0214861	0.0658407	0.0245684	0.0908897	0.0990592	0.099119	0.0289603	0.0998416	0.045326	0.117684	0.0250048	0.110381	0.0870822	0.0495456	0.0963648
TBX21	0.15677	0.0204446	0.109323	0.223484	0.0517733	0.0732375	0.0416601	0.162383	0.0553409	0.0222154	0.0512611	0.0706873	0.0458363	0.295944	0.0682185	0.0868988	0.0783958	0.132113	0.0894259	0.122149	0.0173006	0.0864508	0.143106	0.0502833	0.116968	0.138274	0.0559803	0.216829	0.0360051	0.145257	0.140831	0.0768569	0.145284	0.325675	0.119915	0.0574154	0.0514188	0.14795	0.129575	0	0.0673451	0.518839	0.0474311	0.12771	0.0465175	0.0848357	0.0949234	0.224669	0.0560223
IGLL1	0	0.0197058	0.0210745	0.0861633	0	0.0264716	0	0.0782578	0	0	0	0.0204399	0	0.0658269	0.049315	0.0228433	0	0	0.103433	0.423845	0.0250132	0.374971	0.0459784	0.0969325	0.281853	0.133277	0	0.797976	0	0	0.0842535	0.0370398	0.0200049	0.134531	0.043343	0.221363	0.0495608	0.183348	0	0	0	0.0411033	0.228586	0.0263776	0	0.11322	1.20771	0.0999462	0.161994
MILR1	0.125366	1.27524	0.681904	0.857837	0.273254	0.382148	0.134925	0.662261	0.238978	0.223842	0.590293	0.213673	0.580606	0.704521	0.368233	0.0682279	0.744777	0.215523	0.34755	1.61758	0.67238	0.746638	1.08718	1.03743	0.954079	0.682405	0.302173	1.16332	0.259134	0.984449	0.3565	1.01411	0.368459	0.692017	0.0647281	0.743808	0.172699	0.152117	0.27977	0.829449	0.31505	0.398992	0.295852	0.827233	0.803504	1.15539	0.245944	0.621912	0.672001
TLL1	0.00605332	0.0189461	0.0658515	0.155328	0.0119946	0.0763532	0	0.0282152	0.0641058	0.123523	0.0757093	0.0147389	0.111501	0.063289	0.0118534	0.0192173	0.0708335	0.0153038	0.0932303	0.025469	0.150305	0.0600857	0.234843	0.00873707	0.0338734	0.0183055	0.0194539	0.0411006	0.00312807	0.0462722	0.167073	0.0578692	0.377459	0.0161681	0.010418	0.0399053	0.00595625	0.0293799	0.0525338	0	0.0175525	0.0197593	0.016483	0.0221905	0.032331	0.149676	0.00659744	0.030029	0.0778742
CCR5	0.285201	0.237715	0.876819	1.14546	0.319419	0.788555	0.348467	1.24266	0.236374	0.395364	0.474389	0.488109	0.424185	1.4018	0.971259	0.264315	0.608306	0.357383	0.802115	0.330427	0.486476	1.04621	1.35832	0.43551	1.04083	1.05933	0.358658	1.27694	0.211457	1.23224	0.857342	0.200612	1.10811	0.805918	0.554866	0.367853	0.207421	1.85065	0.707179	0.205103	0.623236	1.91757	0.500846	1.21435	0.525694	1.22643	0.621676	1.31639	1.11666
MIXL1	0.0673234	0.0263392	0.0281686	0.268724	0	0.0589708	0	0.0174335	0.0475312	0.0286205	0	0.0182136	0.212586	0.234628	0.0219718	0.0101776	0.0706992	0.0453878	0.172814	0.0944198	0.0222887	0.13922	0.0102426	0.161952	0.125577	0.186623	0.0360603	0.330135	0.0115965	0.0311895	0.200204	0.0660108	0.133694	0.179817	0.0386221	0	0.0220813	0	0.0278222	0.29695	0.043381	0.0366263	0.0712907	0.117523	0.0224735	0.0924807	0.073375	0.022265	0.0962328
SLC34A2	0.0581397	0.00379104	0.00810869	0.0248643	0.0096003	0	0	0.022583	0.0102618	0	0.00712899	0.0668484	0.13769	0.145634	0.151797	0.00878924	0.0828603	0.053895	0.0845692	0.01359	0	0	0.0132681	0.013986	0.032534	0.0915714	0.0155706	0.0328962	0.00500731	0.0875384	0.0081044	0	0.00769712	0	0.0333536	0.159698	0.0286037	0.0352727	0.0120135	0.0641106	0	0.03163	0.00439756	0	0.00323465	0.00726048	0	1.27865	0.0207764
MSR1	0.151544	0.492555	1.23156	3.01117	1.01057	1.1181	0.0766702	0.950874	0.586397	0.899462	1.5223	1.01235	3.12577	1.28354	0.650564	0.192969	2.4842	0.993182	1.90909	0.99729	2.55585	1.996	4.46398	0.0588891	1.1546	1.08179	0.824197	1.84683	0.234932	1.46219	0.737732	0.077152	0.675965	0.81472	0.1605	0.493107	0.183525	0.975978	0.101167	0.559166	0.6028	0.670659	0.584584	1.57198	2.03518	1.76	0.152461	0.341189	1.41843
MYBPC3	0.0106386	0.0208108	0.0311588	0.454975	0.0316204	0.0335472	0.101775	0.0247938	0	0.040704	0.0234807	0.0431721	0.229554	0.139036	0.0416643	0.0627229	0.0766081	0.080688	0.0764633	0.0447612	0.0264158	0.0395997	0.043701	0.112605	0.0476253	0.0924931	0.0427373	0.120389	0.0274876	0.0850187	0.0237275	0.0547635	0.0422532	0.0189434	0.0640829	0.0116888	0.0628078	0.0258172	0.0131896	0	0.0616963	0.0520898	0.0434526	0.0835701	0.0639236	0.0478276	0.0231897	0.0633304	0.0228103
MPEG1	0.410023	0.725878	4.8765	6.9878	0.914017	3.50174	0.110322	5.66183	1.54149	2.60156	2.80542	2.59985	3.66839	10.0876	3.17144	1.13433	3.70455	1.51862	4.59941	3.86721	3.26299	4.41332	4.88911	0.91237	2.70742	1.89477	2.26483	9.96426	3.50133	5.8055	3.78368	1.46238	3.62339	2.10816	1.20845	3.77293	2.20888	3.03483	1.1946	1.93287	2.02117	2.20418	0.879226	5.59361	2.18995	5.64136	1.49705	2.00351	5.02207
PILRA	0.363175	1.18109	1.62402	0.87366	0.787095	0.751552	0.257863	0.934568	0.913447	2.02641	0.784875	1.20667	4.45577	1.45357	0.888949	0.504419	3.02384	1.11327	1.47993	1.97372	2.16425	2.30939	2.14453	1.22311	1.75283	1.32992	0.547106	1.36137	0.140754	1.87705	0.53789	0.233687	0.730227	1.17211	1.17195	1.02251	0.826375	2.01055	0.619108	0.675798	2.19392	0.71314	0.453251	1.48588	2.29585	2.10042	1.63276	3.26544	2.60374
GBP1	3.913	4.3536	5.44597	10.618	9.37118	7.10912	2.50325	8.1558	4.45304	2.31493	3.44252	6.8588	2.9762	13.1305	1.00914	1.65881	5.68146	2.8871	4.7576	4.57965	5.20907	5.36437	4.95826	1.76851	1.77622	4.61325	2.96798	7.75168	3.08729	8.97847	8.10425	1.81774	11.3571	8.01518	5.69836	2.83612	1.37317	11.1117	2.86102	3.28895	3.31486	8.59711	4.30917	11.3351	4.1805	3.7623	4.60273	2.83253	4.4492
RHOH	0.172265	0.102442	0.285424	1.8801	0.184325	0.449056	0.0370799	0.471062	0.204323	0.193336	0.126737	0.296403	0.953741	0.589852	0.256366	0.112502	0.415559	0.285697	0.463415	0.415549	0.239533	0.20519	0.371111	0.298367	0.277622	0.312562	0.199303	0.771961	0.135308	0.423773	0.336181	0.12668	0.265464	0.392628	0.278686	0.204412	0.216963	0.451489	0.273372	0.47869	0.0999017	0.475151	0.128213	0.386115	0.12421	0.379479	0.315419	0.861401	0.413679
IL22RA2	0	0.0184474	0.0328812	0.0403305	0	0.0908643	0	0.280831	0.0665797	0.0200452	0.0115634	0.0956731	0	0.0308116	0	0.0142563	0.028295	0	0.0806901	0.0440865	0.163911	0.0195014	0.0143474	0.0680569	0.0351806	0.0178237	0.0126279	0.0711446	0.0243659	0.120145	0.0876368	0.069349	0.0374547	0.0419801	0	0.0172689	0	0.019071	0.0974307	0.0519944	0.0303832	0.0705439	0	0.0740794	0	0.0294416	0	0.0935637	0.0842494
FCGR2B	0.0461194	0.172702	0.212264	0.112707	0.0783305	0.180058	0	0.24056	0.111637	0.168054	0.344153	0.216567	0.644936	0.31859	0.283831	0.0926291	0.521879	0.0333135	0.388979	0.415811	0.405712	0.286116	0.787866	0.098265	0.353934	0.518022	0.142924	0.328051	0.00680925	0.320492	0.117556	0.0581403	0.19364	0.187707	0.0623648	0.246122	0.0518627	0.159887	0.114357	0.348726	0.248357	0.271516	0.119601	0.151815	0.369488	0.278919	0.0646265	0.464111	0.211897
STAP1	0.0550248	0.172221	0.172671	1.67079	0	0.101216	0.0164501	0.299224	0.0874085	0.0350883	0.182171	0.0558238	0.0434378	0.233715	0	0.0499101	0.0619114	0.0417335	0.197742	0.231514	0.122965	0.136545	0.0879007	0.225024	0.215537	0.301596	0	0.747212	0.0142171	0.0669161	0.237777	0.161856	0.0437085	0.367421	0	0.0302284	0	0.200298	0.0682192	0.182028	0	0.314322	0.174802	0.100856	0.101025	0.154609	0.179913	0.0272965	0.11798
CD70	0.297213	1.03489	0.858057	0.177951	0.382803	0.624814	0.159937	0.323247	0.283279	1.02345	0.0874651	0.554813	0.297194	0.543802	3.52107	0.121314	0.147141	0.240449	0.366203	0.666938	1.88924	0.700663	0.217047	0.214492	3.75873	4.4827	0.071638	4.84322	0.0307172	0.981059	0.0828603	0.0655692	0.141653	0.79384	0.460364	0.228587	0.789608	13.5598	0.442178	0.884889	1.23527	0.436575	0.269767	0.887196	0.1389	0.5122	0.22675	0.235904	0.063726
IL6	0.682225	1.1193	0.423568	0.997645	1.89692	2.83371	0.0526339	0.393218	0.955551	0.589412	0.210483	3.64374	19.1798	2.11397	0	0.519003	0.713133	0.656528	0.384138	2.40746	2.66665	0.846478	4.09819	0.0529404	0.467966	0.0499133	0.318268	0.373561	0.398032	9.81827	0.165657	0.0161837	3.8284	0.842517	0.890072	0.459416	1.03941	0.240328	0.354697	0.728022	1.99949	0.269386	0.329587	2.17823	0.176313	2.91866	0.74355	1.35374	1.06169
MARCO	0.416127	2.16785	0.32073	0.0561989	0.0433976	0.0115105	0.0130952	1.13995	0.81179	0.810034	0.46728	0.222194	31.7319	0.443658	1.80124	0.49664	16.7766	0.210407	0.989458	0.276447	0.489435	0.380442	0.569787	0.0105372	0.539249	0.0745098	0.140772	0.0247843	0.0113176	0.768595	0.0976946	0.0322116	0.339245	1.77442	0.188466	0	0	0.212598	0.0543063	0.652069	2.20156	2.90432	0.467155	1.27313	0.489838	0.459488	0	1.15166	0.657429
FMO2	0	0.0228422	0.067179	0.205996	0.0289225	0.0383561	0.013091	0.0793741	0.0309154	0.0186155	0.150341	0.074041	0.0576131	0.0333829	0.0214365	0.0231691	0.12153	0.00369017	0.0449609	0	0.195711	0.0724419	1.02929	0	0.253203	0.223458	0.158318	0	0.011314	0.0481803	0.0162772	0	0.0985525	0.0519811	0.00628019	0.00801859	0.00718111	0.0177108	0.0180963	0.0241429	0.0846483	0.113158	0.0264967	0.0114659	0.0316709	0.0929618	0	0.0434451	0.0469442
RETN	0.525381	0.548126	0.109912	0	0	0.0460199	0	0.068024	0	0	0.193264	0.35534	2.07374	0.114437	0.0857323	0.317697	1.02463	0.26565	0.224769	0	0.826203	0.434582	0.199829	0	0.195996	0.165498	0.211057	0	0	0.212973	0	0	0.139111	0.155918	0	0	0.0861595	0	0	0	0.846347	0.142913	0.238432	0.137569	0.11692	0.131219	0	0.347505	0.28162
SFMBT2	0.022874	0.0859114	0.377084	2.17953	0.0181299	0.170708	0.0410302	0.373165	0.232551	0.291726	0.289453	0.116959	0.231133	0.51717	0.138853	0.134861	0.286193	0.0855873	0.253652	0.429878	0.238546	0.249754	1.46371	0.118855	0.209919	0.288794	0.102916	0.641945	0.115838	0.786831	0.519093	0.19176	0.419722	0.407302	0.224393	0.120634	0.0945304	0.477384	0.192841	0.0756696	0.229933	0.328529	0.145332	0.400097	0.247396	0.527883	0.149581	0.258717	0.353121
SFRP1	0.0286913	0.0598667	0.204079	0.0981621	0.132654	0.180948	0.0457465	0.156022	0.72923	1.62223	0.218121	0.0465726	0.221462	0.0937421	0.0468187	0.0173496	0.124824	0.0435217	0.682473	0.053652	0.227971	0.213594	5.56987	0.00920258	0.577986	0.169912	0.399564	0.0649357	0.0148263	0.272487	0.250631	0.0351649	1.28387	0.127721	0.0246894	0.0630472	0.141156	0.0464178	0.248998	0.316379	0.203365	0.277061	0.125868	0.0651101	0.0255402	0.369045	0.0416937	0.104376	0.686945
SEC14L4	0	0.0882557	0.0435626	0.0148422	0.017192	2.44411	0.29051	0.0404411	0.0367533	0	0	5.9644	2.38353	0	0.0169896	0.188875	0.109336	0.070192	0.187079	0.0243366	0.0603213	0.387546	0.396003	0.0166972	0.835076	0.0852717	0.125476	0.608735	0.107604	0.307494	0.0387018	0.0893247	1.99866	0.0617969	0.0149322	0.114393	0.153669	0.0210552	0	0.401827	0.268354	0.120365	0.141751	0.0272622	0.00579253	0.0325047	0	1.96266	0
CXCL9	1.47899	1.7489	2.3988	23.268	0.625638	10.2708	1.12278	10.4568	1.3903	1.18685	1.25927	6.69647	0.690909	11.25	0.797247	1.31891	9.20674	2.90728	1.95368	5.43037	1.37817	5.19595	4.93768	0.591642	3.38487	3.66849	4.16567	3.36614	0.352082	5.75672	7.63968	0.611022	12.1377	11.2295	2.14501	2.57443	0.441489	11.3522	1.29797	2.25392	1.09222	11.1608	3.43145	10.6695	0.316196	2.85761	0.887471	1.81362	2.49415
SASH3	0.940557	0.657104	2.28391	2.54276	1.1981	2.57752	0.331399	4.42319	1.085	1.69222	1.72995	2.26285	1.5999	4.14862	3.5191	0.731254	2.81198	1.27386	3.8112	3.65112	1.96009	2.89668	3.74096	1.66462	2.16167	2.24115	1.22798	4.86565	0.650941	3.41978	2.08839	0.765772	2.19467	2.84115	1.17069	2.36207	3.3879	3.68869	1.74914	1.55573	1.9156	3.65954	1.07475	3.87014	1.63714	3.33493	1.75732	2.5329	2.88095
STEAP4	0.279394	0.0792089	0.247354	1.54814	0.144422	0.127685	0.184001	0.106951	0.235849	0.144597	0.125119	0.315493	0.647827	0.33339	0.023787	0.0697832	2.4019	0.147413	0.315975	0.0851836	0.559013	0.266275	0.683808	0.0818216	0.077039	0.15	0.195197	0.100808	0.0397561	0.333441	0.244966	0.202482	0.586999	0.129782	0.177704	0.0800803	0.031874	0.113003	0.0702818	0.241112	0.160464	0.185043	0.154361	0.235378	0.0364953	0.288227	0.0661974	0.0924003	0.208366
FCER2	0	0	0.0233187	0.0317795	0.0920274	0.0488175	0	0.38966	0.216411	0	0.0136675	0.0150777	0.097769	0.109255	0.0727552	0.0168505	0.00836094	0.0093933	0.10491	0.0260544	0	0.0691501	0.0593536	0.366453	0.124747	0	0	0.546588	0	0.0451841	0.00517919	0	0.0221351	0.413492	0	0.0408225	0	0	0.11516	0	0.0718238	0.212241	0	0	0.00620139	0.0417589	0.0607417	0.0184315	0.019916
TLR6	0.0377241	0.513612	0.198879	1.1745	0.0448502	0.134819	0.0135335	0.222727	0.0479407	0.115469	0.0610589	0.0765438	0.194564	0.532461	0.103418	0.123183	0.200343	0.114447	0.18205	0.137559	0.10491	0.149781	0.3237	0.152458	0.151991	0.390723	0.0727419	0.426897	0.0584822	0.262152	0.151447	0.19419	0.110874	0.134346	0.0714173	0.0580275	0.0593908	0.17394	0.037416	0.149754	0.109387	0.104669	0.14381	0.197559	0.181338	0.24874	0.115122	0.172169	0.234567
PDCD1LG2	0.173276	0.28623	0.314166	1.61382	0.228897	0.41486	0.0460463	0.49357	0.183502	0.466533	0.127481	0.304706	1.13483	1.13228	0.226203	0.157169	0.632543	0.204432	0.444785	0.351024	0.583224	0.4061	0.562394	0.0370516	0.323208	0.327497	0.170154	0.6754	0.139286	0.81613	0.531385	0.0283163	0.466447	0.428528	0.0994049	0.317302	0.284162	0.654109	0.143217	0.127381	0.465222	0.329939	0.122325	0.625121	0.327772	0.512115	0.125901	0.191018	0.454085
CXCL5	1.13025	1.36869	3.23528	0.859325	7.83858	9.32511	0.386169	0.459926	5.8518	0.434732	0.343175	9.34804	213.714	6.26024	0.0878266	143.787	10.6985	2.77582	2.67101	3.64838	7.19874	2.53763	1.5558	0.155367	1.54604	0.305173	6.63051	0.994798	0.843645	36.6785	0.760251	0.0131931	60.4309	1.15004	1.40488	2.03029	3.24812	0.217687	0.867456	1.06828	4.57788	0.0658819	0.496656	2.2173	0.269497	11.0833	1.79889	6.6037	5.05836
HAVCR2	0.323184	0.430835	1.0918	1.45381	1.16219	1.1701	0.236178	1.65518	0.684516	1.37392	1.44423	0.898625	1.77645	1.70513	0.960995	0.390858	2.10637	0.871532	1.31505	1.19191	1.93188	2.13863	2.89006	0.259149	1.08509	0.986374	0.778978	1.93698	0.272159	1.47645	0.770862	0.167244	0.898514	1.42802	0.525312	0.762782	0.447558	2.38192	0.48972	0.950333	1.14537	1.57264	0.554086	2.1689	1.74612	1.5471	0.482692	0.77193	1.6297
CYRIA	0.117009	0.343333	0.597978	2.46628	0.289815	0.817006	0.064964	0.603826	1.09753	0.618231	0.516507	0.396822	0.888503	1.07044	0.327319	0.193312	1.06074	0.236653	0.536342	0.632966	1.31571	0.653308	1.32369	0.176927	0.682821	0.331725	0.597632	1.05928	0.207307	1.17901	0.913385	0.165945	1.1087	0.453904	0.222952	0.560152	0.0493424	0.699737	0.207237	0.387076	0.250424	0.470606	0.238957	0.77471	0.429651	0.832885	0.173071	0.456069	0.887041
CRTAM	0.136174	0.0332974	0.085464	0.116473	0	0.0536756	0.111953	0.0661168	0	0.0217088	0.0626152	0.0483528	0.0179164	0.311441	0	0.0385987	0.199181	0	0.0699093	0.0477453	0.0676243	0.0844794	0.155381	0.0573261	0.0952506	0.115818	0.136759	0.211885	0	0.0532291	0.137619	0.0250348	0.0676052	0.166702	0	0.0561061	0	0.392422	0.12662	0.112619	0.0493571	0.187523	0.0386246	0.124798	0.0397747	0.165802	0.111311	0.151993	0.0912413
GBP4	3.41851	1.36651	3.42657	5.75892	2.26774	2.74963	0.599863	3.92579	1.95179	1.04257	2.82121	1.9301	0.879993	9.57151	0.836754	0.849336	3.82962	0.526068	1.49939	2.27213	2.1442	2.63714	3.07307	0.60425	1.72996	2.73332	1.41508	4.60854	0.629805	2.58732	3.547	0.327899	5.35418	4.14188	2.18069	1.41257	0.387556	9.48617	1.83349	1.49964	1.11336	8.29628	2.40132	6.94694	0.759112	3.66673	2.06539	2.94191	1.74478
TREM1	0.252435	0.547303	0.664531	0.84567	0.562725	0.436706	0.0125779	0.187934	0.256195	0.496334	0.270841	0.725619	6.42118	1.64955	0.257454	0.267133	2.17282	0.239324	0.642582	0.383539	1.19092	0.691676	0.936137	0.0101209	0.459091	0.361809	0.143662	0.0357079	0.157623	1.20603	0.146618	0.0232044	0.40104	0.0842802	0.135766	0.277355	0.165592	0.1021	0.0782416	0.173975	0.559148	0.107292	0.152749	0.203806	0.477511	1.00483	0.194881	1.57577	0.31573
LRRK2	0.0202895	0.0238139	0.157052	1.38545	0.0703563	0.172391	0.0121314	0.0814369	0.40109	0.168197	0.542355	0.185257	0.144153	0.260746	0.0297978	0.029139	0.223722	0.0170984	0.118052	0.0426835	0.206555	0.172025	0.493896	0.0374196	0.0832603	0.0869217	0.0760733	0.198988	0.0262117	0.30549	0.679726	0.0422746	0.278015	0.0782776	0.0494687	0.0743081	0.0399283	0.0656503	0.0125773	1.06273	0.068638	0.0703686	0.0460397	0.111567	0.0846618	0.305317	0.0589688	0.124137	0.108758
CD300E	0.072814	0.24689	0.406212	0.384061	0.144281	0.153073	0.072561	0.131987	0.141371	0.495276	0.0446417	0.320109	3.43609	1.08642	0.095055	0.0715496	0.491562	0.165677	0.149526	0.204241	0.373651	0.165632	0.343416	0.0642256	0.176564	0.114684	0.0585018	0.0411992	0.0438981	0.95718	0.115033	0.0178486	0.385595	0.0972412	0.0731009	0.14667	0.179116	0.0441755	0.0150457	0	0.316703	0.138647	0.30842	0.17795	0.0769703	1.46398	0.290984	1.28833	0.117091
FMO1	0.227539	0.138477	0.158673	0.270307	0.162813	0.205953	0.0604662	0.186584	0.0937097	0.290194	0.195303	0.215453	0.139708	0.165207	0.03713	0.017199	0.0739602	0.0767006	0.0973457	0.177288	0.144385	0.17253	0.16155	0.036491	0.155622	0.26759	0.152345	0.271794	0.0326615	0.5666	0.0740084	0.00929594	0.185764	0.326381	0.087023	0.0694447	0.0248767	0.245414	0.0470167	0.125453	0.146619	0.128947	0.143421	0.297901	0.0421977	0.123132	0.0551093	0.677259	0.149071
KLK5	0.0275457	0.0215536	0	0.0235607	0	0.0434308	0.06588	0	0.0875143	0	0.0202657	0.0111783	0	0	0	0.0499705	0.0371918	0.13928	0.0141415	0.0772647	0	0	0	0.0265054	0	0.0104124	0.0442627	0.0311715	0	0.105281	0	0	0.0547017	0	0	0.0302649	0	0	0	0	0.0266243	0.0337181	0	0	0.00919516	0	0	1.28449	0
DPEP2	0.0650844	0.157872	0.283211	0.367413	0.0902752	0.287328	0	0.232581	0.261917	0.332024	0.22984	0.2694	0.37678	0.306213	0.790168	0.13578	0.468672	0.0921445	0.394277	0.67547	0.329676	0.452223	0.409941	0.313132	0.276793	0.905365	0.0836664	0.294605	0.0672652	0.420624	0.210481	0.181874	0.268836	0.162248	0.112013	0.400452	0.307396	0.157944	0.112967	0.301428	0.25163	0.223072	0.070889	0.299941	0.369344	0.302352	0.0425608	0.284124	0.223278
S100A8	1.90098	1.85932	3.37092	1.47111	3.76679	1.11802	0.243563	0.879038	1.91731	0.692697	0.899083	4.72044	27.703	6.38848	0.17726	6.34289	12.0389	1.19005	3.04398	2.98349	8.38393	3.08873	1.32213	0.152433	1.41834	1.11209	0.727299	0.819506	0.444391	6.69949	1.03472	0.299559	4.04472	1.73277	1.1295	2.63567	0.445357	0.878709	1.85178	1.94648	1.88115	1.18195	1.72544	1.84884	0.710121	2.5096	1.43057	13.0228	1.0675
SLAMF7	0.358009	0.482856	0.977599	3.55371	0.373365	1.24281	0.135195	2.74461	0.25941	0.624808	0.88028	1.14315	0.327244	6.06402	0.396643	0.393095	0.996436	0.652627	2.09914	2.68228	1.04334	2.45481	1.39322	1.01534	0.685359	1.98721	0.560139	5.69318	0.462505	1.06062	3.2228	0.838312	1.26475	2.16408	0.697219	1.01443	0.342998	2.30918	0.981153	1.62066	0.437095	1.54534	1.42806	2.43732	0.421425	1.58126	1.39647	1.0656	1.91903
BACH2	0	0.0546109	0.109021	0.230825	0.0138295	0.0586888	0.0222562	0.155428	0.0837672	0.148352	0.0102695	0.0736388	0.15427	0.0851323	0.0273334	0.0738566	0.0900454	0.0258791	0.207818	0.0261023	0.164055	0.0519579	0.263335	0.0291016	0.161428	0.123117	0.059813	0.205348	0.0240439	0.363754	0.0674533	0.027373	0.171863	0.070423	0.036035	0.0051122	0.0366261	0.0733941	0.0403801	0.0461765	0.170895	0.108214	0.0464552	0.126707	0.0559152	0.19349	0.0405689	0.110793	0.0448934
IL2RA	0.272395	0.38141	0.98376	0.907428	0.241468	0.881565	0.0428604	0.701659	0.941329	0.310834	0.232047	0.733056	0.279168	1.80808	0.505324	0.208064	0.619426	0.253717	0.765459	0.643419	0.882832	1.22739	1.37414	0.158645	0.369036	0.384772	0.218854	0.811185	0.363016	0.866761	1.00722	0.231942	0.734536	0.574385	0.44413	0.425301	0.310348	1.84395	0.28439	0.474269	0.526568	0.742914	0.247241	1.08866	0.296718	1.24072	0.593761	0.583187	0.829963
SLA2	0.165154	0.142151	0.566635	2.04829	0.147264	0.399273	0.26662	0.577353	0.192392	0.210631	0.267313	0.368615	0.104301	0.723069	0.404251	0.224704	0.237855	0.11691	0.347629	0.463252	0.188637	0.368851	0.452279	0.293997	0.351187	0.412034	0.31846	0.579369	0.0853441	0.338568	0.469644	0.315772	0.439483	0.720494	0.284237	0.290333	0.211258	0.941855	0.634745	0.655616	0.143667	0.882774	0.202369	0.510292	0.126801	0.358866	0.432	0.573504	0.407227
CXCR2	0.0563702	0.270161	0.501196	0.325452	0.684147	0.0666584	0	0.2518	0.10447	0.0718924	0.0829443	1.34965	1.70583	0.902466	0.0965848	0.134217	0.10148	0.0142513	0.593261	0.65223	0.391911	0.54205	0.289446	0.0949225	0.141947	0.0905602	0.0679352	0.111633	0.0509766	1.51794	0.200373	0.196904	0.223886	0.0376405	0.0485077	0.263223	0.707196	0.102598	0.087359	0.233098	0.0817271	0.0920022	0.703514	1.77124	0.0940861	0.591319	2.38069	0.601224	0.287053
TRPV6	0.11073	0.0239015	0.00479279	0.0359249	0.00378296	0.0200674	0	0.0059325	0.0161745	0	0.00280915	0.00619796	0.0140664	0.184635	0.052338	0.0103901	0.29042	0.00772259	0.0274435	0	0.00568852	0	0.00174274	0.040415	0.0128199	0.01299	0.00306777	0.0129626	0	0.0026534	0.012774	0.0112315	0.00303302	0.0135979	0.00985713	0	0.0601129	0.0509633	0.0284032	0	0.0295246	0.00311592	0.00346568	0.00399922	0.0012746	0.00286096	0	0.011365	0
CSF2RB	0.127493	0.452478	1.64985	3.06893	0.658632	1.39275	0.147014	2.66709	1.00298	1.28918	0.636484	1.38952	3.09604	4.04651	1.04319	0.355185	1.25415	0.428227	2.52928	1.28996	1.88583	1.79656	2.75572	0.613389	0.988606	0.853704	0.490214	2.61754	0.404705	3.99635	2.52615	0.616105	2.06885	1.18373	0.407494	1.49083	1.5681	1.08288	0.553223	0.482009	0.818587	0.917787	0.756307	2.08408	0.638383	3.05347	0.645137	1.8522	1.81588
CLEC4E	0.131598	0.0956165	0.298907	0.321601	0.279388	0.0889237	0	0.0584187	0.0597279	0.839177	0.138312	0.350938	0.603532	0.724802	0.0184066	0.179049	0.939176	0.104564	0.154424	0.342763	1.36306	0.629802	0.300321	0.0271347	0.0631202	0.227406	0.135941	0.063823	0.0388594	0.738133	0.267301	0.124424	0.462936	0.36823	0.129421	0.103278	0.0184983	0	0.0233077	0.559724	0.690496	0.168758	0.119446	0.216597	0.0627564	0.669099	0.061469	0.522262	0.18139
CYBB	0.700033	1.48216	4.44948	18.2094	1.94808	3.7332	0.246212	8.18134	2.30036	5.60623	4.32467	3.37971	6.58812	12.6603	2.32832	1.76016	4.9251	1.91034	5.50177	4.07152	5.97121	7.10187	7.15138	1.30757	3.42185	2.88744	3.49041	12.2554	2.05343	6.89279	4.82454	2.15	3.32412	4.86685	1.9312	3.18966	1.38775	4.82163	1.77408	3.3715	2.95523	4.04505	1.74265	7.89812	2.36774	7.29315	1.5708	3.66676	7.06331
NCR3	0.0375685	0.0734904	0.0628758	0.064267	0	0.276423	0.0673884	0.291852	0.159143	0	0.0552791	0.152456	0	0.34369	0.294263	0.102229	0.0507244	0.0569876	0.192871	0.0526892	0.149253	0	0.171471	0.126524	0.294318	0.0568045	0.0905523	0.340109	0.0388273	0.0522141	0.398003	0.0276271	0.0149211	0.401374	0.0646569	0	0.184831	0.273509	0.093154	0	0.18156	0.689803	0.0511489	0.177069	0.100327	0.0985227	0.122837	0.447284	0.120827
IL2RB	0.6394	0.458618	1.97405	1.32581	0.700673	1.24743	0.382307	2.72444	0.430905	1.06258	0.612963	1.38779	0.540447	3.70339	1.08132	0.615116	0.697623	0.543734	1.76563	1.90219	0.639868	1.2982	2.17992	0.727118	1.5613	1.21215	0.669393	2.41188	0.595743	2.65925	1.70156	0.363337	1.51216	2.18219	1.01707	0.989915	2.0209	3.91444	1.83767	0.801212	0.739743	3.07141	0.694667	2.95784	0.695301	1.95628	2.43906	1.59557	1.97334
EVI2A	0.307804	0.447287	0.975106	10.9259	0.805957	1.8488	0.144603	1.00771	0.558807	0.925324	1.16463	1.05281	1.72405	1.37922	0.344419	0.348991	1.87017	0.433557	1.10615	1.54175	2.06357	0.654705	1.726	0.497159	0.713575	1.25494	0.67125	1.66696	0.318118	1.31395	0.85813	0.436537	0.969274	0.841704	0.32163	0.773006	0.108167	0.800321	0.218064	0.36366	0.446263	1.16621	0.41907	1.30107	0.601819	1.27671	0.31151	0.588964	0.75425
BCAT1	0.108274	0.676254	0.956208	2.13665	0.340973	0.902342	0.117917	0.51369	0.528274	1.1343	0.216215	0.535107	3.19713	0.737842	0.10601	0.263061	2.22939	0.637409	0.520127	0.455557	1.17716	0.604539	1.47373	0.0613947	0.380841	0.660698	0.254761	0.393833	0.23979	2.45341	0.477582	0.0227492	1.23481	0.602487	0.179689	0.233676	0.117953	0.290907	0.143825	0.690777	0.923183	0.435475	0.401876	0.826233	0.676399	0.788095	0.139079	0.878576	0.866425
P2RY12	0	0.00958261	0.0307445	0.314248	0	0.115854	0.0146449	0.133194	0.103756	0	0.23426	0.0496979	0	0.0960314	0.0719432	0.077758	0.209446	0	0.176042	0.137406	0.0243269	0.0607806	0.380095	0.0117842	0.13706	0.0833276	0.0787157	0.554346	0.025314	0.0765938	0.0682851	0	0.0680961	0.0218068	0.021077	0.0538224	0	0.0594393	0	0	0.0473481	0.0699574	0.0666944	0.012827	0.0245287	0.229404	0.0533899	0.0486021	0.236324
CXCR6	0.495318	0.151247	0.571187	3.03796	0.418921	0.755562	0.433403	1.10744	0.396612	0.215706	0.471068	0.936385	0.0381478	1.01837	0.626899	0.180807	0.331667	0.195472	0.744259	0.389696	0.527951	0.764467	0.551399	0.366178	0.486741	0.762633	0.262071	0.929636	0.0624286	0.7094	0.953159	0.399782	0.844482	0.935759	0.644545	0.358386	0.534925	1.78837	0.718935	0.599474	0.303598	1.88794	0.279616	0.816144	0.165345	0.642692	0.63201	0.922931	1.02317
PIK3R5	0.103126	0.132906	0.492401	0.965084	0.258434	0.270994	0.0217625	0.574933	0.295515	0.402304	0.20976	0.337256	1.12058	0.610455	0.528602	0.242103	0.79448	0.414082	0.445345	0.348818	0.286188	0.669879	0.755869	0.239322	0.319088	0.341667	0.268062	0.56977	0.134794	0.895799	0.35008	0.236431	0.322849	0.351055	0.208804	0.166627	0.602864	0.448998	0.240667	0.401353	0.375252	0.438107	0.178946	0.613129	0.494099	0.602252	0.224791	0.601861	0.409711
CD48	0.792726	0.397199	0.907762	2.12929	0.978295	2.09774	0.249465	1.87991	0.589131	0.869115	1.55524	1.58025	0.856351	2.49008	1.21188	0.504589	1.02651	0.435988	2.1491	1.67743	1.93382	1.20791	1.43457	1.11073	1.07397	0.841137	1.38556	3.41516	0.316216	1.45452	1.26787	0.460226	1.05501	1.68396	0.442803	1.57388	0.465272	1.19813	0.827631	0.460073	0.483922	1.61159	0.55542	1.74069	0.66388	1.38594	0.985243	1.03487	1.64006
CCN5	0.0914135	0.0500697	0.00382481	0.390944	0.0181136	0.0192173	0.021863	0.0213045	0.513085	0.23317	0.0336269	0.0148385	0.0384874	0.0179203	0.0716013	0.0746247	0.131653	0.0184886	0.0469302	0.115385	0.113491	0.0793955	0.367163	0	0.14323	0.597799	0.16158	0.0620676	0.00944764	0.02541	0.0127426	0	0.101659	0.0244161	0.0235989	0	0.0359791	0.0332757	0.0906667	0.211683	0.0618491	0.0559487	0.0580803	0.019149	0.082391	0.171236	0.0199261	0.0362784	0.274402
EOMES	0.348721	0.0292354	0.119853	0.308925	0.0246782	0.137456	0.134039	0.0774015	0.0527575	0.0794189	0.192418	0.0606488	0.0852083	0.480162	0.0609693	0.0564834	0.229814	0.220406	0.044757	0.104802	0.0185546	0.10817	0.221692	0.071904	0.0975693	0.127111	0.11007	0.450997	0	0.0605832	0.163191	0.0641105	0.0593579	0.166324	0.353668	0.0547352	0	0.66492	0.0154407	0.0824003	0.0240755	0.325229	0.0339127	0.143489	0.0166298	0.167972	0.0950169	0.0370698	0.133518
ZEB2	0.0684146	0.341471	1.09209	3.55004	0.238263	0.998051	0.130156	0.713473	0.568642	0.90955	0.318778	0.503103	1.08016	0.92392	0.316651	0.312157	1.02076	0.209652	0.729068	0.369263	0.966742	0.640505	1.59725	0.158593	0.443163	0.589321	0.324806	0.750738	0.242118	1.76916	0.654852	0.176849	1.58505	0.304553	0.130232	0.34623	0.177474	0.23143	0.233897	0.397779	0.687312	0.359511	0.29449	0.842507	0.621466	1.15183	0.126533	0.454575	0.668991
FGF7	0.143637	0.165911	1.01023	1.73756	0.250734	1.33006	0.12269	0.382578	0.630189	0.488505	0.266705	0.5135	2.55579	0.692779	0.0669683	0.117878	1.36987	0.0726277	0.512676	0.278191	1.98368	0.229139	1.92931	0.075688	0.160754	0.718773	0.280267	0.325088	0.0388798	1.67786	0.383286	0.130777	2.02386	0.115703	0.0765161	0.255513	0.0269208	0.0497961	0.03392	0.45254	0.429721	0.424209	0.180039	0.325961	0.168961	0.950684	0.0149094	0.325737	0.476629
HAS1	0.121909	0.00794917	0.204031	0.13903	0.0402604	0.170855	0	0.0789212	0.0430347	0.025913	0.0747415	0.0247358	0.342179	0.026554	0.318292	0.0368591	0.0457221	0	0.0417241	0.113984	0.100901	0.07563	0.565692	0.0195509	0	0.0153608	0.0326489	0	0.0629969	0.120015	0.0453162	0.0149415	0.347001	0.0542688	0.139874	0.0446479	0.299886	0.0246536	0.251902	0.336073	0.0392771	0.273582	0.00922094	0.0851239	0.0406951	0.15224	0.0885782	0.120952	0.108911
OBP2B	0	0.141257	0.0335707	0.0343135	0	0.10542	0.0959468	0.342817	3.6537	0.102328	0	0.0162799	0.211129	0.0524295	0.0392782	0.0363882	0.0541656	0.811382	3.50124	0.281319	0.0796895	1.14484	0	0.0193011	0	0.0454937	0	0	0	0.0418173	0	0.0590026	0.159334	0.035717	0	0	0	0	0	0	0.116326	1.57141	0	0	0.0267835	0.030059	0	0.0398024	0.043008
CLIP4	0.017569	0.226829	0.477815	1.90346	0.127648	0.581715	0.0945431	0.336664	0.47135	0.418261	0.405006	0.156852	0.363686	0.336763	0.0630725	0.0929596	0.595671	0.0355338	0.27059	0.246402	0.616556	0.479577	1.55031	0.0591694	0.281832	0.254579	0.159978	0.503667	0.0514468	0.472083	0.243271	0.129199	1.45838	0.15642	0.030237	0.102951	0.0749116	0.113695	0.0943881	0.17436	0.237739	0.265239	0.0877063	0.346562	0.283465	0.423446	0.0574448	0.273088	0.382979
LAX1	0.014238	0.0835557	0.244248	2.45999	0.056425	0.134692	0.0681048	0.608345	0.0603131	0.0726342	0.0942753	0.173337	0.0449591	1.22811	0.0975814	0.129145	0.256319	0.0287967	0.467811	0.439307	0.077777	0.38865	0.292433	0.287706	0.0796733	0.656609	0.0800756	1.28897	0.0956478	0.232514	0.920905	0.251287	0.197922	0.557757	0.220537	0.156435	0.042029	0.535558	0.0706083	0.659409	0.123856	0.360187	0.310156	0.514486	0.0712927	0.27204	0.35691	0.33903	0.412127
JCHAIN	0.840193	12.6289	92.3764	327.099	31.4172	97.9863	1.18299	150.691	12.4856	0.483926	25.8422	95.468	0.484969	659.948	10.2695	3.9211	133.178	0.671503	477.968	631.751	47.135	266.135	17.5412	184.043	26.3592	51.4406	21.2313	1087.7	8.44536	9.86921	999.91	138.54	40.4853	12.4512	24.6754	98.5968	3.49356	67.614	63.1382	60.6098	3.82468	40.3202	20.7502	220.342	1.06759	88.1457	35.004	34.3389	182.123
GZMK	0.0580039	0.0907724	0.339769	0.372094	0	0.487752	0.173407	0.225303	0.214995	0.0739759	0.256044	0.0823845	0.0152632	0.625397	0.0851862	0.131531	0.796212	0.0586573	0.223337	0.0813494	0.0720124	0.251891	0.807462	0.279067	0.227206	0.537183	0.582534	1.21432	0	0.10077	0.347675	0.191946	0.322524	0.56806	0.199654	0.0955948	0	2.35775	0.0719126	0.287824	0.0560638	1.06502	0.0789712	0.31895	0.125857	1.01047	0.316089	0.143872	0.186551
SIRPG	0.365564	0.143021	0.254924	0.260565	0.201212	0.544357	0.267149	0.820415	0.215077	0.103606	0.239066	0.304939	0.0427532	0.690096	0.298266	0.110528	0.438737	0.0924205	0.625583	0.0569664	0.211797	0.302385	0.37078	0.322445	0.454586	0.307079	0.212123	0.735436	0.0209896	0.35283	0.288762	0.373372	0.459772	0.904076	0.209717	0.245454	0.339719	1.60177	0.553938	0.537477	0.196298	0.638073	0.193553	0.595601	0.108472	0.410865	0.442694	0.644791	0.609632
ADGRE1	0.024566	0.00480552	0.0668108	0.315181	0.0851855	0.07101	0.00734419	0.0477104	0.0650396	0.0469957	0.0722938	0.114644	0.271501	0.521714	0.0601305	0.161548	0.165843	0.0434747	0.403577	0.223947	0.054898	0.137162	0.25228	0.0236382	0.0824803	0.0417874	0.108555	0.333595	0.0317364	0.0853567	0.160946	0.0812937	0.200016	0.0218715	0.116267	0.161946	0.0846022	0.238463	0.0304566	0.1219	0.142466	0.245578	0.0390205	0.135083	0.114807	0.234687	0.133871	0.146239	0.21069
SEMA3D	0.00564786	0.0132578	0.139423	0.212555	0.0391693	0.0831121	0.00337694	0.105301	0.657931	0.0432184	0.0332415	0.043547	0.0237789	0.0627405	0.022119	0.0102457	0.244021	0	0.115981	0.0237631	0.10658	0.0700764	0.193335	0.00543457	0.0442463	0.106746	0.0226886	0.0447389	0.00291855	0.221751	0.125966	0.053993	1.41768	0.261476	0.0243005	0.0496432	0	0.013706	0.0140043	0	0.0600484	0.0921791	0.0102526	0.0443662	0.011312	0.097332	0	0	0.0544936
ACKR1	0.410792	0.431395	2.69578	0.092464	0.578357	2.04533	0.116346	3.20805	3.73216	2.20593	3.81757	0.728227	1.10372	0.904197	9.99151	0.382413	2.16993	0	3.04131	1.30387	6.44213	1.82417	5.7235	0.582516	2.44391	0.375945	0.851174	1.02759	0.0446901	2.55418	2.60996	0.524678	6.12258	1.00096	0.3721	3.37321	1.36153	0.314808	1.90316	1.71656	2.00616	1.3762	0.608346	1.56251	0.0938247	5.32977	0.471282	3.11039	3.17547
LYVE1	0.272032	0.131769	0.764222	0.553995	0.295184	0.585494	0.0387267	0.352216	0.507583	0.396502	0.953034	0.37849	2.02477	0.550211	0.240977	0.0763738	1.475	0.0982488	0.478824	0.399688	0.797688	0.5304	2.05753	0.0623236	0.202966	0.0979332	0.447532	0.351816	0.421721	1.09373	0.520047	0.0762082	1.55891	0.230662	0.111471	0.540843	0.0892235	0.125744	0.0321203	0.29997	0.275454	0.174423	0.20576	0.535926	0.138375	1.25209	0.0141183	0.372715	1.40263
CCL3L1	4.77338	0.485067	0.389068	3.71165	0.429929	1.44983	0.0370659	0.385269	0.131301	0.830152	0.364865	1.4591	9.96699	1.49883	0.515911	0.716927	1.08811	0.0783627	0.50921	1.47802	1.2622	0.769171	0.933715	1.31232	0.624413	0.128883	0.498068	0.876897	0.064069	1.17391	1.05425	0.0227937	0.393942	0.275962	0.160036	0.238391	1.55544	0.376098	0.192142	0.615226	0.299592	0.430004	0.140668	0.519435	1.13816	2.47342	0.608078	1.50688	0.531672
THEMIS	0.0951027	0.0165366	0.075162	1.45516	0.0837537	0.244357	0.044227	0.139553	0.111906	0.107814	0.186582	0.0986276	0.0055612	0.338346	0.0413839	0.0239618	0.156941	0.032058	0.130198	0.17784	0.0367332	0.209777	0.192919	0.0660914	0.165567	0.167764	0.203758	0.466357	0.0928287	0.0991329	0.250408	0.10879	0.205647	0.178751	0.0727447	0.0812708	0.0311926	0.102574	0.15721	0.0699131	0.0102135	0.340616	0.0719336	0.210286	0.0282193	0.23357	0.103651	0.136292	0.0906273
APOBEC3A	0.0965501	0.392847	0.137351	0.429428	0.248708	0.101486	0.0115458	0.0600042	0.0613491	0.0492545	0.0568264	0.235085	0.660563	0.328074	0.0378124	0.183909	0.104288	0.0292913	0.178442	0.27082	0.115073	0.191673	0.185084	0.0185808	0.0648334	0.0656938	0.0775724	0.0218518	0.019957	0.597141	0.188421	0.0284003	0.176396	0.137536	0.04985	0.0424325	0.095002	0.0937215	0.0957614	0.0638795	0.0373283	0.055153	0.175268	0.20225	0.148257	0.303841	0.189412	0.785498	0.186313
CNTN1	0	0.0213997	0.116973	0.0363882	0.0120427	0.0958236	0.00363386	0.0472137	0.25745	0.0697597	0.0402419	0.0863212	0.0607716	0.0277998	0.0357027	0.00275632	0.415761	0.00614602	0.149766	0.0340947	0.184106	0.0527855	0.399445	0.00292402	0.108829	0.574338	0.0585955	0.0618978	0.0031406	0.196388	0.0288042	0.0178772	0.205175	0	0.00522986	0.10684	0	0.0147487	0.0301395	0.0201052	0.140983	0.161187	0.0717122	0.124128	0.101439	0.104737	0	0.0241194	0.0325775
CIITA	0.518006	0.672182	0.469822	2.05297	1.12843	0.246879	0.192375	1.12726	0.398656	0.430855	0.165697	0.708972	0.343734	0.952406	0.478821	0.309346	0.567632	0.304218	0.728433	0.351966	0.146996	0.726555	0.549219	0.611445	0.316874	0.547293	0.204216	1.32166	0.0748178	1.16935	0.444907	0.508695	0.299021	1.40648	0.772457	0.116656	0.313418	1.17509	0.761886	0.617327	0.279883	6.55348	0.28181	2.05395	0.402759	0.532777	0.613662	0.686318	0.496695
SERPINB7	0.034534	0.0540435	0.0288985	0.0886139	0.068429	0.00907484	0	0	0.0548582	0	0.0127035	0.0490496	0.299881	0.451327	0	0.00783099	0.606154	0.00873074	0.221615	0.339033	0.060024	0.214242	0.0394051	0.00830745	0	2.76746	0	0	0.0267683	0.0599957	0.0722082	0.0380933	0.0548635	0	0.386323	0.626061	0	0.230465	0.107037	0	0.0166894	0.0352269	0.00783623	0	0	0.0194067	0.432839	0.0685259	0.0555337
GZMM	0.819113	0.0942544	0.201602	0.247275	0.190949	0.481139	0.316904	1.12294	0.102054	0.245804	0.531733	0.273743	0.431084	0.377825	0.849158	0.305931	0.60719	0.462896	0.519465	0.810912	0.287135	0.358702	0.923655	0.556362	0.431399	0.437124	0.541972	1.19956	0.0497976	0.418542	0.26866	0.531492	0.325327	0.428982	0.414625	0.370577	0.805979	0.526179	1.01553	0.318789	0.372572	1.3762	0.196801	0.40373	0.0965054	0.505437	0.420114	1.14732	0.309931
MS4A6A	0.330234	0.412206	2.34893	3.36262	1.16071	2.32237	0.122232	2.99301	1.3073	1.23342	3.33777	1.95274	1.18761	3.36021	2.44806	0.855824	3.18484	0.886569	2.72874	3.25306	2.11242	2.72186	3.82557	0.484211	1.73354	1.67035	1.43401	6.01483	0.910132	1.92877	1.79968	0.520387	1.9549	1.62407	0.696902	2.34978	0.742718	2.38512	0.62388	1.30053	1.26916	1.52389	0.777894	3.36001	1.33859	2.58042	0.68556	0.819107	2.87439
SRGN	11.234	8.65881	24.2514	41.6912	25.1813	38.0336	2.70017	21.8904	16.7981	15.0414	19.9347	24.3542	75.6215	57.3125	10.0855	7.46458	37.4747	7.7561	23.6633	25.8578	61.2745	22.6909	32.2806	5.42282	11.4449	12.8242	8.93588	25.1719	6.73094	28.0626	22.2565	7.60251	19.3888	17.8437	6.13425	15.2954	4.81081	18.3861	5.64513	15.8036	8.9463	17.1015	8.97704	28.4189	13.3183	37.9901	9.193	26.4019	19.7657
CD74	152.301	243.075	171.229	28.5733	118.702	119.111	71.4654	165.32	71.4219	107.935	114.385	194.927	273.394	174.243	305.919	64.4155	335.368	128.21	198.079	246.191	137.099	192.678	210.87	154.792	149.932	176.691	87.4594	259.445	76.0492	148.614	96.1354	85.5398	118.531	221.334	135.267	244.468	151.562	216.033	105.829	147.695	160.352	1240.93	132.104	415.833	95.2601	178.937	188.014	136.762	122.603
OTOP2	0	0.0256502	0.0685794	0	0.0487169	0.0172285	0	0.152797	0	0	0	0.0332571	0	0	0	0	0.0147535	0	0.0420733	0.0689625	0.309306	0.162694	0.059848	0.0157716	0.0733752	0	0	0	0	0	0.717418	0.216959	0	0	0	0	0	0	0.284492	0	0.0158424	0	0	0.0343345	0	0.0122811	0	0	0.193288
CD79A	0.212063	5.25059	2.21822	1.89158	0.150073	1.84692	0.380388	7.15452	1.79663	0.270457	0.624069	1.30315	0.0956614	5.83989	1.48306	0.4534	3.38136	0.107226	5.61458	6.58562	0.526558	2.93191	1.60395	4.70784	1.45791	6.14951	0.608502	9.1534	0.172204	0.631572	5.27025	2.71793	1.03477	6.5272	1.14705	1.8307	0.834652	1.94823	2.29111	2.30502	0.40994	4.25221	2.9147	2.69708	0.202257	3.59783	3.16972	4.02764	2.01362
C1QB	10.3239	10.7374	29.4517	11.4332	17.5826	20.0889	1.76851	29.5176	10.6019	19.9132	24.2089	16.2271	42.8524	37.0946	86.0985	16.5099	50.5469	18.8958	32.2532	43.3972	19.0527	54.096	59.8414	5.30907	19.4478	22.2431	15.7438	63.2414	10.4493	19.1511	17.063	4.81032	21.2246	32.7146	12.7018	40.5911	44.3552	39.6508	12.6936	41.4909	21.0017	19.5187	10.3514	53.4844	28.3106	25.4013	13.2047	17.6922	32.7155
TLR10	0.021595	0.0084487	0.126497	0.378653	0.053488	0.164567	0.012912	0.352299	0.148652	0	0.127101	0.0701074	0.0284126	0.148169	0.0422867	0.0146908	0.063174	0	0.121952	0.13629	0.0643449	0.0535884	0.073923	0.207795	0.0845894	0.0612228	0.0607261	1.01416	0.0334779	0.0900405	0.0903073	0.031761	0.0600383	0.201877	0	0.0949072	0	0.0917102	0.0669331	0.0714384	0.0208727	0.215878	0.0343014	0.118746	0.00720873	0.0849486	0.129449	0.0642765	0.115755
TMEM156	0.0177725	0.0695319	0.111542	1.59614	0.0880402	0.214832	0.0850114	0.289938	0.112928	0.0226663	0.104603	0.158669	0.0467666	0.383245	0.0348015	0.0886626	0.223964	0.0449316	0.20073	0.299107	0.0970846	0.110257	0.23524	0.256519	0.059671	0.161234	0.128512	0.784361	0.0734718	0.240833	0.222966	0.274459	0.148233	0.25317	0.0764678	0.0976346	0.034975	0.150953	0.154239	0.235172	0.051534	0.130529	0.169378	0.24199	0.21951	0.179773	0.15496	0.193963	0.247691
HLA-DRB5	4.19193	70.7049	40.3858	3.02912	16.4694	14.3772	10.9548	18.6688	6.77381	17.3752	42.2993	14.7235	71.8706	39.8606	59.0872	4.62174	28.0717	5.99328	64.8218	8.1598	11.8264	69.0502	73.2986	42.4921	27.5826	34.3416	25.5211	17.2164	4.29504	21.76	9.65162	6.93597	13.7355	38.5119	11.1016	70.5553	12.4453	25.0812	9.99099	21.7573	44.9531	81.702	49.9711	42.3917	6.30904	17.4511	35.1714	16.4569	7.70953
APOBEC3G	0.659536	0.287429	0.485541	0.964005	0.430109	0.750292	0.464231	0.907985	0.309445	0.276833	0.743197	1.0943	0.430582	0.981972	0.637569	0.306688	0.75523	0.160409	0.582898	1.77972	0.46849	0.714741	0.986908	0.313298	1.42955	0.662719	0.596974	1.46436	0.612609	0.664279	0.453863	0.18418	0.683055	1.0406	0.24426	0.935616	0.394305	1.4182	0.507172	0.165707	0.314703	2.23121	0.344781	2.07674	0.652128	0.897651	0.582336	0.505265	1.60208
TRAT1	0.036023	0.00704671	0.0602891	0.831912	0	0.274518	0.0861548	0.0839537	0.076298	0.0459423	0.0795075	0.036546	0.0379164	0.600253	0.0352696	0.0326745	0.210763	0.0546431	0.147949	0.151565	0.0178891	0.0893918	0.115091	0.103988	0.0403157	0.122552	0.332837	0.346499	0.14892	0.0688408	0.145622	0.0927167	0.193148	0.144323	0.0309985	0.0395791	0.053168	0.284112	0	0.357503	0.0348181	0.257221	0.0081741	0.15092	0.060125	0.1552	0.137414	0.0893507	0.0772375
CADM3	0.023672	0.138919	0.168377	0	0.023453	0.0248821	0.0141538	0.0919483	0.27576	0.120761	0.113202	0.00960628	0.280308	0.100545	0.278123	0	0.319615	0	0.15191	0.0497993	0.205723	0.132171	0.78872	0.0626395	0.0662322	0.0357926	0.142643	0.0803636	0	0.0781379	0.224384	0.0261118	0.380773	0.0316133	0	0.0390132	0.0116462	0.0143615	0.381527	0.0783092	0.0800807	0.0579528	0.032229	0.043389	0.0118531	0.354739	0.0257998	0.176146	0.126889
CD69	0.225093	0.239031	0.417085	2.81917	0.971688	1.2844	0.0576799	1.13662	0.255404	0.65617	0.662412	1.2462	2.06462	1.30278	0.157418	0.0510424	0.665722	0.211369	0.643829	0.608828	0.455112	0.518674	0.660452	0.409978	0.143952	0.364656	0.607135	1.43735	0.249252	0.899421	0.874071	0.189175	0.727973	0.672784	0.262874	0.512292	0.158202	1.07298	0.418601	0.47869	0.0466208	0.73475	0.15323	0.724117	0.236152	0.650536	0.473129	0.414749	0.517099
SLAMF8	0.364751	1.4746	2.28286	1.14394	0.527007	1.11824	0.190829	2.53841	1.15883	2.69422	1.24112	1.51719	4.967	3.23756	2.29154	0.81333	5.19841	1.51386	1.98961	1.7265	2.86045	2.97941	2.89952	0.680016	1.59885	1.20069	1.05012	2.25299	0.589019	3.88657	1.57618	0.603517	2.07041	2.24614	0.56236	1.45275	1.43561	2.71081	0.979796	1.50829	2.05654	2.48667	0.793183	3.12791	1.58794	2.8241	0.728819	1.58326	2.1181
PRAM1	0.0726012	0.175158	0.344271	0.206993	0.0359648	0.158985	0.0578791	0.423004	0.192215	0.617285	0.0979247	0.117849	0.439399	0.094883	0.24879	0.17012	0.190604	0.201902	0.397571	0.186673	0.222333	0.39035	0.530187	0.174649	0.284385	0.178384	0.136105	0.178008	0.0437697	0.386798	0.0708419	0.186862	0.235486	0.161595	0.0624748	0.199421	0.142874	0.0587285	0.105012	0.160115	0.292387	0.306107	0.109828	0.424565	0.549335	0.38079	0.0923151	0.420183	0.272415
SERPINB2	0.298251	0.427849	0.0138656	0	0.196995	0.00870828	0	0.0128721	0.122832	0	0.255998	0.114309	2.65095	0.0757919	0	0.022544	0.872504	0.0502685	0.0850653	0.0464769	0.00822849	0.0205588	0.0756268	0	0	0	0.319503	0.0375011	0.00856236	0.132416	0.0277166	0	0.0131618	0.0147521	0.0142584	0.163847	0.0489115	0.120631	0.0205427	0	0	0.0270432	0	0	0.0442492	0.13036	0.0180589	0.0821974	0.0177635
CD209	0.103179	0.593399	1.1872	0.600117	0.460012	0.254867	0.0370155	0.809568	0.229465	0.500046	0.789466	0.481517	2.11775	3.22282	0.474801	0.173139	1.27702	0.537359	1.03822	1.49048	0.40479	1.76669	1.08785	0.0893545	0.288687	0.175511	0.215536	2.82561	1.14634	0.681161	1.38362	0.356616	1.17612	0.523614	0.381788	1.23568	0.487319	1.35211	0.268633	0.443726	0.538532	0.303119	0.206033	0.902372	0.103328	1.23696	0.787178	0.33782	1.49329
CD28	0.046605	0.0802272	0.350997	1.11615	0.249339	0.401697	0.0557316	0.304124	0.0987111	0.095101	0.219442	0.124824	0.264895	0.395904	0.0730084	0.0634094	0.629253	0.155529	0.349323	0.130725	0.148123	0.300693	0.523278	0.165926	0.229498	0.169123	0.209688	0.664517	0.202299	0.246139	0.262459	0.116526	0.144379	0.248959	0.104272	0.0614468	0.0183431	0.407156	0.173341	0.123339	0.0540553	0.289044	0.122674	0.395388	0.441831	0.527294	0.325083	0.203453	0.519618
HCK	1.22226	1.15227	2.77884	2.05309	1.28391	2.46888	0.105659	3.62648	1.49714	3.38059	1.48428	2.60552	7.89731	4.55159	3.12873	1.61623	4.52668	2.22635	3.49278	2.93274	3.97098	3.52641	4.05294	0.609308	1.99419	2.54948	1.11217	3.58285	0.974048	5.61303	2.27445	0.714729	2.3746	2.34684	1.20385	3.38158	2.98493	2.80532	1.42406	2.28962	2.7186	2.18113	1.18959	4.34954	2.40874	4.3529	1.31608	2.83444	2.8417
ARHGAP9	0.248669	0.264067	0.769189	1.02549	0.272765	0.480754	0.265505	1.20047	0.376207	0.74755	0.509642	0.702779	1.05631	1.30575	0.791272	0.422915	0.69548	0.42211	0.998504	0.921706	0.489549	1.07988	0.749895	0.893019	0.745452	0.600918	0.313957	2.1105	0.234054	1.13557	0.742785	0.378793	0.68782	1.24139	0.542604	0.526918	0.865124	1.46554	0.990954	1.08703	0.824062	1.18132	0.366771	0.786007	0.539561	0.818488	0.677554	1.38338	0.933057
WAS	0.592828	0.897812	1.93634	0.768775	0.530504	1.35682	0.491672	2.07986	0.931599	1.53653	0.675329	1.17183	2.39531	2.0244	2.8647	0.936679	2.56481	1.15067	2.06172	1.85061	1.50049	1.68467	3.09857	1.28809	0.920302	1.51082	0.522397	2.42376	0.523753	2.45187	1.22623	0.970347	1.80768	2.00906	0.625334	1.34472	1.91932	1.50826	1.23287	2.72028	1.3678	1.8961	1.13692	2.58383	1.4874	1.94872	1.12549	1.51787	1.3736
FPR3	0.394226	1.04108	3.14773	5.63394	1.90407	3.23733	0.235713	4.04512	1.07852	2.87004	2.22361	1.8531	4.90156	5.37757	2.21939	1.05784	2.75749	1.87705	5.50667	2.25765	3.80128	5.25825	8.037	0.205475	2.95974	2.80654	10.03	4.79575	1.29021	4.98255	2.79346	1.06298	2.3421	2.98337	1.07426	6.064	1.71324	2.71062	1.20153	2.93431	2.49263	2.39271	1.61019	5.35918	4.78141	4.87385	0.751908	1.79269	2.99365
CALB2	0.0802109	4.81179	0.715964	0.0228689	0.980116	0.393453	0.239796	0.394643	1.84047	1.15938	0.118024	0.759505	0.661345	0.1223	0.287956	8.2092	1.43196	0.0405572	0.439242	0.0374981	2.11115	1.19427	3.84404	1.49218	1.67569	1.38462	1.20297	1.11948	0.0414492	6.44726	0.0447241	0.0196618	1.58225	0.404674	0.161054	0.0587527	0.0526165	0.454189	0.563519	0.353794	4.0573	0.523651	0.388287	0.64409	1.44588	0.310519	0	0.397907	0.859908
JAKMIP1	0.0867768	0.0388001	0.0829899	0.212065	0.036846	0.0912129	0.0518852	0.0770433	0.039385	0.411067	0.0456019	0.0855215	0.0587173	0.307825	0.084962	0.0449775	0.0948476	0.0564135	0.0763711	0.0347723	0.0615624	0.0615253	0.18106	0.0357856	0.124866	0.0843484	0.0398401	0.126256	0.0192181	0.163679	0.0483852	0.00911625	0.0787776	0.132444	0.053338	0.0272409	0.0487916	0.330921	0.0922157	0	0.0359461	0.263025	0.0337557	0.142825	0.0372438	0.19506	0.13511	0.221389	0.15948
KCNA3	0	0.0346712	0.103822	2.15271	0.0175601	0.0465752	0	0.0688449	0.0375402	0	0	0.0503479	0.0373113	0.671747	0.0694134	0.0401913	0.079769	0.0268855	0.191084	0.149146	0.0176036	0.0879651	0.169882	0.0170547	0.0396723	0.200994	0.0142402	0.481368	0.0366358	0.0739005	0.345891	0.195508	0.0422368	0.11046	0.0457557	0.116842	0.0523195	0.344095	0.131844	0.0586329	0.0171312	0.0650869	0.112611	0.167075	0.0236662	0.199204	0.212489	0.158264	0.0760048
CCR1	0.300108	2.0221	2.09279	2.35301	1.32147	2.05042	0.129595	2.25369	1.11237	0.680437	1.20209	1.40731	5.46652	3.58439	1.77931	0.408318	2.64131	0.767151	1.84885	1.6602	1.56486	1.94456	3.49288	0.280753	0.970293	0.901239	1.20559	2.22634	1.12865	3.63805	1.34333	0.306518	1.82764	1.49924	0.516498	1.79522	1.18118	1.41612	0.599447	0.606703	1.36977	1.415	1.24091	2.85515	1.86447	2.21117	0.54514	1.00905	1.82316
CTSG	0.033139	0.427849	0.22185	0.113379	0.0328325	0.0870828	0.0198143	0.695093	0.421139	0.253586	0.146285	0.161377	0.156964	1.71073	0.227122	0	1.1186	0.0335123	0.442339	0.464769	0.608908	0.287823	0.468886	0.0159438	0.111264	0.125268	0.106501	0.375011	0	0.0575723	0.988558	0.0731091	0.539636	0.20653	0.0285168	0.145642	0.097823	0.241261	0	0	0.51249	0.243389	0.0601576	0.242966	0	0.0993216	0	0.0657579	0.888175
HLA-DMA	2.10236	9.95451	8.66859	3.67326	20.9537	6.42172	3.62067	9.33868	4.58607	6.23336	12.1623	14.0442	8.18947	9.01771	6.8437	10.9689	16.5381	4.67001	12.3891	11.1388	7.11195	12.1508	12.6711	12.985	11.0807	10.7659	7.01634	18.1786	2.67421	7.9916	4.75907	8.86652	6.20892	18.2537	7.19009	6.53483	4.08425	16.2869	7.03971	7.01424	6.89502	46.0948	5.79803	14.8774	7.70777	9.56595	9.41992	7.52334	7.03124
NCKAP1L	0.176185	0.309342	0.967311	2.36704	0.229902	0.774643	0.0924968	1.48888	0.67352	0.794668	0.57223	0.528382	1.03578	1.82521	1.04342	0.284536	1.10625	0.417177	0.983925	0.759369	0.644469	1.19432	2.25357	0.359737	0.66368	0.648122	0.493713	1.88678	0.424132	1.30198	1.02311	0.423448	1.16739	1.0215	0.417854	0.646832	0.697667	1.46517	0.479485	1.0093	0.614712	0.981886	0.731318	1.52128	0.741619	1.46823	0.482397	0.622466	1.41891
DOCK10	0.0699559	0.133626	0.550966	4.16384	0.179387	0.490934	0.0639717	0.610587	0.370423	0.509073	0.278529	0.298916	0.469951	0.876613	0.221594	0.167965	0.627837	0.260088	0.572515	0.334735	0.351491	0.520791	1.01986	0.22174	0.419094	0.410656	0.324008	1.48083	0.227532	0.91365	0.669987	0.287481	0.786135	0.410334	0.223088	0.207979	0.12957	0.429408	0.229581	0.27226	0.365922	0.554087	0.21103	1.95892	0.505509	0.78779	0.201823	0.269462	0.58674
CSF3R	0.0648234	0.137373	0.858882	0.900989	0.770685	0.156148	0.0226094	0.411259	0.268876	0.434035	0.210637	0.879054	3.0448	1.52493	0.370228	0.82562	0.790143	0.17481	0.826436	0.719733	0.633101	0.958461	0.643512	0.0805682	0.399015	0.316505	0.143225	0.482927	0.0977017	2.73473	0.341865	0.0913669	0.493464	0.327042	0.255667	0.664744	0.919552	0.249075	0.308075	0.339534	0.407259	0.233639	0.22064	0.738359	0.414748	1.03213	0.306151	2.37964	0.492253
NKG7	4.09067	0.857362	2.56735	0.541493	0.964959	2.0987	2.88264	2.95086	0.618871	0.683189	2.72293	1.83789	1.07642	5.98257	3.05152	2.42945	2.95883	1.08343	3.42514	3.96132	1.4994	2.29608	3.11178	1.00748	3.3791	2.83488	1.44767	3.69227	0.176156	1.65823	1.94146	0.931106	2.32099	4.0322	3.43629	2.94282	1.96462	12.1134	5.25269	3.38308	1.6945	7.57057	1.10503	3.49391	1.78819	1.64199	3.23763	1.83602	2.0361
ABCD2	0.0072993	0.00285574	0.0427571	0.343382	0	0.0575433	0.0218218	0.0680459	0.0154602	0.0186185	0.0375912	0.0207348	0.00384149	0.104935	0	0.016552	0.0164257	0.00369076	0.0337261	0.0511857	0.0144995	0.0271701	0.089952	0.0175591	0.0653531	0.0496653	0.0469165	0.140422	0.0113158	0.0431156	0.0712242	0.0268387	0.0318897	0.0259947	0.0251248	0.00801987	0.00718226	0.097425	0.045248	0	0	0.0595662	0.0132505	0.0802744	0.00487323	0.0683652	0.0477326	0.014484	0.0782528
CLEC17A	0	0	0.102152	0.121814	0	0.0962347	0	0.252887	0.107731	0	0.0149683	0.0330253	0.0107074	0.106358	0.0796797	0.0184543	0.0274701	0.0102873	0.04178	0.0570682	0.0202072	0.0757314	0.0557164	0.0783083	0.0455398	0	0.0163463	0.184188	0	0.0494844	0.051049	0.0299231	0.0242418	0.0905692	0.0700306	0	0.0200192	0.197494	0.050448	0	0.0196649	0.0581103	0.0461665	0.0213095	0	0.0457332	0.133045	0	0.043623
F13A1	0.155337	0.167126	1.49892	3.7285	0.586742	1.46439	0.0870732	1.55367	1.18238	0.693386	4.26418	1.24498	2.76931	4.18075	2.03418	0.36105	5.16467	0.0490895	1.49028	2.49174	1.18604	2.56579	8.63637	0.0233547	1.66242	0.733977	1.17004	2.25222	1.79606	0.458772	0.990634	0.271299	3.62459	0.311172	0.100253	4.54412	0.573172	0.282723	0.180548	1.60584	2.35534	1.04976	1.6875	1.69815	0.252787	3.11345	0.349181	2.88007	6.85896
CHST11	0.336658	1.74793	1.38219	2.40562	0.486418	1.30489	0.201293	1.34036	2.50312	1.76217	0.619208	0.777019	2.37343	1.83326	1.32534	0.64572	2.11177	0.659623	1.4907	0.845949	1.87387	1.56642	2.78505	0.303698	0.753554	1.5059	0.811456	1.19054	0.685004	3.62623	1.2045	0.510615	2.02795	1.22391	0.537155	1.08656	1.69081	1.05528	0.756511	1.1369	1.61343	1.01307	0.630237	1.76673	0.971632	2.04954	0.695619	1.35694	1.24065
P2RX7	0.0246302	0.240904	0.291988	0.891835	0.244024	0.233004	0.132541	0.48473	0.11303	0.429303	0.26577	0.159922	0.302456	0.348718	0.120576	0.134045	0.495135	0.170202	0.569014	0.172717	0.256861	0.56027	0.764438	0.0908502	0.29403	0.26069	0.488127	0.288013	0.080609	0.559122	0.306712	0.07245	0.277168	0.292382	0.0706493	0.153349	0.0807842	0.239086	0.122145	0.135799	0.269805	0.810682	0.171394	0.460052	0.454947	0.575178	0.0894806	0.154767	0.387274
IGLL5	0.239454	6.28393	5.61059	6.7588	0.510975	4.30785	0.154186	15.268	1.07286	0.0234915	1.20608	2.58628	0.0290815	32.8832	7.35799	1.06092	9.26812	0.018627	17.5982	31.1805	1.802	7.70187	2.42123	12.584	2.8448	71.2214	0.488367	22.0738	0.295069	0.729603	13.2539	7.00292	6.94259	4.60817	1.04612	8.45942	0.978705	4.84992	5.54922	20.169	0.160231	9.25928	5.30814	1.93888	0.393517	19.6532	12.7076	4.18497	3.51493
LCP1	1.52946	2.00281	7.26519	12.1585	3.75263	9.13051	1.19422	13.7338	3.6301	5.73711	6.0035	6.24685	67.4956	20.1886	4.5629	2.61138	9.56	3.80304	8.96978	7.45719	7.95728	9.78989	32.5141	2.73564	6.2629	4.54695	5.26953	16.249	2.74765	13.939	9.26794	2.71921	5.82802	8.92318	3.40647	6.4549	2.62037	10.7419	4.21628	4.76199	3.98273	9.41967	2.64579	11.1005	3.63998	11.942	4.36348	6.14125	12.2397
PAEP	0.156579	0.857624	0.0524109	0.0535706	0.093078	0.230416	0.112345	0.31626	0.0663279	0.0399388	0	0.076249	5.37277	0	0	0.127822	0.366444	0.0475027	0.353694	0.219599	0.0466545	0.0777106	0.171518	0	0.0350475	0.0828627	0	0.141751	0.0161825	0.402594	0.0523832	0	0.348255	0.167285	0.0808434	0.137628	0.739526	0.0379978	0.0776497	0	0.211878	0.0766658	0.0994835	0.0819991	0.177712	0.0351963	0.0682613	0.21749	0.167861
BNC2	0.0208008	0.182524	0.376725	0.887038	0.0353287	0.243629	0.0728461	0.233154	0.289517	0.318343	0.15522	0.127823	0.426937	0.100972	0.218205	0.0714264	0.657991	0.0315527	0.212051	0.0625132	0.447132	0.239654	0.817835	0.0328823	0.17626	0.389773	0.0859487	0.211849	0.0368534	0.685575	0.157404	0.072112	0.637314	0.0820141	0.0434703	0.091417	0.0467824	0.104563	0.0736818	0.0688113	0.554326	0.213395	0.114628	0.262994	0.178551	0.56331	0.0323866	0.31546	0.207069
FOLR2	0.643122	0.830317	2.74469	1.26519	1.14691	1.352	0.288399	1.89852	1.39621	0.861224	6.22195	2.63594	3.38463	3.59314	11.523	0.816679	9.49378	2.26002	4.27568	3.60787	1.2296	2.71307	5.23959	0.35583	3.02299	1.66526	1.78265	4.91248	1.19641	0.580993	1.49713	0.331056	1.64752	1.11653	0.581091	5.08759	2.6578	1.13151	0.558135	0.744629	2.57969	1.94184	0.583733	3.97422	1.32031	3.73456	0.665885	0.76569	2.37865
SIGLEC1	0.0519652	0.388539	0.874536	0.982782	0.320348	0.1669	0.0310708	0.381266	0.336307	0.397646	0.297355	0.154644	0.753598	0.852694	1.11367	0.251386	0.870535	0.227719	0.661024	0.291521	0.0688163	0.8167	1.28868	0.194455	0.142163	0.329568	0.380398	1.06503	0.161119	0.168521	0.371844	0.0934121	0.380676	0.380405	0.20868	0.329883	1.37488	0.588499	0.250545	0.171906	0.99896	0.287421	0.243693	1.25486	3.23421	0.478053	0.276888	0.297887	0.377588
CLCA2	0.577265	0.00792441	0	0.0346493	0.0301013	0.0106452	0.0242214	0.133748	0.0214503	0	0.00745088	0.110965	0.0106598	0.277949	0	0.0183722	0.373754	0.327729	0.0363949	0	0.015088	0	0.0369791	0.0048725	0	0	0.00813682	0.194829	0.0628008	0.00703775	0.101644	0.104265	0.00402233	0	0.0261446	0.567488	0.00996506	0.454672	0	0	0	0.0702486	0.00919223	0.270487	0.0101421	0.0075883	0	0	0.0325717
FCRL6	0.085236	0.0266778	0.0784593	0.29162	0	0.0537559	0.0101928	0.145675	0	0.0434826	0.163043	0.0484252	0.125603	0.222791	0.0166907	0.0463878	0.207152	0.043098	0.070014	0.0239084	0	0.042303	0.163395	0.0246051	0.0763146	0.0773273	0.109571	0.154329	0.0176184	0.0651552	0.0570312	0	0.0744771	0.151774	0.0880167	0.0374601	0.0167738	0.268901	0.126809	0	0.065908	0.306051	0.015473	0.133912	0.0398342	0.121345	0.0185795	0.0169134	0.0182756
SIGLEC10	0.149004	0.422641	1.16376	0.966476	0.418272	0.619957	0.10394	1.46622	0.499693	1.07686	0.502441	0.937237	1.1632	2.08528	0.838853	0.658873	1.94476	0.495995	1.67016	1.04487	1.29493	1.38658	2.23861	0.388312	0.79211	0.882414	0.588602	2.31848	0.372158	1.39355	1.14237	0.557001	0.77427	0.851237	0.288497	0.982278	0.586458	1.25052	0.692749	1.15014	0.924127	0.597842	0.400096	2.02233	0.990648	1.2374	0.405994	0.677574	1.59741
TRARG1	0	0	0	0.0216606	0	0.00665472	0.00757088	0	0	0.0161488	0	0	0.0266554	0	0	0	0	0.0128048	0	0	0	0	3.43288	0.012184	0.0991973	0.00478636	0.579877	0	0	0.00879915	0.0105903	0	0	0	0	0	0	0	0.0156984	0	0	0.0619979	0.0114928	0.00663107	0.00422681	0	0	0	0.0135746
KLHL6	0.0345405	0.106418	0.276395	1.68029	0.0983853	0.224645	0.0154892	0.325349	0.19204	0.335894	0.133412	0.176962	0.234042	0.852041	0.253636	0.107697	0.340055	0.12662	0.432231	0.2846	0.302321	0.40178	0.5971	0.203571	0.236772	0.337838	0.135288	0.991833	0.0535468	0.484557	0.54046	0.244478	0.204062	0.472812	0.137468	0.147057	0.199672	0.330047	0.155233	0.34279	0.171099	0.23078	0.168511	0.456738	0.299784	0.372032	0.17411	0.231319	0.310122
TENM3	0.0303959	0.0862163	0.3561	0.146242	0.0489364	0.0998429	0.0272613	0.109211	0.20521	0.314972	0.0642924	0.169605	0.495901	0.0446902	0.104161	0.0482484	0.728461	0.0326594	0.224319	0.0159861	0.311329	0.268712	1.15149	0.005484	0.17009	0.443795	1.26991	0.021498	1.11325	1.7347	0.0275408	0.0139703	0.291245	0.152223	0.0228867	0.0333965	0.0336471	0.0230511	0.075369	0.0377072	1.00991	0.111621	0.186225	0.378055	0.120491	0.590727	0.00828204	0.531523	0.272909
CCL7	0.158284	0.0825682	0.220757	0.0451284	0.784099	0.110917	0	0.204939	0	0.0672898	0.232903	0.021411	2.69343	0.103431	0.0516579	0.0239285	0.118729	0.0533557	0.297955	0.517978	0.235813	0.0654642	0.144488	0	0.118097	0.0797764	0.0423906	0.119412	0	0.293319	0.0882563	0	0.0628657	0.0939485	0	0.289849	0	0	0	0	0.0509966	0.301393	0.143667	0.276307	0.193738	0.0592995	0	0.157042	0.113127
TBC1D10C	0.319178	0.221204	0.43498	0.89701	0.28912	0.623062	0.256273	0.928059	0.492537	0.825765	0.34888	0.488494	0.268764	0.72105	0.973224	0.376363	0.357072	0.290496	0.884849	0.703437	0.21285	0.927827	0.482824	1.10565	0.673603	0.599809	0.263768	1.6202	0.108387	0.643228	0.447462	0.415783	0.445499	1.05549	0.533624	0.701373	1.1037	1.00694	0.893182	0.512853	0.54649	1.2428	0.227624	0.654278	0.270932	0.464641	0.765311	1.14002	0.694132
CD3G	0.296748	0.0743027	0.352619	1.08634	0.152882	0.623836	0.234208	0.608599	0.238839	0.0908307	0.323115	0.414254	0.0624692	0.783401	0.151082	0.0753661	0.38998	0.150045	0.377817	0.599305	0.389047	0.500743	0.590527	0.20559	0.425102	0.341005	0.553134	1.02086	0.226952	0.457799	0.615516	0.200764	0.693015	0.570671	0.316644	0.286917	0.140155	0.69133	0.588648	0.157068	0.183566	0.707114	0.285506	0.634052	0.0832095	0.404672	0.413981	0.341526	0.648988
GPR183	0.77674	0.544901	2.07324	37.3193	1.83101	7.08057	0.144132	3.51644	1.50334	5.53383	2.08877	2.13037	1.31093	4.46306	1.12763	0.668098	3.04979	0.826118	2.11759	3.08027	4.94801	1.6284	3.28848	1.23709	1.28896	1.22507	1.52788	4.27367	0.830448	3.25724	3.05407	0.965127	3.09562	2.24156	1.08327	1.5597	0.527093	3.21743	0.89658	0.797442	0.698983	1.6393	0.583458	3.9976	1.50208	4.92689	1.69312	1.3287	2.61299
CLEC4A	0.533174	0.6536	1.20465	3.07067	1.33821	1.38239	0.340046	1.24259	0.639927	1.35998	1.56905	1.58669	4.30253	1.88138	0.661229	0.741541	1.50375	0.557152	1.25913	1.84449	2.15351	2.11693	1.00585	1.351	1.59123	0.416522	0.713956	2.41342	0.661246	1.98842	1.01078	0.522779	0.804692	1.01268	0.581155	0.859184	0.174875	1.20762	0.881364	0.117586	0.927612	1.3343	0.451675	1.19134	0.842445	0.958791	0.65858	2.29229	1.63857
CILP	0.0239858	0.0250242	0.404779	0.143611	0.0871343	0.201696	0	0.329191	0.47416	0.499646	0.394108	0.149249	0.0799474	0.104491	0.430543	0.0616427	0.280672	0.0161707	0.184709	0.168198	1.01644	0.0694415	5.09429	0.0423133	0.474246	0.761609	0.154169	0.108572	0.0123947	0.133345	0.207298	0.12347	1.44484	0.0711831	0.0688009	0.19326	0.220278	0.0194026	0.128862	0.238042	0.208652	0.678554	0.275764	0.14236	0.20017	0.374418	0.00871395	0.507681	0.402856
ADGRG3	0.0136736	0.101642	0.514902	0.479513	0.284489	0.0431178	0.0327026	0.169958	0.289612	0.401091	0.171017	0.477201	2.23081	1.07221	0.214202	0.558117	0.572318	0.0553104	0.70198	0.326008	0.434583	0.441107	0.330768	0.0065786	0.351969	0.124049	0.0769015	0.293995	0.0353294	1.11649	0.20204	0.201105	0.314983	0.0852167	0.16473	0.510796	0.632354	0.182504	0.135619	0.0904672	0.224676	0.133901	0.0868762	0.293591	0.0912889	0.455918	0.22354	1.38376	0.351813
CMA1	0.0485945	0.0570355	0.0609969	0.249386	0	0	0	0.0755016	0	0.247902	0.0357515	0.0591601	0.127872	0.285788	0.0475782	0.0220387	0.196834	0	0.0997905	0	0.0241322	0	0.0887182	0	0	0	0.0780856	0.164973	0	0.0337692	0.230311	0	0.115802	0.0865289	0	0	0	0	0.120494	0	0	0.158623	0.0220535	0.0508972	0.0324431	0.0364109	0	0.0482131	0.312577
MEDAG	0.402778	1.50827	2.81678	0.54137	0.266034	1.13906	0.309634	0.506599	2.70148	3.05766	0.366882	1.28425	2.81623	0.563993	0.60092	0.200066	2.25298	0.106678	0.955125	1.12978	6.59117	0.951906	3.66797	0.08305	0.751292	0.377006	0.246559	0.151931	0.109024	3.59868	0.358261	0.535969	2.06439	0.324447	0.297084	0.653272	0.754893	0.209452	0.380464	0.380694	2.15045	1.15041	0.661531	0.361597	0.249699	1.60956	0.376271	1.04662	0.781355
CD22	0	0.153295	0.368097	0.0822042	0.0585963	0.116563	0.013261	0.648984	0.360146	0.0848579	0.0707077	0.0480018	0.178975	0.222223	0.0651448	0.0435873	0.116455	0.037381	0.261883	0.0725792	0.0477276	0.155939	0.398166	0.508632	0.173752	0.142523	0.083157	1.14615	0.0191016	0.154124	0.100993	0.0434928	0.0763426	0.61213	0.0254471	0.121841	0.109116	0.125586	0.265804	0.122283	0.0285826	0.340866	0.117429	0.12002	0.18509	0.246502	0.201437	0.110024	0.12681
PNOC	0.0428345	0.0754124	0.0179223	0.201507	0	0.0787923	0.0128057	0.199657	0.090725	0	0.0472707	0.0695303	0.0338145	0.349879	0.0419386	0.0291397	0.0963907	0	0.142938	0.420522	0.0531794	0.132868	0.0488764	0.216388	0.191756	0.242875	0.034415	0.484727	0.0221349	0.0148832	0.274663	0.125998	0.0935692	0.247885	0	0.141189	0.0210738	0.0779617	0.0265528	0.0708504	0.0621026	0.113604	0.136076	0.0672963	0.0142988	0.112333	0.210082	0.913713	0.160724
AMPD1	0.0182424	0.0285482	0.106859	0.280859	0	0	0	0.17006	0.0193191	0	0.0134211	0.0518204	0	0.298014	0	0.0330935	0.114943	0	0.309057	0.204677	0	0.384786	0.0666097	0.0789907	0.0408326	0.0689574	0.0439701	0.598665	0.00942682	0.0190155	0.615384	0.0536602	0.0579628	0.0812075	0	0.0400865	0	0	0.0678502	0	0.0352645	0.0446603	0.0745101	0.0477671	0	0.061509	0	0.0542977	0.176012
ITGB2	1.39339	1.34975	4.35011	2.23464	1.57961	3.27779	0.368499	7.0516	1.78068	6.34792	2.84868	2.72666	11.2959	7.62995	15.6561	1.46439	10.281	3.38384	4.5672	4.77277	5.56897	7.97106	11.7838	1.16673	3.97356	3.88449	2.43277	7.06527	1.35353	5.83303	2.31771	0.763575	2.45311	4.99801	1.46421	4.22481	8.64814	3.4627	2.76568	4.58731	3.72955	6.19107	1.64778	8.07942	4.24435	6.36964	1.47483	3.72864	4.79739
MRC1	0.183954	0.867057	2.3127	4.30817	0.919941	1.07268	1.02656	1.83736	1.29874	1.95507	1.75938	1.10553	12.8898	5.51228	1.04634	0.357547	4.39973	0.655521	2.03719	1.94109	1.50514	3.30409	2.69473	0.31187	0.735269	0.625822	0.851589	2.22045	0.810264	1.86271	1.69972	0.276993	1.14115	1.52079	0.520116	1.57841	0.534394	0.74402	0.304086	1.04321	1.26154	1.6906	0.671843	1.57807	0.298261	2.59586	0.267319	0.851716	2.13174
LILRB2	0.332873	0.40648	1.08045	1.04396	0.309806	0.667972	0.0361873	0.877652	0.651626	0.900526	0.356216	0.695881	2.40481	2.02357	0.967859	0.462047	1.28022	0.637544	0.88553	1.07517	0.936735	1.32666	1.1694	0.169857	0.417697	0.457557	0.25934	1.05016	0.198076	1.83654	0.658051	0.148356	0.88539	0.556802	0.468727	0.886628	1.32999	0.575254	0.350164	0.600643	0.633729	0.584443	0.338756	1.09348	0.606099	1.27731	0.527702	0.780617	1.21116
NUGGC	0.29903	0.0449964	0.0625581	0.432841	0.045579	0.0544009	0.0206301	0.169759	0.0121799	0	0.0338461	0.0420053	0.102898	0.533598	0.0675637	0.0260802	0.093172	0.0232614	0.129899	0.129041	0.011423	0.085621	0.057743	0.121735	0.0386151	0.169553	0.073924	0.403466	0	0.0279733	0.336674	0.152238	0.0685188	0.112636	0.0296909	0.0126365	0	0.209329	0.057036	0.190235	0	0.13609	0.10961	0.0722768	0.015357	0.0861758	0.238165	0.0798762	0.160289
SIGLEC8	0.0143592	0.0786494	0.084112	0.19651	0.0426791	0.0301865	0	0.345805	0.04562	0.0915659	0.116206	0.0640979	0	0.206428	0.25306	0.0846591	0.116325	0.0217814	0.383333	0.0805541	0.0570467	0.178163	0.458769	0.0483593	0.128563	0.385379	0.138441	0.601223	0.00742017	0.0947955	0.140113	0.0211189	0.0228122	0.127842	0	0.0631069	0.0423869	0.243924	0.0534071	0.332512	0.0277578	0.0527304	0.0456162	0.40607	0.354705	0.139868	0.0156499	0	0.246303
MEFV	0.0377946	0.0258764	0.122555	0.355596	0.196586	0.0198633	0.00564949	0.0807424	0.0300189	0.0964035	0.0347574	0.157208	0.50721	0.401327	0.0370042	0.0557074	0.080797	0.0191102	0.145524	0.159019	0.0891525	0.140682	0.0862512	0.0136377	0.0422985	0.0285732	0.0379572	0.171078	0.0585915	0.495736	0.0763917	0.0694833	0.157614	0.0336491	0.0243923	0.0830512	0.0464857	0.149042	0.0234287	0.156285	0.045663	0.0462636	0.0557447	0.118757	0.0346951	0.187612	0.0617879	0.234362	0.0709066
S100A12	0.0879016	0.10317	0.220672	0.075185	0.435442	0	0.0525577	0.0682867	0.279268	0	0.452691	0.463725	2.63688	0.861595	0.25819	1.23583	0.989028	0.0444459	0.315891	0.369841	0.523828	0.21813	0.320961	0	0.196753	0	0.211871	0.397888	0.0454235	1.13006	0.0735185	0.0646409	0.279295	0.15652	0.226923	0.676053	0	0.213316	0.108979	0	0	0	0.279245	0	0.117372	0.46104	0.191606	1.74423	0.188471
TIFAB	0	0	0.0418146	0.0920549	0.0380819	0.0484829	0.00459647	0.226938	0.0162824	0.0980433	0.0904924	0.0748715	0.0202289	0.0954451	0.195695	0	0.0172992	0.0155482	0.0789327	0.0646895	0.0190882	0.123998	0.0350873	0.018493	0.0430179	0.00871776	0.067941	0.113092	0.0397254	0.133555	0.0685825	0.0226129	0.106864	0.0958202	0.00661525	0.0253392	0.136156	0.0932784	0.076247	0.076293	0.0297214	0.0376404	0.00348879	0.144932	0.0102648	0.0604809	0.0418926	0.0228815	0.0576902
TLR1	0.170686	0.157125	0.478909	2.55917	0.268582	0.411592	0	0.600591	0.191393	0.217687	0.295472	0.407446	1.14136	1.14816	0.0786431	0.145713	0.686854	0.197992	0.639166	0.39428	0.314123	0.597969	1.15024	0.125595	0.707921	0.390918	0.572746	1.55659	0.186782	0.582599	0.548636	0.494692	0.255215	0.321807	0.155519	0.198567	0.0889143	0.913707	0.186719	0.398574	0.126159	0.22532	0.132141	0.62571	0.328459	0.59432	0.437715	0.338693	0.678123
CCL5	10.1184	4.54777	10.0423	2.67881	4.65439	4.24162	7.70652	4.98303	2.04107	2.07397	5.18439	3.61732	2.13957	10.1737	4.45218	2.48569	7.2917	5.26848	3.71047	5.57502	2.04883	3.25074	7.94453	3.27442	4.95435	7.68382	3.29055	6.44081	1.07376	2.40661	5.75101	2.61317	6.7338	18.5803	8.47391	3.83812	2.01495	12.6064	9.18454	3.686	2.24125	20.2744	9.97673	11.9069	6.73528	4.03898	5.514	3.31647	2.61504
DRD5	0.0195421	0.00764553	0.0408827	0.284154	0.0193613	0	0	0.0303627	0	0	0	0	0	0.0255397	0	0	0	0	0	0	0.0970467	0	0.00891941	0.112824	0	0	0	0	0.0100984	0	0.141652	0	0.0155231	0	0.0336327	0	0.0192287	0	0	0	0	0.00797369	0	0.0204681	0	0	0	0	0.104751
GPR174	0	0.0283213	0.166586	1.70272	0	0.0760902	0.129849	0.14059	0	0.0461614	0.0798867	0.0587525	0	0.614942	0.106314	0.0328304	0.130319	0.0183013	0.297309	0	0.0179745	0.0898181	0.231281	0.0522418	0.243048	0.0684093	0.0290804	0.614385	0.0187038	0.138338	0.26236	0	0.100628	0.257798	0.093439	0	0	0.614852	0.224369	0.239472	0.0349841	0.354442	0	0.15164	0.0241647	0.23052	0.118345	0.179554	0.232818
VPREB3	0.0746443	0.233627	0.655866	0.0638456	1.03535	0.549221	0.535572	2.02957	0.869547	0.380794	0.109833	0.24233	0	0.29266	0.950082	0.406236	0.974241	0	0.153285	1.04687	0.259481	0.463079	0.579177	1.6879	0.668316	0.42324	1.37936	3.80113	0.0385727	0.0778076	0.228912	0.548918	0.0296465	2.39245	0.256932	0.574091	0.734474	0.0905718	0.832889	0	0.216443	0.274112	0.237129	0.351816	0.398678	0.335577	0.732186	0.444351	0.320093
MAL	0.0312512	0.0611327	0.0392272	0.187111	0.278659	0.180668	0.0186856	0.267054	0.0661913	0.0398566	0.114959	0.050728	0.0328939	0.204212	0.305976	0.0283463	0.22504	0	0.112307	0.131488	0.108636	0.193877	0.128373	0.165391	0.174877	0.0945052	0.050217	0.424377	0.0645967	0.195454	0.130688	0.0689444	0.409598	0.139117	0.0537846	0.0686725	0.153751	0.341276	0.348704	0.206764	0.0604119	0.114762	0.0709133	0.16366	0.0730249	0.210743	0.272483	1.67432	0.268025
PPP1R16B	0.263238	0.158657	1.11331	1.84993	0.148023	0.781476	0.119109	1.30436	0.708237	0.335723	0.272181	0.580314	0.486752	1.37146	0.689609	0.277489	0.829312	0.169075	0.799895	1.3171	0.713688	0.609093	0.909223	0.499748	0.445892	0.320031	0.38298	1.67461	0.23897	1.33736	1.04926	0.355767	0.426678	0.810776	0.477532	0.445561	0.76305	1.28626	0.652719	0.447176	0.385088	0.86507	0.274446	1.01343	0.313492	1.41799	0.798668	0.988218	0.777975
CLEC12A	1.6532	0.0877001	0.0996533	0.275617	0.263731	0.16199	0.00837689	0.0870708	0.118696	0.214416	0.144304	0.216047	7.61661	0.34789	0.0960201	0.0381237	0.22069	0.0425039	0.158237	0.353682	0.16698	0.330282	0.185441	0.0471838	0.0783986	0.301868	0.0562817	0.348795	0.0144796	0.199586	0.183578	0.0206055	0.0500798	0.162155	0.0241121	0.153932	0.027571	0.186996	0.0173697	0.046347	0.162499	0.0857478	0.0508656	0.242122	0	0.12597	0.0458086	0.194603	0.150197
PTGIS	0.130584	0.102178	1.4274	0.802791	0.072774	0.840715	0.248874	1.48997	1.27055	0.770256	1.41106	0.370945	0.794621	0.127996	2.70889	0.192475	4.77881	0.0330138	0.247209	0.961495	1.5361	0.455691	13.1495	0.0588997	1.93643	1.01191	0.649172	1.06212	0.552491	0.757156	0.222985	0.156047	9.06326	0.188924	0.0351157	0.206245	0.12849	0.128739	0.252964	0.701976	0.575862	2.65077	0.251866	0.461605	1.34315	2.25041	0.133427	1.52232	1.74992
CCL19	0.293005	0.137561	0.760093	0.15037	0.58059	1.81711	0.0350385	5.14426	1.17913	0.523163	1.68142	0.570739	0.0616813	0.459517	1.54914	0.132885	8.83532	0.148153	1.89535	1.97249	0.698437	0.654389	2.0595	3.21412	2.0987	0.310122	1.8833	5.10623	0.0302823	0.753375	0.375761	0.21547	1.11718	7.04342	0.252137	0.515088	0.461291	0.284421	1.74367	1.55087	0.509769	1.5542	0.55849	0.767224	0.117372	1.11967	2.17153	0.813976	2.13601
GABRA4	0.127617	0.00146848	0.0157047	0.109155	5.45536	0.00394532	0.0134655	0.0612334	0.00794994	0.023935	0.0138073	0.147748	0	0	0.00734989	0.0272364	0.00168928	0.0493444	0.0404661	0.0157924	0	0.0419141	0.0034263	0.00722339	0	0.00283765	0.018094	0.0849501	0.00193961	0.00130417	0.0115107	0.0027602	0.0134168	0.0300758	0.0193795	0.0247439	0.014773	0.0409892	0.00465348	0.0372503	0.0036279	0.0153151	0.0102205	0	0	0.00281238	0.155452	0.00372399	0.164981
SLC1A3	0.0363392	0.20757	0.225028	0.565693	0.12241	0.145148	0.0130367	0.299241	0.184723	0.52834	0.352904	0.215303	0.646413	0.332444	0.398487	0.10218	1.20699	0.213142	0.212678	0.193667	0.353706	0.42383	1.33351	0.0419603	0.317223	0.58792	0.356196	0.32898	0.0863807	1.09092	0.735514	0.0160338	0.346389	0.808835	0.112574	0.11978	0.157329	0.273378	0.0630741	0.240427	0.337188	0.355857	0.11874	0.559499	0.266873	0.699766	0.0396057	0.173059	0.366203
CD36	0.0540184	0.0598793	0.484053	0.63915	0.178396	0.309924	0.0403731	0.395165	0.262197	0.419099	0.738538	0.268534	0.798378	0.776568	0.154259	0.114327	1.37968	0.411978	0.485314	0.561886	0.614757	0.497094	5.65425	0.0996254	0.362734	0.0816772	1.69986	0.596005	0.283795	0.548999	0.912376	0.155585	1.39812	0.164319	0.201431	1.37496	0.13731	0.207559	0.178591	0.282939	0.221899	0.176328	0.167519	0.535135	0.98125	0.379452	0.10303	0.384094	0.443984
SIGLEC7	0	0.104635	0.363682	0.228757	0.220812	0.163987	0.0133259	0.25971	0.0944109	0.341093	0.262353	0.352731	0.926624	0.684496	1.00378	0.111186	0.762331	0.214115	0.675076	0.500122	0.531263	0.359492	0.762931	0.0321685	0.324262	0.33699	0.0358131	0.630525	0.138205	0.534332	0.236113	0.0163896	0.247853	0.476227	0.134251	0.29385	0.438599	0.135215	0.138158	0.221186	0.301586	0.372847	0.141604	0.630273	0.47615	0.467585	0.0485814	0.154787	0.43008
SAA1	6.7258	7.3585	0.149422	0.203638	24.2955	2.25227	0.960879	1.2022	1.26066	0.22773	1.35748	13.816	17.9802	6.06743	1.28206	2.15951	5.22362	2.67849	2.93345	2.0869	0.73895	1.62471	27.9541	20.3031	1.5321	9.96708	2.39105	4.78219	1.01499	4.96341	2.00784	0.26262	9.12493	5.51116	2.97067	5.16629	5.21237	2.0944	6.19858	15.9488	2.87647	9.42292	1.64773	4.58204	1.96701	1.33792	30.7486	12.9327	10.7838
C3AR1	0.33964	0.946762	2.66453	1.54331	1.53527	2.36515	0.0888458	2.95183	0.62945	1.67851	2.7018	1.6884	5.25068	3.14876	3.07597	0.953091	7.03151	1.33093	3.42193	2.50078	2.04508	3.29229	6.31702	0.377879	2.68456	2.11837	1.5179	3.96357	0.691072	2.45611	2.07131	0.468307	1.34052	1.53083	0.639335	2.02911	2.15138	1.39088	0.657941	1.26401	2.1133	1.87952	1.19457	3.17938	2.89111	4.54098	0.624662	1.8323	3.89147
CCL4	0.963544	1.12215	1.48136	2.28078	1.55405	1.05991	0.535923	1.18372	0.47461	0.571566	0.873747	3.02808	8.71496	4.26099	0.833696	0.802842	2.33971	2.0621	1.11588	1.79133	1.99189	2.36325	2.31141	0.355769	0.72727	1.20279	0.612119	1.49609	0.254747	1.44817	1.87414	0.247175	1.27267	1.71572	1.0991	0.935562	1.05834	2.74613	0.666748	0.593023	1.29951	2.31319	0.599992	2.11228	0.658251	3.52587	1.05015	2.28991	2.08997
VSIG4	0.87244	0.902082	2.72038	2.54072	1.17307	2.10701	0.0621006	2.1301	2.08984	1.96043	4.14155	2.12426	9.68585	3.58348	6.93524	2.24214	8.61028	0.945286	2.18616	3.26288	2.8987	3.40211	7.48995	0.0499698	1.62734	1.85309	1.63556	5.31249	1.59939	1.42908	1.36092	0.580471	2.5823	1.44253	0.500501	3.51474	2.94326	2.1172	0.566574	1.9928	1.9676	1.33916	1.07469	2.83925	2.20505	3.30742	0.54335	1.95789	3.2513
SP140	0.0897283	0.0702096	0.249149	1.00469	0.0484899	0.235788	0.0634045	0.234465	0.267795	0.156049	0.0840179	0.198613	0.17601	0.719591	0.0559057	0.0702895	0.245971	0.136109	0.167509	0.125842	0.117475	0.212542	0.204769	0.274717	0.0912918	0.354596	0.0786452	1.02462	0.037937	0.195564	0.250154	0.149964	0.184667	0.464794	0.238658	0.0806613	0.0642106	1.03926	0.192149	0.161907	0.134033	0.306206	0.118461	0.307571	0.196054	0.198639	0.186697	0.194234	0.174898
C1QA	12.1708	22.7858	27.9779	8.63421	12.3419	17.1388	1.90489	27.2802	10.5387	23.2832	22.9385	13.9599	54.878	32.163	42.4078	18.3937	68.7922	22.2809	27.6946	35.3435	24.6029	39.7957	49.8316	7.9567	19.4702	20.324	16.1921	49.2985	10.0444	19.7761	15.6981	5.60699	24.5248	36.9693	13.4611	32.3687	16.5545	36.6588	15.6218	41.6832	31.1046	23.2088	7.78154	51.5711	31.7017	22.5435	16.503	25.1094	24.8292
NMUR2	0.0388341	0	0.00812425	0.0664321	0	0.0408194	0	0.0150842	0.020563	0	0	0.0157592	0	0.494838	0.019011	0.0352244	3.49555	0.0196358	0.0697789	0	0.0289278	0.0240919	0.00886236	0.0280257	0	3.9855	0.0156005	0	0	0	0.0757862	0	0.0231357	0	0	0	0	0.259163	0	0.192701	0.093838	0	0	0.111854	0	0	0	0.0770587	0
LILRB1	0.106616	0.173264	0.439224	0.477002	0.138131	0.331887	0.0539398	0.694453	0.138964	0.470677	0.265483	0.449295	1.02724	1.13613	0.74676	0.189691	0.557347	0.311009	0.572609	0.506089	0.529457	0.620719	0.842219	0.205179	0.256998	0.480516	0.171319	0.853825	0.114426	0.926114	0.413842	0.0723717	0.439732	0.503814	0.268177	0.396475	0.710133	0.407998	0.152516	0.189913	0.261587	0.404903	0.297754	0.70866	0.539323	0.903314	0.214521	0.414978	0.465985
RASGRP1	0.306192	0.391518	0.256226	3.78791	0.0591921	0.32577	0.125028	0.319089	0.14236	0.219064	0.109887	0.224266	0.145422	1.01017	0.175486	0.165961	0.39661	0.860954	0.279882	0.18853	0.152056	0.361379	0.616957	0.100605	0.275816	0.9824	0.31201	0.650736	0.621326	0.345117	0.778683	0.247135	0.216526	0.45213	0.167088	0.0984641	0.0734836	1.16895	0.129624	0.172937	0.0433099	0.295577	0.138958	0.43412	0.069803	0.498017	0.244182	0.185237	0.336263
CD2	1.57291	1.31563	2.41688	3.66494	1.50462	3.84824	1.49178	5.18263	1.52214	0.864668	3.21225	2.68526	0.328263	3.06575	1.35415	0.971635	2.34341	1.26153	2.46429	3.84145	1.62956	2.89376	2.87164	2.42684	3.7635	3.83395	2.35317	7.64151	0.952946	2.81742	2.51011	1.23646	2.94046	4.68405	2.21697	1.54941	1.12074	5.49527	3.32858	2.33253	1.91348	6.18552	1.26766	3.57893	0.470744	2.84478	2.06898	4.00904	3.19807
ARHGAP30	0.404618	0.735218	2.08798	2.53794	0.570133	1.27118	0.381708	2.54956	2.14249	1.70865	0.919507	1.29169	2.30925	3.28443	1.98078	0.913442	2.1731	0.854723	1.98492	1.16016	0.750157	2.40977	3.15181	1.37133	1.36857	1.97473	0.917468	3.23567	0.659788	3.00234	1.86753	1.40178	1.7713	1.65709	1.09871	0.91876	1.74293	2.59661	1.05902	1.51699	1.47743	2.76993	0.730427	2.82999	1.30865	2.33779	1.70516	1.90016	2.06284
WDFY4	0.0565504	0.0546604	0.297851	0.984457	0.0395486	0.227275	0.0457461	0.715823	0.179664	0.267276	0.127261	0.101244	0.709022	0.415179	0.332206	0.105605	0.326373	0.0891451	0.305691	0.144626	0.232925	0.297171	1.0461	0.195253	0.14147	0.172269	0.339425	0.654997	0.077354	0.460017	0.28842	0.102742	0.130797	0.281355	0.168888	0.179089	0.268399	0.25025	0.148469	0.0990393	0.163977	0.340682	0.153985	1.43546	0.450836	0.732787	0.199403	0.108913	2.21104
CEBPE	0.0586011	0.0458535	0.0367787	0.0250617	0.058059	0.0461976	0	0.159336	0	0	0.0862269	0.261589	0.092522	0.0957328	0.0860633	0.0132885	0.0659352	0	0.691952	0.082187	0.0291015	0.21813	0.213974	0	0.0327922	0.0332274	0	0.198944	0	0	0.0490123	0.0430939	0.0465493	0.0260867	0	0.772633	0.0864921	0	0	0	0.0283205	0.0239108	0.0265948	0.0153445	0.107591	0.0219543	0	0	0.15706
TESPA1	0.0181226	0.109898	0.212314	0.387521	0.0448874	0.238113	0.0325073	0.471633	0.0959609	0.127121	0.106664	0.10296	0.0381504	0.219082	0.159692	0.0328761	0.203907	0.0137451	0.260508	0.177916	0.0899976	0.101186	0.198517	0.143865	0.0405644	0.256892	0.160165	0.522955	0.0842843	0.270765	0.189466	0.139933	0.165549	0.185551	0.0857718	0.0696907	0.062412	0.428797	0.157277	0.239806	0.122615	0.258808	0.0822453	0.289466	0.0241984	0.207078	0.138261	0.0449509	0.233142
GPNMB	0.871519	6.27202	9.26019	2.64826	2.757	6.975	1.17475	8.67683	4.63097	14.1083	7.40738	5.10339	9.7446	7.93799	6.90867	1.80638	13.4049	3.77274	16.4801	3.79553	12.6879	9.68469	24.289	0.52229	9.04361	11.4437	3.89417	6.76523	1.04294	16.5593	2.21871	0.41602	9.22437	6.6158	1.2894	3.67902	1.79783	4.48966	2.0757	5.13389	12.1922	6.34159	3.09476	14.8973	10.2947	13.8622	0.474929	6.7809	6.37632
HLA-DQA2	0.268896	0.0584452	1.67512	1.78885	0.444014	6.61068	0.0357282	0.464206	2.59453	9.14505	5.29744	0.800214	5.44046	2.10853	7.04985	1.68021	5.21729	0.634491	1.39581	2.68175	2.44814	6.41322	2.61823	1.29371	8.82756	0.813154	1.22424	0.30429	1.37409	1.99318	0.0999543	1.8236	3.88031	8.35248	1.77399	0.0328267	1.94028	3.62525	1.74095	5.83139	0.693071	7.94836	0.094914	5.30418	1.24669	8.75311	0.488444	3.37928	2.4343
FCGR1A	0.121502	0.320867	0.362217	0.350746	0.150473	0.311302	0.0908102	0.224175	0.19301	0.193699	0.301693	0.209553	0.743355	0.496227	0.416365	0.165313	1.22355	0.253422	0.296293	0.276908	0.369574	0.301511	0.95662	0.0657641	0.186975	0.683189	0.207443	0.360926	0.0784835	0.290243	0.194774	0.0223376	0.319704	0.41918	0.0784165	0.266994	0.0448328	0.276428	0.0941484	0.150728	0.161478	0.45858	0.23435	0.461317	0.461362	0.386917	0.0662121	0.316441	0.211669
IDO1	1.88499	0.344154	1.54234	2.79464	0.733188	2.81059	0.350643	1.72469	0.63584	0.267116	0.61636	1.03126	0.220452	5.56571	0.46481	0.487603	1.81612	1.04489	0.910378	1.89952	0.644865	1.23005	0.904961	0.382915	1.06262	1.54647	0.617011	1.34307	0.129877	2.56646	1.16393	0.2567	3.21093	11.412	2.0306	1.01252	0.384692	4.69302	0.519332	2.21715	0.350893	3.66902	0.944175	3.53183	0.0559323	2.56845	1.14135	1.96717	1.13765
CXCL11	4.3433	2.1474	8.05789	4.38855	4.98878	2.8596	1.48396	4.78307	0.480182	0.82176	0.684731	5.66533	0.401898	5.73867	0.0700956	6.12583	3.51211	1.71345	0.526816	2.04162	2.42947	2.01347	1.79721	0.711855	1.3087	0.784813	0.6519	2.99761	0.308299	3.11774	9.46742	0.0526478	5.19405	11.1758	3.86071	0.760383	0.211335	3.24312	0.917187	1.57891	1.2917	8.20851	4.57037	20.0836	10.7305	0.393383	2.39287	0.426186	0.58843
CLEC4G	0	0.0507813	0.06517	0.022204	0	0.0136433	0	0.0403335	0	0.0662156	0.0381974	0.0632076	0.696763	0.0508901	0.177916	0	0.128517	0.026252	0.0399816	0.0728156	0.0386748	0.0966287	0.0829393	0.0124896	0	0.0196257	0	0.176259	0.0134147	0.0180398	0.0434237	0	0.185587	0.0231122	0.0223387	0.0570444	0.102173	0	0	0	0.0501825	0.0211844	0	0.0951638	0	0.0486274	0.028293	0.0515116	0.417453
NCF1	0.144675	0.108058	0.214617	0.213741	0.130306	0.124421	0.0235918	0.398477	0.0696423	0.385799	0.15482	0.19748	0.346089	0.317992	0.695367	0.226664	0.372917	0.146304	0.425385	0.368916	0.215538	0.391651	0.684337	0.17085	0.117756	0.233666	0.190207	0.401853	0.108743	0.475266	0.286004	0.0290156	0.365658	0.409838	0.113178	0.24566	0.414123	0.191504	0.146754	0.174036	0.241534	0.246857	0.0955015	0.351274	0.254644	0.374479	0.243686	0.39147	0.1692
PCSK2	0	0.0125841	0.0161498	0.0110048	0.012747	0	0.00384641	0.00499753	0.0204381	0.07384	0.0141986	0	0	0	0	0.00291754	0	0.00975825	0.00330262	0	0	0.0159637	0.0264256	0.0061901	0	0	0.00516857	0.00727981	0	0	0.00717389	0	0.0562103	0.00572744	0.00553576	0	0	0	0.00797561	0.0212811	0	0	0	0.0101068	0.00644233	0.0289209	0	0.00638255	0.0068966
ADAM12	0.170864	2.38485	4.34549	1.34691	0.366019	1.27175	0.314771	1.51391	1.78014	1.93178	0.210644	1.78405	4.32115	0.81174	0.348146	0.450286	3.3337	0.233499	1.35372	0.602324	2.83222	2.05699	5.20188	0.148859	0.873436	3.41268	0.448941	0.214258	0.243407	8.64853	0.308986	0.210548	2.6668	0.9703	0.298038	0.471866	0.804272	0.3362	0.297715	0.488853	5.94091	0.85168	1.01225	3.08587	0.994295	2.70929	0.186223	2.16257	0.940637
SLFN12L	0.00946436	0.0259195	0.0673193	1.43284	0.0187536	0.0945077	0.0282944	0.0588194	0.130298	0.0603524	0.0208891	0.0307257	0.0298855	0.148428	0.0277993	0.0429231	0.0383359	0.0239274	0.0777416	0.106189	0.00940008	0.046972	0.0388776	0.0637486	0.052961	0.0965948	0.0912487	0.160652	0.0244537	0.0953659	0.163592	0.0765587	0.0601435	0.13482	0.0407214	0.0207973	0	0.0574193	0.0352014	0.0626181	0.0091478	0.119713	0.0300663	0.0644334	0.0284341	0.0744603	0.0618906	0.0375603	0.0405854
CR1	0.00794296	0.00155378	0.0913933	0.135877	0.0432822	0.0375706	0	0.0863873	0.0504705	0.0253254	0.0525935	0.0499614	0.18393	0.277684	0.0155537	0.0198128	0.171591	0.00803244	0.124373	0.0222797	0.0611399	0.0936255	0.246523	0.0554118	0.053337	0.0165137	0.0319085	0.256172	0.0184705	0.077276	0.0752905	0.0175232	0.0473207	0.0883968	0.0102526	0.0610895	0.0273546	0.00963782	0.0344666	0.0525522	0.0460637	0.082644	0.0144189	0.0436766	0.0318178	0.107127	0.0389563	0.0236419	0.0681226
PLAAT4	44.6217	18.7466	10.7063	2.96816	212.258	7.9031	6.03601	20.1234	4.23181	2.54815	12.1721	7.29719	2.17679	43.703	12.1834	4.64195	12.0684	8.80864	14.6482	10.6678	9.10394	6.91517	5.72751	9.00555	10.5135	9.83151	4.56233	10.4322	1.99248	7.2832	5.30635	2.16525	7.92149	28.243	12.1558	5.00665	6.79459	50.3577	23.9017	9.62441	5.01423	56.4512	7.12666	25.0752	37.2794	4.99017	5.42485	7.54667	4.24634
RSPO2	0	0.0173162	0.194449	0.236609	0	0.168647	0.013232	0.0773639	0.105464	0.0423361	0.11397	0.0269419	0	0.0506139	0.0433349	0.0050183	0.308759	0.0279745	0.164739	0.0620746	0.19782	0.137292	0.126259	0	0.0123837	0.00418269	0.0266706	0.0626081	0.00571795	0.0192234	0.043188	0.0162741	1.35798	0.00985147	0.0476089	0.0607873	0.0326631	0	0.123466	0.0732092	0.12834	0.0406338	0.0100433	0.0579473	0	0.120218	0.0241195	0.0329349	0.14235
ANGPTL7	0	0	0.0340507	2.48849	0	0.0106927	0.0121648	0.0158054	0.0215462	0	0.119747	0.00825633	0.0107074	0	0	0.0184543	0.0640968	0.0308619	0.010445	0	0.0101036	0.0252438	0.157863	0.00978854	0.0683097	0.0230721	0.0326927	0.138141	0	0.0070692	0.0226885	0.0149616	0.323224	0.0181139	0.0175076	0	0.0200192	0	0.050448	0	0.0196649	0	0.0092333	0.0106547	0.0135832	0.0838442	0	0	0.0218115
DOCK2	0.0635838	0.128527	0.571984	2.39899	0.157489	0.373158	0.0696991	0.72172	0.310496	0.504574	0.285873	0.293865	0.594897	1.17953	0.650208	0.128163	0.83942	0.183969	0.707263	0.33193	0.314005	0.705647	1.03992	0.27872	0.347897	0.395243	0.300839	1.02333	0.198968	1.03345	0.653914	0.244181	0.444744	0.487472	0.255337	0.326016	0.46228	0.775798	0.297804	0.37394	0.409713	0.71778	0.237261	0.80841	0.41625	0.840352	0.334946	0.413556	0.624851
HCAR2	0.0444008	0.0607989	0.436574	0.189887	0.395911	0.0583383	0.0265479	0.120725	0.117553	0	0.261329	0.441446	6.5779	1.68281	0.130417	0.171163	0.199831	0.134703	0.558469	0.934071	0.165372	0.468272	0.66876	0.021362	0.24846	0.0419595	0.392408	0.150736	0.0917771	0.956503	0.0742712	0.0163257	0.387963	0.158123	0.114623	0.73176	0.502422	0.134687	0.0275238	0.0734412	0.150205	0.0905836	0.110827	0.0930096	0.0148217	0.698641	0.145176	4.82373	0.238002
AVPR1A	0.0610874	0.143397	0.153357	0.842531	0.113479	0.0481577	0.0228282	0.213552	0.0970391	0.0973857	0.0224713	0.111554	0.289343	0.324332	0.0448574	0.04502	0.40896	0.335904	0.109765	0.13922	0.413332	0.123167	0.432165	0.0257165	0.128188	0.0865928	0.0674852	0.155538	0.110485	0.323687	0.140503	0.0280765	0.858273	0.197153	0.0459961	0.0419486	0.240432	0.0648569	0.0852024	0.0757812	0.191893	0.0747759	0.155943	0.331907	0.132547	0.0972646	0.00832231	0.11364	0.180096
CD180	0.0321334	0.210576	0.363011	0.941351	0.143263	0.253321	0.0240163	0.499259	0.10209	0.174172	0.26596	0.21842	0.21139	1.10238	0.23596	0.069223	0.560403	0.121858	0.540269	0.518265	0.207449	0.348861	0.780984	0.189384	0.40458	0.546598	0.19363	1.06362	0.149445	0.374029	0.519593	0.0767981	0.255249	0.38622	0.158996	0.247139	0.118568	0.224192	0.139435	0.212601	0.302821	0.337616	0.302598	0.572153	0.32448	0.358144	0.245153	0.350693	0.499509
BTLA	0	0.0192741	0.0412255	0.484584	0.15863	0.129458	0.213558	0.105247	0.104345	0.235614	0.0362447	0.0399842	0.0194454	0.120721	0.0241173	0.00558569	0.0831458	0.0435923	0.341439	0.0690931	0.0611628	0.0305629	0.089942	0.0888832	0.0827034	0.0325892	0.0692675	0.26481	0.0254578	0.0941464	0.120178	0.0362283	0.0440247	0.120619	0.0635901	0.013532	0.0121187	0.179331	0.0152695	0	0.0119043	0.0703548	0.0670732	0.187048	0.00411133	0.0784405	0.0671165	0.0488782	0.092426
KCNK13	0.0361087	0.0776982	0.181298	0.200752	0.107324	0.180284	0.0215899	0.224409	0.0191199	0.253284	0.0796966	0.131879	0.247043	0.401121	0.300505	0.0327523	0.211265	0.219092	0.203914	0.303851	0.233112	0.336017	0.535624	0.130294	0.282881	0.150142	0.188573	0.347324	0.102626	0.414028	0.130868	0	0.279655	0.289333	0.0776806	0.218203	0.159884	0.197161	0	0	0.157054	0.206266	0.106516	0.236373	0.144643	0.290847	0.0393544	0.143301	0.348396
ADH1B	0.0558345	0.00273055	0.502274	0.495479	0.117551	0.201743	0.00417304	0.298205	0.258693	0.400552	0.862639	0.0991291	0.0110192	0.460626	0.560335	0.0253223	1.24702	0.00352897	0.673617	0.460053	0.246083	0.519579	11.8788	0.0201472	0.531149	0.0369351	2.57944	1.72966	0.0252461	0.0291003	1.27837	0.102649	1.38044	0.142917	0.0120117	0.391083	0.0206022	0.135497	0.63166	0.0461765	0.0876963	0.173712	0.0063348	0.0365502	0.0023298	0.457578	0.0456401	0.0692454	1.474
RHEX	0.691252	0.0801308	0.0642722	0.208032	0.0634127	0.0269107	0	0.28839	0.0677823	0	0.0565068	0.0571421	0.0134738	0.24258	0.0751995	0.00580554	0.0979407	0.0323629	0.151152	0.125672	0.0635701	0.127063	0.0350558	0.0492702	0.0573057	0.232265	0.0102848	0.173831	0.0198448	0.106747	0.260522	0.734257	0.0457575	0.0797783	0.0330465	0.0281293	0.0125957	0.279584	0.031741	0.169387	0.0247456	0.0626776	0.0987603	0.0737415	0.670885	0.0719363	0.0697582	0.190508	0.178404
LST1	0.95817	0.562303	1.31965	1.04151	1.28552	1.52122	0.155162	2.82236	0.82446	1.29839	1.85046	1.79025	2.4583	1.5653	2.16943	0.941531	2.43468	0.83775	2.60302	2.79962	3.05325	2.13004	1.73109	0.931589	1.29576	1.12431	0.705681	2.5526	0.340407	1.76866	0.968343	0.29359	1.5143	1.31516	0.412262	2.34677	0.805314	0.92041	0.816701	1.12261	1.58212	1.40094	0.516377	1.65172	1.10615	1.28631	0.609174	1.72305	2.01163
PRF1	1.6172	6.7207	1.33074	0.799204	0.872328	0.783828	0.633887	1.82865	1.56041	0.687503	1.864	0.590644	4.90801	3.63996	1.19633	0.627496	1.2535	0.490624	6.70651	12.1973	0.4194	1.36	1.51725	0.328515	0.985396	0.828664	0.620787	1.30138	0.157853	1.31737	1.26241	0.4757	1.39879	1.5838	0.958678	2.30989	3.60687	4.27339	1.15843	1.01053	0.71208	4.96361	0.791011	1.74088	0.563837	1.31944	1.13587	0.944874	1.0595
CYTH4	0.236497	0.520457	0.98952	1.75101	0.47594	0.528247	0.101635	1.22865	0.328722	0.499556	0.619851	0.746785	1.9253	1.81584	1.72216	0.415621	1.49679	0.736167	1.2369	0.932858	0.554195	0.972007	1.55167	0.408907	0.934649	1.02807	0.475028	1.42177	0.244421	1.66657	0.747929	0.206523	0.68686	0.815908	0.432459	0.75517	0.909003	1.00436	0.586412	1.05129	0.871486	1.13082	0.479625	1.39333	1.19406	1.33455	0.491346	1.67915	1.05377
KRT6A	0.668689	60.8709	0.136639	0.0266023	0.0924422	0.0817294	0.00929812	0.398666	1.33397	0.019833	0.011441	0.542719	0.33555	0.274369	0.0761284	1.9677	6.117	0.629043	1.10173	0.436197	0.0540585	0.0771798	0.0141955	0.0598545	0.0696162	0	0.0999539	0	0	0.57275	0.0346836	3.52222	0.154409	0.0138452	0.0267637	22.7586	1.59136	0.0188691	0	0.25722	0.0450923	1.4467	0.0705742	0.0244317	6.48371	0.198084	0.0338975	0.169717	0.0500145
POU2AF1	0.104377	0.264233	0.493239	2.43149	0.0182491	0.232333	0.0403821	0.734542	0.201568	0.031322	0.0587229	0.206802	0.0323128	2.3872	0.240457	0.186566	1.15506	3.67262	0.762807	0.826658	0.0975702	0.655154	0.325073	1.03685	0.267989	1.94027	0.069062	2.07051	0.0602829	0.155734	1.41902	0.88496	0.285312	1.15888	0.486078	0.296822	0.25978	5.43846	0.342545	0.548402	0.0652792	0.428392	0.590722	0.53697	0.0409914	0.485348	1.57925	0.596982	0.447594
TPSAB1	0.0301145	9.56682	4.19583	0.643945	1.01442	2.15247	0.126041	10.3872	1.65837	3.4182	0.686821	1.18541	1.87014	3.05015	8.72745	0.0956033	4.40484	0.0304537	8.45677	3.75891	5.90721	2.98918	10.4186	0.275283	1.01109	12.5787	1.11298	3.03297	0.0933704	4.22727	4.27338	0.221455	2.06918	2.03766	0.492368	3.80504	3.55579	8.22155	5.30165	0.498108	5.79233	0.503787	0.683338	4.87315	2.57348	1.62462	0.557964	0.866465	3.745
GPR171	0.177566	0.0893185	0.233498	1.67066	0.0502639	0.293297	0.151671	0.472947	0.161182	0.0647031	0.279937	0.288231	0.1068	0.613308	0	0.0805305	0.422411	0.0513047	0.32557	0.249033	0.17636	0.283265	0.370491	0.17086	0.198726	0.37396	0.264947	0.832461	0.0786497	0.334927	0.558686	0.540967	0.342545	0.496854	0.109142	0.0557414	0.0748795	0.461689	0.188695	0.0839152	0.0980725	0.589964	0.115121	0.345392	0.0169355	0.323113	0.138234	0.352345	0.326334
DOK2	0.761973	0.805702	1.60269	0.704583	0.469277	1.55856	0.246268	2.41576	0.741516	1.49708	1.45451	1.26193	3.22977	2.00511	3.0648	0.513689	2.48396	1.17666	2.13566	2.16619	1.38064	2.42745	2.12428	0.703473	1.52117	1.09763	0.728022	2.16733	0.43632	1.92484	1.14828	0.545194	1.80762	1.63182	0.62025	1.67439	3.46508	1.87411	1.53192	1.22628	1.93079	2.38641	0.682262	2.5668	1.18929	1.74365	0.808021	2.22711	1.61168
TNFSF8	0.0313373	0.0367806	0.196676	0.683495	0.170761	0.23881	0.0281055	0.292133	0.265494	0.0999158	0.0806931	0.16532	0.239137	0.389072	0.0613638	0.0426366	0.514785	0.0713031	0.193057	0.1758	0.108935	0.311056	0.393332	0.165846	0.157822	0.361293	0.163655	0.212773	0.0971618	0.179659	0.148521	0.149791	0.18047	0.0976502	0.0269664	0.172154	0.0462522	0.171108	0.0194258	0.0518334	0.136301	0.15983	0.135106	0.164111	0.177834	0.334595	0.102462	0.202094	0.201572
HLA-DPB1	9.91906	8.95491	19.2698	7.67474	5.07528	26.2196	1.59974	16.9068	12.6468	17.3527	15.0272	12.8635	16.0642	12.1851	75.888	6.05969	34.6855	8.16652	21.2151	19.9746	20.8052	25.8086	31.5643	9.39533	18.1488	16.0092	10.9055	37.1818	4.98239	18.3717	11.5344	7.05431	13.6977	16.8488	6.9211	17.4049	14.8005	24.8828	11.266	21.7496	16.0208	45.2252	6.5376	26.81	15.4828	24.8818	7.0056	13.904	22.0722
GLT1D1	0.0130917	0.0204877	0.147897	0.190362	0.103765	0	0.0234832	0.0305111	0	0.0667867	0	0.0796909	0.186028	0.0941033	0.0256359	0.0771863	0.100165	0.0264784	0.0470476	0.0550828	0.123527	0.0649748	0.035852	0	0.0146518	0.019795	0.0105184	0	0.0473564	0.286577	0.0364985	0.0192547	0.0675955	0.0116558	0.123923	0.100689	0.0386454	0	0.0486929	0.0433088	0.0126538	0.0213671	0.0475311	0.0754165	0.00874043	0.0980937	0.0713427	0.181846	0.112281
SAA2	0.736053	1.12788	0.0769925	0.717009	3.24108	0.38684	0.0733495	0.0476504	0.411399	0.0260759	0.150423	1.59305	1.49568	0.935232	0.0400366	0.213272	0.754557	0.134395	0.398871	0.143375	0.020307	0.152211	1.04518	1.42635	0.0915295	1.54574	0.131417	0.231372	0.11622	0.660683	0.393309	0.16539	1.29928	0.582506	0.105565	0.426821	0.905313	0.37213	0.887201	0.811645	0.316192	1.0011	0.157742	0.471125	0.354908	0.245115	3.298	1.37941	0.767173
PTAFR	0.435399	3.20623	1.72863	1.2993	0.738124	0.950909	0.109918	2.23991	0.635287	1.32036	0.768786	1.44492	5.00039	2.21288	2.05568	0.912721	1.82892	1.36005	1.62926	1.09915	1.16279	2.90521	2.45094	0.3212	1.09368	3.20755	0.777372	2.87961	0.444988	2.5819	1.3784	1.18112	1.45643	1.57641	0.632775	1.99857	1.50422	2.41846	0.887675	0.896213	1.79557	1.36991	0.684999	5.4217	1.65691	1.92117	1.39197	1.51674	1.86709
CNGA3	0.0208008	0.020345	0.0826806	0.373624	0.0103042	0.0765247	0.00621857	0.105035	0.110142	0.0397929	0.0459102	0.0211029	0.00547355	0.163109	0.112012	0.0377347	0.0655316	0.110435	0.0800911	0.0291728	0.0361542	0.0129044	0.142409	0	0.0116398	0.00393142	0.0250684	0.0353082	0	0.0361372	0.00289954	0.0152965	0.289152	0.0370386	0.00894977	0.0342814	0	0.0252393	0.0257886	0	0.100525	0.0212182	0.00943999	0.0272331	0.0902672	0.0584462	0	0.051594	0.156098
KIR2DL4	0.264113	0.010333	0.176811	0.112952	0	0.0277614	0.0789585	0.123106	0.13985	0	0.0194311	0.0535895	0	0.638566	0.0775768	0	0	0.0534176	0.14915	0.0370414	0.0393478	0.0983102	0.0241093	0.0127069	0	0.0299509	0.0212199	0.119551	0	0.0275305	0.220897	0.0194223	0.0419591	0.117572	0.0227274	0.0580371	0.0259878	0.480703	0	0.0873711	0.0255279	0.193977	0.0479446	0.124483	0.0440824	0.00989472	0.230283	0	0.0283145
CLEC7A	0.152139	0.314616	0.91392	2.91861	0.667526	0.913808	0.0259904	0.785118	0.58693	1.05332	0.519676	0.83789	1.69287	1.83209	0.414952	0.246424	1.13957	0.263748	0.786636	0.807767	1.04695	1.03822	0.962232	0.177764	0.583779	0.349165	0.288125	1.50029	0.292011	1.39329	0.963426	0.239742	0.781211	0.686934	0.233784	0.561173	0.0748498	0.659294	0.28293	0.251646	0.420144	0.532087	0.22193	1.013	0.649339	0.716538	0.201346	0.754725	1.04851
SELL	0.26735	0.268028	1.24446	1.00044	0.860849	1.52803	0.0899171	1.45384	1.1856	0.149173	0.762182	1.72232	3.03387	1.6815	0.474438	0.424373	1.88006	0.109834	1.25243	0.984253	1.49363	0.870758	1.81511	1.03705	1.79526	0.574778	2.51048	2.77959	0.284943	2.22363	0.754664	0.31948	0.909196	1.23476	0.273196	0.862868	0.11509	1.19621	0.393606	0.718592	0.371461	1.00223	0.629403	1.5576	0.172913	1.85922	1.07447	1.19363	0.967326
LEP	0.0133138	0.0104176	0.0222823	0.250529	0.0131906	0.00699718	0	0.0103428	0.028199	0	0.0293852	0	0.063061	0.00869992	0	0.0060381	0.023968	0.0134637	0	0	0.019835	0.0165192	0.783891	0.012811	0.0149003	0.0201307	0.363692	0	0.00687993	0.013878	0	0	0.00528783	0.0237069	0	0.0146281	0.0131003	0	0	0	0	0.0380266	0	0	0.039999	0.00498786	0	0	0.0713657
RASGRP4	0.0544263	0.106467	0.286932	0.307246	0.129415	0.0858129	0.0130169	0.304425	0.161388	0.180474	0.136143	0.251788	0.595786	0.391216	0.287755	0.148102	0.352731	0.121087	0.335299	0.137398	0.118925	0.351156	0.367651	0.0733193	0.0974594	0.213964	0.113694	0.295633	0.0843749	0.468991	0.179048	0.0640382	0.129699	0.14537	0.0655689	0.239197	0.621222	0.184911	0.121459	0.216057	0.17886	0.084388	0.0691604	0.31923	0.236188	0.31401	0.0949098	0.313195	0.291741
CARD17	0.0977104	0.152911	0.122648	0.0835747	0.0968065	0.205411	0	0.0759067	0	0	0	0	0	0.191548	0.0956669	0.044314	0	0	0.0501629	0.137037	0	0.121235	0.133791	0	0	0.0369351	0	0.221144	0	0.0339504	0.0272408	0.0718541	0.194038	0.173986	0	0.107356	0.0961436	0.11856	0.363421	0	0	0	0.0443436	0.818724	0	0	0.212987	0.0969436	0
FCRL3	0.0139287	0.0517693	0.0845043	0.142964	0	0.0292816	0	0.146078	0.0590032	0	0.0256188	0.0226096	0.00733043	0.145629	0.00681872	0.0157925	0.0438815	0.00352141	0.0858095	0.0781392	0.00345853	0.0950523	0.143041	0.180937	0.0623543	0.0552841	0.0391682	0.449221	0	0.058076	0.0446568	0.046093	0.0165962	0.186015	0.0539368	0.0153037	0.0137054	0.245062	0.0604404	0.0691165	0.00673142	0.130716	0.0158031	0.0802382	0.0185985	0.127847	0.0303616	0.00690971	0.0746621
KRT5	0.700182	0.23658	0.0443881	0.0816664	0.0210214	0.078058	0.0126864	0.197796	0.0224699	0.0135301	0.00780502	1.18822	0.0334993	0.0138647	3.5835	0.202077	0.0716193	0.0643699	0.185177	0.0297574	0.0263419	0.013163	0.0338946	0.00510409	0.011873	0.0280714	0	0.0120052	0.00548214	0.0589781	0.00591528	0.0390074	0.0210676	0.0377808	0.0547746	29.0936	0.0835097	0.347558	0.0394581	0.14038	0.0615238	2.30719	0.00481457	0.0166673	0.00354138	0.0198724	0.0346873	0.463124	0.0113733
MMRN1	0	0.0355635	0.414912	0.360478	0.221056	0.382191	0.04941	0.327404	0.778877	0.295098	0.498535	0.134139	0.387064	1.46339	0.0647271	0.00749558	0.788465	0.0083568	0.50061	0.301332	0.705852	0.399878	0.969335	0.0477098	0.194218	0.093712	0.33197	0.19638	0.0042703	0.356041	0.444642	0.103308	0.777858	0.0294293	0.0284444	0.87163	0.0162624	0.0902431	0.0717168	0.410058	0.183708	0.101154	0.063755	0.199072	0.0275855	1.517	0.018013	0.172176	1.00995
SAMD9L	0.497768	1.08607	2.54196	6.63744	2.77562	0.908918	0.0877607	1.98304	0.993468	0.854585	0.816938	1.1343	0.873221	7.77726	0.193694	0.523855	2.11676	0.926082	1.48413	1.00242	0.941238	1.35399	1.47966	1.70096	1.06418	1.29541	0.933164	2.42647	0.600188	1.55437	3.11884	1.41726	1.85026	1.29542	1.26305	0.413686	0.113028	4.95575	1.41623	0.717778	1.64074	1.68471	0.865953	7.52623	4.39905	1.2767	1.22413	0.816771	0.985176
HLA-DMB	0.586892	1.47717	2.58247	1.82389	4.34159	2.65265	0.63749	2.61399	1.59526	2.83182	3.05126	2.97707	1.73997	3.25342	3.41898	2.43545	3.6495	1.1326	4.21821	2.9769	3.14283	3.33755	4.96898	1.35535	2.37554	1.68605	1.50891	5.42384	0.732923	2.88548	2.04798	1.03581	1.62002	6.42699	1.35517	2.66529	1.46295	3.40632	1.27334	1.71499	1.65451	6.50953	1.71794	5.19936	2.23341	3.08189	2.01489	1.64011	2.60062
FCGR3A	1.42143	3.76302	7.75799	6.26807	2.75396	3.87634	0.3494	3.33726	1.35479	2.88039	3.19537	3.99933	12.0439	11.8065	2.21126	2.61442	14.6427	4.3203	8.72442	4.71801	5.81964	13.6389	18.252	0.334338	4.2952	8.2029	2.18255	8.29285	0.220358	4.81815	3.01614	0.104529	3.63193	4.7246	1.64448	4.61583	1.22769	8.31703	0.881135	4.54548	3.75528	4.20808	3.07489	12.6712	15.9588	4.55011	1.1705	2.47581	4.79167
P2RY10	0.0757621	0.0691617	0.306428	1.62004	0.0250204	0.451266	0.120798	0.490467	0.133723	0.128832	0.167217	0.235711	0.0398722	0.907629	0.445066	0.0572665	0.250049	0.0383078	0.557496	0.318765	0.20066	0.21934	0.472585	0.230853	0.169581	0.32457	0.223192	1.00024	0.0130501	0.359765	0.570288	0.222855	0.230694	0.539618	0.108658	0.360712	0.124245	0.612854	0.344407	0.167086	0.122047	0.370956	0.160454	0.423212	0.0421509	0.652821	0.220193	0.150335	0.379034
SLA	0.274259	0.328897	0.913028	2.6977	0.360327	0.808437	0.142595	1.05603	1.06707	0.608313	0.504439	0.595195	1.2206	1.39477	0.618772	0.294734	2.47404	0.397935	0.850924	0.660585	0.917858	1.02827	1.80147	0.40159	0.727319	0.642314	0.517347	1.13349	0.274206	1.31133	0.987345	0.43406	0.674879	0.82808	0.436098	0.687827	0.516257	1.40347	0.546995	0.414192	0.501358	0.99255	0.297637	0.886745	0.599068	1.02302	0.448369	0.798575	1.34228
CLEC10A	0.0553257	0.0216453	0.594149	0.236609	0.219255	1.134	0	2.17765	0.234364	0.352801	0.922617	0.703484	0.232935	0.325375	1.01115	0.150549	0.605899	0	0.956245	0.905255	0.439599	1.12122	0.765971	0.301673	0.309593	0.0697115	0.518594	1.73216	0.409786	0.595926	0.915175	0.203426	1.03276	0.410478	0.174566	1.17522	0.290339	0.179016	0.434417	0.732092	0.285201	0.489111	0.0836944	0.898184	0.0492494	0.794543	0.0200996	0.841669	1.06762
TRAF3IP3	0.0235009	0.119527	0.260573	1.0151	0.0640297	0.262462	0.0807965	0.301237	0.174215	0.149861	0.242058	0.214579	0.160785	0.506773	0.149561	0.162538	0.187739	0.12774	0.31369	0.189518	0.154636	0.182244	0.39151	0.291148	0.151233	0.333131	0.212418	0.811126	0.0576849	0.410322	0.332506	0.172821	0.191344	0.371388	0.13145	0.167836	0.0462482	0.377831	0.240373	0.23323	0.136289	0.501025	0.146649	0.399986	0.249077	0.334567	0.230521	0.250652	0.264541
CD14	10.4538	10.9473	21.9	3.90284	9.95043	7.96833	1.60231	15.5106	8.56512	13.9174	14.405	14.1277	55.9692	20.7929	33.5419	8.11341	38.4645	13.6356	16.4846	18.7921	18.032	24.773	38.7766	8.50251	15.7254	12.2654	7.35154	21.3646	6.56227	22.4814	9.35574	3.1247	12.2544	12.2304	7.43754	22.3083	27.794	10.1651	22.7182	13.0981	17.8047	21.1596	6.84787	20.4316	24.3226	22.8924	11.1566	13.9407	20.2918
OSM	0.560009	0.530883	1.66722	2.17389	1.98458	1.01879	0.0772703	0.702765	0.15967	2.41734	0.554622	3.64484	10.5193	3.99719	0.485032	0.869384	1.13417	0.773241	1.91298	3.95722	1.01614	1.01553	1.10105	0.103627	0.674955	0.806038	0.432629	0.268113	0.255996	4.83457	0.366294	0.0158392	1.43717	1.8601	0.556037	0.946603	1.39877	1.8033	0.507368	1.06879	1.0201	0.799745	0.47897	2.15443	1.19354	3.40524	0.610348	5.10738	1.016
SIGLEC14	0.0437397	0.239575	0.841847	0.205766	0.585024	0.32183	0.0130763	0.577649	0.39373	0.27892	0.337888	0.266249	1.47324	1.04324	1.0278	0	0.974435	0.442324	0	0.398737	0.597336	0.407029	0	0.231483	0.856661	0	0.105427	0.866199	0.0791093	0.539521	0.438992	0	0.61671	0.292066	0.169375	0.552662	0.667095	0.344973	0.108456	0.434086	0.655289	0.303398	0.34738	0.469577	0	0.786559	0.119179	0.542455	0.187566
P2RY13	0.0164736	0.0386702	0.482487	1.11314	0.293782	0.779208	0.0393993	1.08779	0.20935	0.273127	0.64235	0.688567	0.476836	1.44247	0.290323	0.164366	0.563474	0.00832959	0.575095	0.808638	0.57266	0.797152	0.593993	0.245698	0.276551	0.311356	0.251476	2.27432	0.349024	0.818518	0.693496	0.230172	0.43837	0.469335	0.0708793	0.579195	0.0648378	0.499718	0.285933	0.272482	0.159226	0.295753	0.127095	0.603898	0.159475	0.623339	0.16159	0.326886	0.971337
HAMP	0.0907635	0.0710196	0.0949403	0	0.0449619	0.0238508	0.00904482	0.07051	0.0480602	0.0385854	0.0445171	0.0184163	0.0159224	0.0296549	0.0296218	0.0137211	0.0953147	0.0535418	0.0931931	0.0424314	0.0676103	0.0938465	0.483308	0.00727799	0.0677197	0.0457456	0.0121539	0	0	0.0315366	0.012652	0	0.0901215	0.0808082	0.0260346	0.0166206	0.0893082	0.0550653	0.0187546	0.150127	0.190077	0.0740679	0.0755168	0.158441	0.318131	0.136015	0.016487	0.120068	0.0973039
NRK	0.0047564	0	0.0398023	0.105776	0.0047124	0.0174984	0	0.0591204	0.0453341	0.0181984	0.0664874	0.0250924	0.0400513	0.0155405	0.0186277	0.0129429	0.0492355	0.00480998	0.0195349	0.00667077	0.167705	0.0295078	0.455894	0.00457678	0.186312	0.255309	0.0649653	0.0269124	0.0196631	0.140476	0.0145865	0.00349775	0.20969	0.0127041	0.00409298	0.00522594	0.00468014	0	0	0.0157346	0.0413758	0.180489	0.0820262	0.0273998	0.0698614	0.160374	0	0.0755052	0.112181
TIGIT	0.209313	0.119911	0.315907	0.581854	0.0370315	0.341806	0.165379	0.569119	0.0633333	0.209746	0.153994	0.115277	0.0472104	0.591069	0.190297	0.0610254	0.181678	0.0869362	0.326211	0.167747	0.167055	0.343185	0.498146	0.222988	0.184058	0.206281	0.13814	0.389134	0.0502186	0.225975	0.268848	0.126438	0.240492	0.465887	0.186551	0.0821342	0.0735559	0.689363	0.213164	0.222566	0.151734	0.677142	0.13231	0.438463	0.0573947	0.378082	0.342192	0.296672	0.160283
GPR141	0	0	0.131843	0.656958	0.0390241	0.062103	0	0.168295	0.0208566	0.100469	0.101425	0.111889	0.0621882	0.102954	0.0964117	0.0089318	0.0531816	0	0.151661	0.0828624	0.0880221	0.244358	0.197755	0.0284257	0.220411	0.201003	0.0632926	0.222865	0.0203541	0.218974	0.0988302	0.0289654	0.0625757	0.0701363	0.0338946	0.0216384	0.0193784	0.0477931	0	0	0.0571065	0.0803577	0.0715022	0.16502	0.0525938	0.213969	0	0.136778	0.19002
RGS1	1.08386	1.54905	5.28922	32.7781	1.52309	13.7235	0.317414	2.68065	2.38935	7.63091	3.50696	5.50246	1.43186	5.61541	0.378996	2.69854	5.35089	2.4326	4.26411	2.24911	3.62493	2.11327	7.33461	3.09685	1.29966	5.46412	2.42584	9.97488	1.33163	5.28387	3.93437	1.01664	6.66798	5.1892	1.7226	3.63332	0.0979418	11.2188	1.45345	5.78071	1.44313	2.43685	1.1494	6.13943	8.74983	8.91251	3.33893	0.614486	2.33577
SIGLEC9	0.107601	0.315728	0.49523	0.352798	0.177675	0.282753	0.0107227	0.390087	0.208911	0.526048	0.329846	0.47304	1.21751	0.71484	0.965712	0.195198	0.895898	0.426183	0.506371	0.729389	0.472009	0.489525	1.06408	0.0603967	0.341199	0.433853	0.115268	0.466762	0.231679	0.934671	0.31498	0.105503	0.306273	0.239497	0.0925926	0.236446	0.670544	0.326401	0.200103	0.118651	0.537342	0.460992	0.284854	0.69498	0.640551	0.503894	0.117273	0.39144	0.615223
HK3	0.318316	0.622681	0.700673	0.461668	0.260524	0.123652	0.0827505	0.763358	0.322446	1.92393	0.38692	0.522317	3.41603	1.41986	2.24937	0.502135	1.688	0.804754	0.916564	0.621124	0.907225	1.54547	1.6171	0.0332929	0.309781	0.376671	0.311346	0.736092	0.135884	1.23585	0.374267	0.132308	0.599148	1.34308	0.404921	0.547418	1.40264	0.503789	0.428962	0.366268	1.13704	1.05035	0.238674	1.62351	1.6447	1.07329	0.301677	0.947454	0.860553
FAM92B	0	0.0280684	0.010006	0.102274	0	0.0377054	0	0.037156	0	0	0.0175941	0.0776373	0	0.15627	0.351214	0.0325373	0.0538148	0	0.0245546	0.201237	0	0.0296721	0	0.0460226	0.0535284	0.307353	0	0.108249	0	0.00830928	0.0333356	0	0.0474905	0.0638741	0	0	0	0.0580345	0	0	0	0.0292732	0.0976771	0.0500952	0.00798299	0.0358372	0.026064	0.0474535	0
CCDC80	0.264747	2.30325	3.29256	1.01305	0.421057	3.2936	0.297847	2.80902	2.97711	2.79893	1.31218	1.66103	4.77761	0.9515	1.78037	0.603505	7.55051	0.292389	2.05485	0.854975	5.08772	1.71159	13.7546	0.264805	1.77778	4.52318	1.05515	1.30088	0.496833	6.70792	0.65457	0.335583	6.41414	0.645097	0.21583	1.37404	0.778079	0.435363	0.725562	1.29067	3.35353	2.43764	0.91693	2.64522	1.51868	4.50769	0.170849	2.24306	2.55816
CP	0.0374449	0.0537157	0.0861698	0.336292	0.129845	0.0623186	0.0111944	0.0678749	0.112355	0.262657	0.0275486	0.0455864	1.30063	0.538308	0.0549927	0.0396251	0.15729	0.343956	0.205052	0.315095	0.0619843	0.147124	1.25331	0.0450385	0.104768	1.06394	0.0852403	0.197744	0.0773992	0.125769	0.198347	0.00458936	0.416417	0.122239	0.0375925	0.185136	0.0307038	0.219602	0.0851103	0.103226	0.0361925	0.0280106	0.00566451	0.0392193	0.0229161	0.369414	0.0612162	0.266249	0.24755
CD84	0.059038	0.142436	0.580495	1.83893	0.136481	0.289595	0.0500079	0.592408	0.27614	0.621182	0.387294	0.229598	0.709445	1.08342	0.394989	0.104869	0.90119	0.308466	0.588503	0.200099	0.386027	0.653164	1.62351	0.0804786	0.589154	0.530022	0.351799	0.901922	0.142371	0.709418	0.482805	0.126628	0.254022	0.591328	0.165111	0.237842	0.15491	0.62084	0.195186	0.146478	0.237764	0.580145	0.216577	0.87858	0.691414	1.10959	0.12869	0.287992	0.527435
FASLG	0.120585	0.122661	0.272451	0.247537	0.023894	0.0633749	0.0865198	0.262296	0.153243	0.061516	0.177432	0.15659	0.114231	0.425504	0.0708381	0.0437507	0.108542	0.0487775	0.309533	0.169119	0.0119766	0.209465	0.231158	0.116031	0.296901	0.255259	0.155013	0.218333	0.0747755	0.134075	0.31601	0.0177352	0.153257	0.343549	0.352805	0.476961	0	0.409684	0.1495	0	0.139862	0.885637	0.164175	0.315748	0.0644051	0.0993874	0.236564	0.167495	0.491244
MCEMP1	0.33445	0.327121	0.379828	0.0817331	0.307688	0.0502211	0	0.0927925	0.177095	0.060935	0.456966	0.571974	5.09186	0.421485	1.07593	0.3467	0.591341	0.108713	0.367932	0.53607	0.972809	1.156	0.163554	0.0114936	0.213889	0.153515	0.153549	0.0270338	0.0246898	0.547837	0.0133203	0	0.246692	0.0850762	0.0411145	0.104991	0.658175	0	0.0592354	0.0790282	0.600347	0.253434	0.325249	0.100085	0.111644	0.465394	0.0520734	0.568844	0.153665
SPP1	7.00357	31.6678	10.0387	4.27884	20.6803	23.6726	0.586491	13.7162	19.3422	15.9877	86.9881	17.3711	443.076	11.8707	36.7057	1.94848	388.592	64.992	17.8165	20.2776	118.476	19.8136	212.872	0.547433	58.5557	10.1743	22.6024	6.06063	1.66257	32.0439	3.78474	0.0865592	9.73175	11.1608	2.21149	10.4755	2.77967	14.6156	4.52389	5.51631	24.1951	21.7565	23.5131	21.3488	72.1539	32.478	0.235194	10.1212	29.4441
CLC	0.0717056	0.0280537	0.180013	0.183996	0.852507	3.9193	0	3.89933	0.30375	0	4.22037	2.73528	0	1.78054	3.5805	0.0975605	0.0322719	0	6.14769	1.50849	0.819013	2.93599	5.53102	0	1.04326	0.0271052	0.806557	5.68008	0.111162	0.373721	1.03953	0	11.1069	0.383044	0.123408	10.7147	1.41112	0	0	0.474418	0.693071	0.0585156	0	0.337965	0	4.24448	0	0.0711428	7.53352
SLAMF9	0.315108	0.832146	0.164804	0.202141	0.117072	0.227711	0.188408	0.244792	0	0.100469	0.463656	0.143857	2.2595	0.0514771	0.115694	0.285818	0.974997	0.238993	0.0202214	0.110483	1.17363	0.0977433	0.665175	0	0.39674	0	0.284817	0.0891461	0.0407082	0.246346	0.0658868	0.0868962	0.125151	0.420818	0.169473	0	0.0775137	0.382345	0	0.260602	0.114213	0.192858	0.16088	0.0825098	0.144633	0.368912	0.042929	0.0781586	0.380041
TNFSF13B	0.11908	0.623114	0.996475	2.69909	0.663626	1.32208	0.142399	0.797876	0.55172	0.854266	0.744669	0.797337	0.509188	1.61462	0.145736	0.168767	0.904384	0.308579	1.65825	1.00204	1.53013	0.812621	1.81394	0.257811	0.666349	1.17596	0.394653	1.78549	0.238447	0.832677	0.950301	0.218921	1.33017	1.471	0.294602	0.228961	0.0585851	0.993359	0.147634	0.393927	0.503547	0.880651	0.587702	1.99555	1.04842	1.61718	0.210898	0.605493	0.558514
VSTM1	0	0.176377	0.102888	0.140219	0.162419	0.0430789	0	0.0955153	0	0	0.0904567	0.0665263	0.0647071	0.241029	0.0802534	0.0185871	0	0	0.46289	0.0574791	0.183175	0.152553	0.280588	0	0	0	0	0.324649	0	0.0569608	0.0914073	0.0602772	0.0325551	0	0	0.315208	0.0403267	0	0	0.135579	0.039613	0.0167225	0	0.0858518	0	0.122833	0	0.243973	0.131811
PLA2G2D	0	0.0199337	0.106591	0.0435798	0	0.133889	0	0.237488	0.017986	0.194942	0.0999601	0.0758129	0	0.355136	0.41571	0.0462148	0.588562	0	0.244135	0.214373	0.067473	0.168581	0.775167	0.277818	0.30412	0.0834588	0.423005	0.672669	0	0.0236044	0.208334	0.0374681	0.0134908	0.756039	0.0438442	0.205262	0	0.535796	0.315841	0.280917	0	0.519732	0.0231229	0.222355	0.0396857	0.39449	0.185102	0.168503	0.182074
FCGR3B	0.10372	0.0521727	0.601361	1.43211	1.01292	0.0856602	0.0177188	0.14964	0.0627665	0.113383	0.239825	1.07631	1.08392	1.859	0.101551	0.389755	0.700205	0.0224761	0.631371	0.436396	0.640167	1.41561	0.250225	0.0712878	0.11608	0.151226	0.0714282	0.184442	0.0918816	2.01815	0.202413	0.0435847	0.335441	0.184687	0.0765027	0.488395	0.0583182	0.107873	0.165331	0.14705	0.100251	0.0725494	0.134488	0.310385	0.084085	0.976992	0.177639	1.44068	0.698933
LY96	0.45008	2.14238	1.63208	4.36296	1.70934	3.35104	0.672774	2.15615	1.58881	1.5307	2.7594	1.64381	5.44797	2.2058	0.0734444	0.986588	4.08503	0.910299	2.5417	3.05094	7.37587	1.48918	3.11562	1.19098	2.26671	2.38186	1.08484	3.3106	0.34887	2.55428	1.38026	0.496468	2.5622	2.27071	0.516403	1.89562	0.0738104	1.00121	0.558003	2.72966	2.17513	1.92827	1.05533	2.16061	2.07836	2.02341	0.327024	2.30716	2.09089
CCL13	0.642064	4.08196	1.83574	0.686472	0.901176	0.337443	0	1.28854	0.509969	0.341193	0.433009	1.65018	9.15163	1.7132	0.157159	0.0970638	4.16596	0.568134	3.24132	2.02609	0.770558	2.19078	0.415156	0.0257424	0.119763	0.262929	0.0859768	2.42192	0.0829472	0.353228	3.6397	0.157387	0.446266	0.333456	0.0920849	1.82241	0.105295	0.259689	0.464347	0.177001	2.58578	1.06975	0.291386	0.364265	0.160748	0.440995	0	0.318512	2.81068
HTRA4	0.0217342	0.0680251	0.109125	0.539107	0	0.057113	0	0.101306	0.0460337	0.304908	0.0959403	0.0440995	0.0686297	0.12782	0.106398	0.0295708	0.0880353	0.0659369	0.100422	0.0914453	0.107933	0.107868	0.158719	0.0418267	0.243241	0.279332	0.0873106	0.0737849	0.0224624	0.181241	0.109067	0	0.0690573	0.387005	0.0935134	0.0477594	0.0213856	0.0791153	0.0269458	0.0718987	0.252086	0.14189	0.0394542	0.216258	0.217656	0.146565	0.0236878	0.0431272	0.0466006
C5orf58	0	0.0111652	0.0656738	0.768908	0	0	0	0.0332553	0.0151114	0.0545952	0.031494	0.0173717	0.187741	0.111891	0	0	0.0577982	0	0.0512791	0	0.0283446	0.0354093	0.0260511	0.00686517	0.0798481	0.0269692	0.0229289	0.145327	0.00737366	0.0297478	0.0477375	0.0104933	0.073675	0.0127041	0	0.0156778	0	0.017314	0.0176908	0.047204	0.0137919	0.0349333	0.0323788	0.00747268	0.0571593	0.0534581	0.0466555	0.0707861	0.0611897
CHGB	0.0301211	0.109988	0.550326	0.0343513	0.0596849	0.0369377	0.108059	0.257396	0.404052	0.153661	0.0295472	0.0407446	0.132101	0.0656091	1.82845	0.0182142	0.0858568	0.0659975	0.943285	0.0422443	0.134624	3.79959	0.394106	0.106273	0.606789	0	0.104869	0.238601	0.00518839	0.0383748	0.63261	0.258421	0.279141	0.0893909	0.0345597	3.16605	0.0889143	0.0243655	0.385886	0.166073	0.0485227	0.0204837	0.0501225	0.0999032	0.0100549	0.0526613	0.0437715	0.00996156	0.75347
AQP9	0.140751	0.457054	1.18372	1.32428	1.11559	0.11096	0.00841573	0.317095	0.149058	0.951396	0.559182	0.965294	7.45192	2.94318	0.0137808	0.989428	1.34295	0.170804	0.708143	0.927786	2.3905	1.62414	1.22702	0.0270872	0.535582	0.191537	0.192245	0.191134	0.0872804	1.74103	0.192277	0.0828043	0.603744	0.426065	0.121119	0.247434	0.0969461	0.204942	0.174502	0.139686	0.612195	0.252693	0.287446	0.560199	0.592009	1.95632	0.122723	2.24831	0.754468
FAM20A	0.0954263	0.166567	0.552836	2.46119	0.130906	0.266193	0.0395009	0.256612	0.326496	0.346386	0.172815	0.378311	0.896254	0.48926	0.244357	0.229707	0.868865	0.103924	0.37308	0.339732	0.400985	0.537359	0.747128	0.137734	0.3779	0.307997	0.206418	0.290735	0.110003	1.58897	0.186228	0.0863685	0.355682	0.320232	0.221082	0.161302	0.65005	0.293924	0.118308	0.218548	0.517932	0.52115	0.199879	0.415169	0.426363	0.649009	0.176007	0.589913	0.393472
TLR7	0.0349649	0.0205192	0.296249	1.00935	0.155887	0.28483	0.00522651	0.441392	0.101828	0.133779	0.347275	0.0993233	0.0966072	0.371279	0.111259	0.0753227	0.310793	0.0441985	0.394909	0.343264	0.143251	0.336219	1.08519	0.109344	0.352184	0.287469	0.259853	0.949614	0.0632388	0.267275	0.192521	0.0449967	0.170116	0.217909	0.060176	0.240103	0.0344042	0.190915	0.0975354	0.375919	0.0929373	0.181899	0.138845	0.402839	0.262616	0.34058	0.00952696	0.138762	0.524782
HLA-DRA	42.6872	128.985	117.746	68.3073	164.588	176.131	22.2478	142.678	74.7039	107.431	146.376	151.156	122.587	153.906	176.199	36.5091	268.726	59.518	185.017	175.962	158.46	198.573	189.394	95.4826	123.377	113.517	72.4517	293.218	36.2867	141.547	104.965	61.4745	85.0672	200.414	82.1294	121.083	48.9332	195.313	74.9304	123.326	73.9919	438.225	60.7978	248.662	63.7671	155.592	96.3054	100.975	137.099
TFEC	0.0158028	0.0556432	0.149872	0.995722	0.193098	0.224243	0.0188974	0.257805	0.0948341	0.342622	0.166643	0.145359	0.238412	0.409613	0.0309446	0.0310567	0.22522	0.074577	0.246091	0.177305	0.311293	0.313719	0.372657	0.0506866	0.224022	0.163277	0.190449	0.488798	0.0707732	0.371545	0.202661	0.0154947	0.219674	0.168833	0.0498615	0.0983891	0.0155494	0.268446	0.0195921	0.0522771	0.122193	0.249321	0.0645455	0.364135	0.290136	0.272336	0.0287054	0.0522625	0.248475
LSP1	1.47588	1.88402	4.32264	1.31286	1.08623	3.47498	0.731174	5.09065	1.70589	2.17269	1.91105	2.46757	5.31283	3.22392	5.73877	1.41137	6.87011	2.17053	4.56348	3.69033	4.28868	4.0496	8.57233	2.73885	2.52955	2.7799	1.23999	3.82702	1.29	5.08706	1.9327	1.38302	4.57888	3.48398	1.19019	2.27947	2.83804	2.11826	2.69762	3.73849	3.38288	4.47348	1.74147	5.68419	5.38278	4.47394	2.06813	3.52268	2.68527
HLA-DOA	0.204286	0.337455	1.69525	1.592	0.202396	1.92063	0.0950021	1.3225	0.961523	1.129	1.31926	0.741502	0.657017	1.5574	2.40016	0.648539	2.18616	0.556637	2.16163	1.67129	1.17794	2.6896	4.36158	0.649776	1.58771	1.67742	0.930079	3.62175	0.404667	1.23428	1.47445	0.509104	0.964621	1.57628	0.468779	1.18461	0.837542	2.75418	0.45026	1.27651	0.691085	2.77847	0.607769	1.52748	1.13656	2.65317	0.358712	1.67776	1.63038
CCL21	0.837729	2.19784	5.11335	0.463641	8.39744	6.16388	0.559819	13.4752	10.9592	24.3848	15.1181	11.0586	27.5421	2.99469	18.2858	3.59816	17.1438	0.0249166	6.80533	13.5459	51.4641	18.8319	25.6179	0.995761	11.4162	0.409804	3.5237	7.0821	0.076394	25.0668	1.27766	0.362381	19.8458	15.4872	0.848097	21.8195	2.90928	1.49483	4.64318	5.37957	9.90702	6.91674	3.80184	1.83227	0.361895	17.9077	0.537077	11.245	13.3658
CCR2	0.0243949	0.0334044	0.326624	0.646837	0.0966768	0.211546	0	0.748574	0.0258346	0.0933368	0.287161	0.257391	0.147644	0.621696	0.525463	0.0442546	0.41172	0.00616742	0.4446	0.359241	0.145375	0.529694	0.389702	0.0762893	0.245717	0.45646	0.293998	0.855784	0.0252123	0.406859	0.425067	0.00896973	0.256757	0.119455	0.0839692	0.214425	0.0240037	0.355203	0.302445	0.0403504	0.117895	0.403127	0.30999	0.338549	0.0488602	0.51637	0.106351	0.181526	0.43152
PYHIN1	0.0261759	0.0409637	0.12595	0.604505	0.0518676	0.213234	0.0547785	0.152511	0.0831624	0.0834594	0.0577737	0.122158	0.0275518	0.205257	0.0256285	0.0237428	0.135479	0.0529416	0.134383	0.146845	0.0584958	0.113673	0.179209	0.0881559	0.102533	0.202841	0.0946387	0.488753	0.0405795	0.131879	0.178791	0.12512	0.135152	0.209744	0.0788372	0.12942	0	0.397017	0.0649053	0.173185	0.0506008	0.347116	0.0534571	0.226185	0.0262138	0.186325	0.099851	0.103882	0.12628
CD80	0.0568985	0.0834774	0.148792	2.06835	0.0563722	0.463506	0.0170103	0.110505	0.105449	0.344689	0.0837217	0.196264	0.19464	0.529823	0.0278543	0.0774145	0.0960293	0.107886	0.160659	0.199498	0.134216	0.28239	0.227235	0.0342186	0.159197	0.129048	0.0685719	0.32194	0.0441038	0.360801	0.265702	0.0836838	0.124291	0.240624	0.0979247	0.203175	0.139965	0.379717	0.0529066	0.094113	0.137488	0.104472	0.0516442	0.350119	0.23742	0.271785	0.124026	0.042339	0.213495
GREM1	0.788707	5.46521	11.9074	7.7513	4.17885	10.1793	0.924521	5.27463	10.4225	8.50432	2.99304	4.01535	13.3302	1.65412	2.35937	1.47321	23.9245	0.0630507	5.13259	1.88439	13.4176	4.10779	15.0766	0.511448	2.38293	2.22836	2.64493	2.43415	0.0886016	24.1873	0.761339	1.82482	15.6712	1.14905	0.397025	2.46269	0.276069	1.68326	0.977831	3.96009	9.37993	1.51748	1.94955	5.2128	3.19061	5.5756	0.305788	5.07245	4.86938
ZBED2	0.0197028	2.6671	0.239069	0.3539	0.0195205	0.10355	0.082464	0.183674	0.959817	0.0251281	0	0.103942	0.0207384	0.218872	0.0385814	0.20552	0.168481	0	0.192186	0	0.117414	0.293357	0.161869	0.0663554	0.066152	0.0744776	0.06332	0.0445924	0	0.157456	0.0549294	0.014489	0.0939042	0.280667	0.0508638	0.238125	0.0581604	0.478138	0.0488545	0.130357	0.380874	0.458237	0.0357666	0.319864	0.0789248	0.191917	0	0.430059	0.105612
SUCNR1	0.0108905	0.0511287	0.164039	0.558897	0.118687	0.206049	0	0.253809	0.0691993	0.152782	0.200306	0.207714	0.177675	0.67606	0.0213254	0.0345736	0.225463	0.143171	0.380187	0.244379	0.221738	0.243224	0.38771	0.0157188	0.365647	0.1482	0.0962483	0.160211	0.0619045	0.454079	0.179134	0.040043	0.0735313	0.213311	0.0843432	0.251277	0.064295	0.132143	0	0	0.0736834	0.253285	0.0741359	0.422041	0.476237	0.19992	0.059347	0.06483	0.221829
CXCL13	0.98639	0.535294	1.27808	0.353805	0.252197	1.58867	1.33176	2.52131	0.707636	0.121742	0.0468192	0.942607	0.167458	1.01882	0.124614	0.158738	1.87599	0.241331	0.441055	0.580133	0.553051	0.986995	0.726144	2.26569	0.747827	0.408945	0.230082	4.21286	0	0.486456	0.239513	0.070197	0.113738	6.99726	0.465476	0.139841	0	3.01147	0.473387	1.89469	0	2.57064	0.447651	2.0496	0.031865	1.00134	1.24845	0.757664	0.818685
GPR65	0.140969	0.110304	0.240143	1.48997	0.319234	0.439235	0.0602054	0.453694	0.117298	0.231154	0.392626	0.457651	0.445137	0.769834	0.0788691	0.0730661	0.23112	0.203653	0.367026	0.353048	0.645054	0.624675	0.615838	0.0726672	0.800109	0.430104	0.299331	0.683677	0.119676	0.535293	0.463189	0.0666422	0.311938	0.367557	0.121307	0.254454	0.0891699	0.366534	0.124837	0.13324	0.311438	0.279379	0.452399	0.511499	0.319319	0.294242	0.25241	0.369638	0.528945
LAPTM5	8.14978	11.0508	21.7164	15.5236	10.7061	19.1794	2.16203	26.4484	12.0772	21.3377	18.8164	16.3726	44.4717	25.5733	37.3095	7.66345	33.8123	15.2525	24.861	24.3422	32.7299	27.1952	45.1699	6.22944	20.3898	15.8607	11.4867	34.5293	7.41671	29.9794	14.0551	4.12158	18.0512	18.8207	7.31224	19.6047	24.3857	23.5238	10.742	16.3786	16.6953	17.4438	11.79	29.0456	27.5162	27.8282	7.98805	15.5507	22.6179
M1AP	0	0.0118761	0.0190514	0.272621	0	0.0239304	0	0.0235817	0.0160734	0.0580711	0.0223328	0.0246369	0.0399386	0.0396717	0.0743013	0.0206503	0.0409853	0.0383716	0.00779198	0	0.0150746	0.0564956	0.0415645	0.00730225	0.0849318	0.0573726	0.0121944	0.0171755	0	0.0210945	0.0169256	0.0446453	0.0120562	0.0405388	0.0261214	0.016676	0	0	0.0564513	0.100419	0.04401	0.0309645	0	0.0556391	0.0557319	0.0284308	0	0	0.0325427
C7	0.366147	0.221695	1.02497	0.641267	0.0345486	0.16036	0.203288	0.833011	0.627797	1.14519	1.66758	0.693399	0.321161	0.0626634	0.588948	1.04774	0.733702	0.357048	0.380424	0.330117	1.36806	1.64414	8.41157	0.23488	1.20983	1.04463	1.90515	1.09505	0.193713	0.275646	0.374288	0.0961631	3.14044	0.263894	0.315077	0.507655	1.47542	0.983753	0.789	0.894019	0.278065	1.89949	0.221557	0.602639	0.113495	1.57749	0.494074	0.216234	1.43928
NIBAN3	0	0.0053754	0.0431156	0.0528836	0	0.0361049	0.00410756	0.1014	0.123679	0.0262844	0.0202167	0.00557564	0.0253081	0.0269346	0.0201784	0.0124625	0.0123673	0.00694718	0.0246879	0.00963477	0.0272926	0.0511427	0.0407618	0.128902	0.0461307	0.0207746	0.0275974	0.303188	0.01775	0.0405786	0.032559	0.0151557	0.0109139	0.110093	0.0177348	0.00754797	0.0202789	0.00833567	0.0425855	0.045452	0.00664002	0.0840918	0.00623541	0.021586	0.0160527	0.025737	0.0374366	0.0545271	0.0147297
LILRA1	0.0124509	0.0146137	0.109401	0.181044	0.049343	0.091612	0.0223338	0.299849	0.0659288	0.0635177	0.0824425	0.136423	0.334187	0.33358	0.243811	0.0225872	0.145696	0.125912	0.0830974	0.139698	0.13603	0.123589	0.147754	0.0299518	0.0557387	0.103544	0.110039	0.169078	0.0386044	0.389357	0.0971937	0.0640929	0.143409	0.0221705	0.0749999	0.0957604	0.183769	0.105754	0.0463096	0.123567	0.0601723	0.0914456	0.0847586	0.254298	0.0789698	0.18192	0.0135701	0.0988257	0.173526
CEACAM4	0.033382	0.0783611	0.15364	0.142763	0.132293	0.0526327	0	0.259329	0.106056	0	0.0736785	0.257387	0.597323	0.30539	0.0653677	0.030279	0.64603	0	0.0685511	0.234088	0.232087	0.207095	0.152362	0.0160607	0.14944	0.0504744	0.0268205	0.075552	0.0172503	0.20878	0.139599	0.0736451	0.106067	0.178323	0.0574518	0.183387	0.0656934	0.16202	0.0413866	0.220862	0.161327	0.122587	0	0.244747	0.0222868	0.0375187	0.145531	0.03312	0.0715749
TNFRSF13B	0.0128262	0.0150542	0.0536658	0.197472	0.0127075	0.0808913	0	0.0398563	0	0	0	0.00520498	0.00675019	0.100576	0.0627898	0.00581699	0.0577258	0	0.0460934	0.0719541	0.0127391	0.127314	0.0409791	0.185128	0	0.063029	0	0.406406	0.019884	0.00891317	0.0572133	0.0754569	0.025471	0.0685163	0.0551861	0.0422771	0.0126205	0.0466891	0.111312	0.381873	0.0123972	0.141303	0.00582088	0.040302	0.00856316	0.0336365	0.0838749	0.0254511	0.0550018
OR2I1P	15.8501	0.62011	4.56188	1.80761	1.76069	1.28739	0.746675	6.64167	2.08548	1.9602	0.989426	3.9957	4.39831	9.0705	10.6749	0.609925	4.04233	9.27719	3.40283	3.50283	3.86406	6.07864	3.09103	2.05665	5.91297	6.93554	1.31205	10.327	0.71978	13.1674	3.01286	0.388527	4.08234	4.74663	7.93562	2.53306	40.3132	20.3395	6.49071	6.99117	4.45671	6.95721	5.84176	6.71593	3.59147	4.37259	5.3395	7.52928	9.16552
FDCSP	0	0.0314736	1.14443	0	0	0.845596	0	2.68731	0.937145	0.205198	0.118372	0.0979382	0.296365	0.0525684	0	0	4.1637	0.0406766	0.660804	1.35391	1.55806	0.399262	0.844508	3.21247	1.62061	0.121638	0.387807	1.82072	0.0415713	0.307473	0.0224279	0.059159	0.447317	7.3772	0	0	0	0.195225	0.0997374	0.266127	0.155512	3.44658	0.219054	0.126389	0	0.150693	1.84125	0.239447	0.086244
BTK	0.0497629	0.311503	0.428916	1.08112	0.167629	0.46553	0.0357048	0.91234	0.368899	0.596577	0.3954	0.315029	0.466169	1.11861	0.272844	0.144439	0.537512	0.251617	0.771534	0.404791	0.479421	0.592741	0.744981	0.29209	0.400989	0.56432	0.36783	1.59929	0.123433	0.619003	0.554937	0.175654	0.474345	0.611405	0.13703	0.306182	0.127309	0.519279	0.27146	0.55971	0.394407	0.609137	0.365857	0.67236	0.554827	0.499637	0.141014	0.325858	0.458799
MZB1	0.400643	1.59096	2.48095	5.2773	0.674792	1.15809	0.0958202	4.10838	0.424288	0.0255482	0.442136	2.21927	0.495499	11.0873	2.2359	0.93576	3.43498	0.476058	5.36834	7.13606	0.795843	3.95196	1.28917	7.56568	0.762256	6.7166	0.531123	9.3396	0.196682	0.723876	7.25462	4.38989	2.25955	3.40647	2.03409	2.59714	0.591328	1.92022	1.76333	2.91581	0.484052	3.1959	4.11828	4.43756	0.227359	2.42406	4.91238	4.45198	2.6415
HSD3B2	0.0194919	0	0.0733999	0.100032	0	0	0	0	0.0206423	0	0	0.0474598	0	0	0	0.0176801	0.0263176	0	0.0900614	0.109348	0	0.701358	0.0266895	0.0187558	0	0	0	0.0441151	0	0	0.184761	0.172007	0.0309664	0.0520618	0	0	0	0	0.0483316	0	0	0.0318128	0	0	0	0.0219073	0	0	1.50455
CD53	1.64182	2.14968	7.09846	11.5527	3.88222	6.59235	0.759156	9.03019	3.59334	5.16498	6.28109	5.92529	14.2858	11.9587	9.23765	2.3033	9.78328	3.70803	7.06897	6.38593	8.43597	9.77809	10.531	2.35919	5.90439	6.40476	4.08042	13.1046	1.99094	8.65584	5.65136	2.463	5.24273	6.29521	2.86331	4.88254	4.93263	11.0498	3.50107	5.79338	3.87204	6.67225	2.9804	8.942	4.84488	9.20175	3.48336	6.05962	8.0731
HLA-DQA1	1.82737	2.1525	5.06056	3.69949	1.06804	8.78517	0.224025	3.66644	1.63589	1.82756	3.75276	4.85749	3.08923	6.24111	7.25314	2.04506	9.32184	2.75863	5.71997	4.65554	6.93993	5.26053	7.42244	1.73306	1.95685	7.32252	1.52628	8.45757	1.31455	5.69844	4.57042	2.68278	2.6081	2.53404	0.955937	4.32608	2.27669	4.07567	1.91512	2.1745	3.32918	4.46296	1.70933	5.95875	1.95947	5.31431	1.94148	2.47172	5.0597
IL4I1	1.04817	1.02172	0.988619	0.303908	1.24968	1.08308	0.169957	2.74644	0.18814	2.03917	0.954131	1.67979	3.35653	2.03157	3.65274	0.290055	1.69506	1.54505	1.78763	1.86869	3.09667	3.1962	4.27321	0.487197	1.90873	1.0409	0.756498	1.82946	1.88198	2.41974	1.10944	0.222094	1.65815	2.64143	1.34531	1.19068	4.05551	2.45742	1.85014	2.3508	2.5757	2.45735	0.822373	2.83762	3.06602	2.76876	1.549	3.54285	2.51403
HSD11B1	0.421324	0.718215	1.08289	0.489075	0.477058	1.36022	0.035988	0.911783	0.605543	0.844391	1.06276	0.928158	6.92129	0.727619	1.70898	0.354863	1.65242	0.0913006	0.556202	0.886348	2.06242	0.634782	3.28285	7.51461	0.808339	1.85427	1.03971	0.510837	0.21772	3.70165	0.335603	0.0442617	1.25503	0.58946	0.207176	1.02503	0.621852	0.255613	0.186554	0	0.378143	0.564851	0.505336	0.394007	0.55253	1.80394	0.0327997	0.806176	1.12921
IL21R	0.0916158	0.0782034	0.219542	0.185219	0.115523	0.214485	0.0547785	0.517615	0.114663	0.212442	0.110295	0.246729	0.166563	0.391855	0.285408	0.0982089	0.108704	0.105282	0.230895	0.280341	0.161307	0.34102	0.414352	0.148262	0.195745	0.428169	0.0602246	0.4147	0.0516467	0.54405	0.16486	0.0367485	0.234862	0.585799	0.179175	0.118962	0.172098	0.373917	0.165213	0.220417	0.161002	0.526742	0.102054	0.379466	0.216859	0.321387	0.199702	0.157003	0.330368
SH2D1A	0.0929246	0.0727105	0.178849	0.89019	0.110478	0.449305	0.133346	0.346506	0.177136	0	0.273462	0.218715	0.0293427	0.425053	0.109177	0.0674296	0.401489	0.0939713	0.228989	0.182455	0.212275	0.230594	0.43261	0.286129	0.291195	0.273983	0.223978	0.946404	0.0480191	0.193725	0.27979	0.109336	3.26995	0.248197	0.111949	0.204196	0.0182869	0.541213	0.0691241	0.0614808	0.0718531	0.356408	0.118081	0.291984	0.0186118	0.487386	0.283577	0.184391	0.378558
SCIMP	0.129847	0.0846677	0.448214	0.675628	0.192969	0.432202	0.0194094	0.613639	0.183347	0.234603	0.366198	0.281029	0.35307	0.961623	0.127132	0.0981479	0.389594	0.191493	0.411079	0.440095	0.386895	0.268515	0.790199	0.166591	0.363301	0.179971	0.243424	1.10204	0.128606	0.432367	0.328818	0.103444	0.28794	0.549123	0.176915	0.320997	0.0851767	0.551438	0.0670762	0.250569	0.146421	0.317886	0.171874	0.521333	0.252845	0.55132	0.165105	0.236185	0.464012
AC136428.1	0	0	0.163765	0.223185	0.12926	0	0	0.810831	0	0	0	0	0	0.255763	0.127739	0	0.822055	0	1.07168	0.731912	0	0.971271	0.535932	0.502161	0.146014	0.887713	0.104823	5.01977	0	0.407988	0.545596	0.383771	0.103635	0.116157	0	1.86351	0	0.316612	0.161752	0	0	0.106468	0.710515	0	0	0.391026	1.84853	0.517773	1.39868
TNFRSF9	0.158226	0.154758	0.243747	0.332187	0.0997576	0.404446	0.0989058	0.620178	0.0685489	0.266002	0.142865	0.268512	0.0946264	0.507567	0.21125	0.0456649	0.0679744	0.0581847	0.221538	0.171475	0.982194	0.249862	0.587588	0.0934264	0.18513	0.119621	0.0924546	0.447632	0.167244	0.659724	0.374951	0.111067	0.248514	0.416209	0.142345	0.142237	0.219379	0.759224	0.205083	0.11896	0.507461	0.325736	0.163198	0.516002	0.182462	0.293694	0.235157	0.413867	0.377806
NCF2	0.793096	5.5669	2.64168	3.00606	3.54362	1.55286	0.139472	4.55445	1.11987	3.21295	2.11658	3.67913	9.2972	4.62362	1.1267	1.96065	3.94736	2.83069	4.44686	2.26823	3.7532	3.41521	4.1096	1.24946	1.2879	1.43431	1.54929	2.11174	0.634842	5.49516	1.61279	4.41421	1.95791	2.47829	1.07055	2.8192	0.566157	2.03787	0.809753	1.85198	2.78069	2.19543	1.36914	5.30168	1.874	4.63166	0.627104	2.1909	2.38402
CXCL8	23.6275	9.04805	13.8403	32.6432	110.082	46.4506	1.4247	6.70429	11.5568	5.66921	13.3908	103.902	393.296	91.1454	0.411696	13.0949	31.6312	9.61822	22.4199	52.5421	57.2059	21.5399	8.75522	1.13676	10.2635	2.40692	7.73812	8.24786	11.7854	79.647	7.37983	2.3265	20.7088	6.23948	7.20234	12.188	2.42338	3.74157	1.48948	6.88887	16.1989	1.6912	3.11689	23.7719	3.34873	49.5626	12.6356	34.7062	29.9668
CD96	0.252874	0.132941	0.294268	1.05442	0.0782919	0.49007	0.137022	0.564781	0.217586	0.0806263	0.511615	0.275786	0.074859	0.686784	0.154741	0.12902	0.259626	0.111878	0.373236	0.277071	0.204064	0.205902	0.414779	0.243324	0.459887	0.418196	0.241263	0.885304	0.253179	0.326741	0.619068	0.278936	0.426844	0.717625	0.197203	0.295201	0.093307	0.719136	0.470265	0.209133	0.206226	0.802863	0.193659	0.525574	0.10024	0.509209	0.258379	0.313611	0.432058
GPR25	0.251564	0	0.0526281	0	0.0830788	0.0661059	0.100276	0.358285	0.0444018	0.0534724	0.0308464	0.0850722	0	0.191783	0.123151	0.0570451	0.0188699	0.127199	0.107624	0.117605	0.0208213	0.416174	0.038273	0.0605159	0.0469236	0.0633951	0.0673722	0.569353	0.0433321	0.0874081	0.0935116	0	0.0832614	0.559928	0.396872	0.0460663	1.52643	0.40699	0.467829	0	0.1621	0.273719	0.0951387	0.109785	0.0559838	0.0471229	0.319873	0.207991	0.224743
AL645941.2	0	0	0.0622593	0.063637	0.294849	0.0782038	0	0.115596	0	0	0.0547372	0.0603846	0.0391555	0	0.0728444	0.0674847	0	0	0.0763919	0.313036	0	0.276939	0.135832	0	0	0	0	0.336774	0	0.0517022	0	0	0	0	0.064023	0	0	0	0	0	0	0.0607147	0	0.0779259	0	0.0278734	0.162176	0.0738165	0
VGLL3	0.00393408	0.197011	0.406574	1.65892	0.0818514	0.649225	0.0376359	0.30562	0.349966	0.436511	0.118668	0.233086	0.904779	0.321342	0.107851	0.112405	1.38813	0.0736003	0.260541	0.0441398	0.697464	0.205013	1.41852	0.0643537	0.224548	0.602278	0.113789	0.133557	0.0345601	0.989659	0.250067	0.0636468	0.695313	0.133098	0.0440096	0.125351	0.085162	0.0763765	0.0390194	0.156172	0.323212	0.141258	0.148188	0.323459	0.27447	0.925586	0.0257263	0.113193	0.274142
GDF6	0.0246058	0.0673864	0.133838	0.0420922	0.0121891	0.0581933	0.0220683	0.0764604	0.182406	0.141216	0.0181028	0.0349483	0.0841723	0.0160788	0	0.016739	0.18826	0.0124415	0.0821095	0.0172546	0.116084	0.0763248	0.297611	0.00591914	0	0.134867	0.00988466	0	0	0.0854951	0.00342994	0.0452364	0.258977	0.0109535	0	0.0540697	0	0.0597123	0.030506	0.284895	0.142697	0.0351394	0.0167502	0.128859	0.0246413	0.0230458	0	0.0488254	0.0263789
SIRPB2	0.0452255	0.134473	0.340608	0.278516	0.06273	0.142612	0.0054082	0.196748	0.182	0.253787	0.113128	0.161505	0.53315	0.443292	0.247966	0.106656	0.305314	0.0731759	0.273973	0.202969	0.296461	0.381575	0.503661	0.0609246	0.141722	0.105992	0.109008	0.266128	0.0654372	0.534277	0.171475	0.0598641	0.17603	0.169113	0.0934019	0.258388	0.160201	0.109751	0.0560701	0.179533	0.227306	0.284179	0.0862032	0.236843	0.338172	0.349032	0.128156	0.107689	0.28121
EPYC	0	0.0394772	1.55155	0.172613	0.249927	4.89213	0.467575	0.313551	0.534298	0.160862	0.0371182	1.07488	0.039828	0.0164841	0	0.0343219	8.09489	0	1.41162	0.212275	0.927025	0.187797	0.506603	0	0.141161	2.63183	0.0202677	0	0.0260713	3.87414	0	0	0.180343	0.381806	0.0217075	0	0	0.122435	0	0.166901	2.43823	0.864604	0.137379	1.1097	0.193679	0.907266	0	2.32761	0.0811315
GBP5	0.246034	0.142198	0.601277	3.99837	0.216058	0.678855	0.076897	0.582085	0.497422	0.156891	0.218034	0.592248	0.403163	2.18138	0.120444	0.327139	0.420272	0.172467	0.505239	0.572483	0.286015	0.777049	0.650801	0.239433	0.319159	0.545332	0.327959	0.85424	0.072238	1.12881	0.69995	0.135696	1.20148	0.861256	0.307952	0.251891	0.143052	1.21448	0.201043	0.332961	0.216186	1.23432	0.314669	0.986845	0.184792	1.04324	0.420507	0.527041	0.395644
HCAR3	0.042614	0	0.21396	0.236919	0.211099	0	0.0127398	0.0331048	0.045129	0	0.0940547	0.259396	2.17541	0.556925	0.0625842	0.0579793	0.0767156	0.0323205	0.437547	0.268944	0.0423245	0.158621	0.0875246	0	0.0476922	0.00805417	0.171189	0	0.0440418	0.303536	0.029701	0	0.143863	0.0948498	0.0183351	0.117052	0.272549	0.0775604	0	0.211457	0.0205943	0.00869382	0.0193394	0.0669499	0	0.247456	0.0232222	1.50092	0.114212
IL16	0.105418	0.128148	0.426899	0.785743	0.167854	0.3344	0.0742866	0.567411	0.283086	0.273694	0.232671	0.323902	1.55541	0.745443	0.372305	0.145136	0.603224	0.310298	0.500609	0.348496	0.235579	0.359696	0.441627	0.367709	0.429785	0.44972	0.251067	0.835058	0.184826	0.455239	0.454489	0.196574	0.342428	0.445813	0.15875	0.239922	0.225978	0.470533	0.303401	0.361188	0.21834	0.58068	0.228956	0.54418	0.226222	0.489441	0.315958	0.332449	0.452057
PLIN4	0.222603	0.0309028	0.0660984	0.153548	0.0284572	0.00377391	0.0472282	0.0948324	0.509504	0.860855	0.570558	0.192324	0.279653	0.0609996	1.87013	0.185628	0.210065	0.0508313	0.283859	0.0201417	0.221091	0.552393	23.2469	5.64165	0.827753	0.287722	1.58656	0.0731333	0.144716	0.102295	0.258248	0.464689	5.06511	0.108683	0.117404	0.0552272	0.0989183	0.156833	0.27598	0.237546	0.298444	0.641655	0.1662	0.157941	0.222924	1.94232	0.305222	0.363343	0.177058
KRT40	0.409286	0.0320253	0.222623	1.17275	0	10.1314	0.0978873	0.0953865	7.73693	0.0260994	0.225837	0	0.635428	0.0133725	0.16029	0.00928104	0.184204	0.051737	0.966556	0.0574016	4.03457	0.0253913	0.354932	0	1.80933	0.00773563	2.61425	2.3158	0.02115	0.028442	0.0114105	0.0451469	3.17797	0.127538	0.0176099	3.68745	0.100681	0.148986	0.0253714	0.135396	2.86807	0.275549	2.05248	0.21434	0.00683128	0.253002	0.17843	0.345163	2.54492
CHIT1	0.0117809	0.00691361	0.483062	0.136033	0.0350156	0.0216704	0.0140879	0.306592	0.212095	0.338059	0.528706	0.00956154	1.66471	0.0500386	1.09578	0.0106858	0.0768806	0.0178704	0.136082	0.0165225	0.0526538	3.39851	0.588785	0.0255059	0.0263695	0.00445324	0.156176	0.0399947	0.0243512	0.032747	0.016422	0	0.311154	0.781407	0.0354819	0.0258877	0.0405719	0.0643259	0.270207	0.0974307	0.0341605	0.430218	0.0133662	0.638549	0.50141	1.50724	0	0.11104	0.0947234
ABCA8	0.0080998	0.0110912	0.32704	0.349865	0	0.0489547	0.00968599	0.088093	0.0857785	0.0723112	0.113223	0.00821741	0.00852555	0.264642	0.0356868	0.00918363	0.049213	0.00204776	0.164253	0.0738389	0.0744143	0.185923	0.615537	0.0370211	0.0861178	0.0352104	0.0976157	0.210817	0.0167424	0.0295507	0.107262	0.0178692	0.400517	0.0360569	0.0104551	0.0622958	0.0119549	0.0442266	0.140589	0.0535899	0.0508877	0.0842758	0.0110277	0.0169672	0.016223	0.257933	0.0353115	0.0361631	0.147619
CD52	6.57429	2.17198	4.70681	3.49888	1.88167	9.03467	2.62058	8.62559	4.12581	3.54016	7.88215	4.1303	4.43383	4.67786	11.2048	1.83313	12.1641	5.04782	7.00028	6.55668	8.56108	6.04231	9.29088	4.10019	6.97621	6.31405	4.26477	7.7703	1.30858	3.58719	3.19052	2.4352	5.02881	7.63083	2.47245	5.13656	6.2772	7.4453	5.7357	5.15518	4.51868	8.90188	1.81226	6.60528	1.23548	5.61927	3.60916	6.18448	5.06414
PTGS2	1.7629	0.226522	2.35746	7.38411	1.73803	2.91125	0.449529	0.872732	0.466737	5.40042	0.648494	3.2193	12.9162	9.02946	0.0676877	0.388002	2.57082	3.40385	0.944975	1.2847	2.81522	1.02934	1.62897	0.12473	0.338502	1.6725	0.791512	0.59653	1.43793	8.52147	1.62141	0.0889686	3.12332	0.400079	1.70292	1.17735	1.14792	0.954193	0.321416	0.943389	1.92946	0.22214	0.164717	1.946	0.0865417	5.94085	1.65765	1.72335	2.77932
FCRL1	0	0.0135813	0.0823057	0.118767	0	0.0425699	0	0.11686	0.159305	0	0	0.00469572	0.00608976	0.11342	0	0	0.00520779	0	0.0594052	0.0162285	0.0114927	0	0.0580952	0.133612	0.0388506	0.0262441	0.0464843	0.615437	0.011959	0.00402055	0.0322597	0.00850927	0.00459578	0.0721147	0	0	0	0.0702018	0.0286919	0	0.0111842	0.136921	0.00525137	0	0.011588	0.0303455	0.0126114	0.0803634	0.0372153
TYMP	11.7062	10.5321	8.96534	4.76793	13.4568	4.98757	3.20293	11.9986	3.77239	9.8837	5.82159	8.22088	11.47	15.3877	19.9009	4.99455	10.7144	3.16231	6.54722	9.2862	8.71661	11.5218	8.07336	8.28126	5.05178	11.7589	3.25523	6.18502	3.48479	15.4146	7.18289	3.19943	5.18934	13.9931	5.39354	6.67736	17.057	9.33737	14.9009	13.5381	19.5673	12.7704	4.7264	17.9143	10.0937	6.22948	8.0018	14.3661	5.37844
CD300A	0.627224	1.00809	2.02146	1.62395	1.24284	1.61258	0.131766	1.3696	0.789909	1.14586	1.44672	2.24264	2.81028	3.44505	3.30289	0.961016	2.59401	1.29429	2.34108	2.37749	2.9717	1.85094	4.25548	0.530134	1.19524	1.41616	0.926155	2.14853	0.8322	3.14533	1.33747	0.548509	1.72361	1.28287	0.802314	2.08605	2.65215	1.91293	0.987794	1.68237	1.1961	1.36954	0.661622	2.41472	2.68228	1.51151	0.517322	1.85008	1.90822
APBB1IP	0.228752	0.322184	0.75612	1.36961	0.271963	0.757404	0.0957419	1.18175	0.314928	0.554308	0.597448	0.608032	1.01126	1.33036	0.727895	0.22305	1.13762	0.208196	0.898397	0.78601	0.414636	0.709565	1.89499	0.577797	1.08805	0.739315	0.523798	1.72143	0.177312	1.08095	0.762098	0.243918	0.735913	2.68833	0.570852	0.603201	0.427659	1.05474	0.567208	0.56755	0.475366	0.924034	0.37892	0.976335	0.893421	1.01126	0.411368	0.658174	1.00547
IL12RB1	0.614452	0.23625	0.682622	0.516499	0.241408	0.489965	0.107683	0.913529	0.235604	0.270224	0.272794	0.855527	0.250894	1.19763	1.25507	0.206599	0.548315	0.294617	0.522124	0.609174	0.373533	0.722955	0.493203	0.586151	0.426833	0.420483	0.212792	1.11493	0.328469	0.504295	0.620237	0.26488	0.33661	1.27332	0.264374	0.442313	0.854779	2.59662	0.380896	0.630829	0.440305	1.94951	0.836566	1.25385	0.318279	0.611216	0.6235	1.04058	0.6133
ANKRD1	0	0.0630109	0.00962676	0.0983977	0.0455905	0	0	0.0536218	0.0730981	0.0293436	0.0169273	0.196074	0.19374	0.0150347	0	0.073043	0.165681	0.0232673	0.0944959	0	0.102833	0.0285476	0.0315041	0.0221392	0.0257499	0.0086972	0	0	0.0118895	0.263815	0.0128289	0	0.0456907	0.0614534	0	0	0	0.0279175	0	0	0.0889541	0.0281638	0	0.0240984	0.145928	0	0	0	0.197328
GPR84	0.133724	0.20927	0.317056	0.285946	0.242893	0.28112	0.0266519	0.554048	0.188822	0.0284244	0.16397	0.596929	2.06438	0.786442	0.960134	0.283019	0.30092	0.180307	0.286049	0.593894	0.962914	0.636025	0.447586	0.0321685	0.374149	0.235893	0.0895328	0.403536	0.161239	0.952505	0.186405	0.0491689	0.469149	0.158742	0.15343	0.342825	0.921059	0.378602	0.16579	0.147457	0.301586	0.418316	0.182063	0.291793	0.245515	0.676328	0.145744	0.530698	0.597334
ZNF683	0.401931	0.0748805	0.0960976	0.147336	0.037925	0.050295	0.137326	0.0743432	0	0	0.408355	0.0699029	0.0705096	0.150082	0.112436	0.121524	0.0602979	0.0290327	0.0687816	0.134215	0.00950479	0.0474953	0.541613	0.0276252	0.59977	0.332804	0.0922651	0.19493	0.0395618	0.0532018	0.0480234	0.0140748	0.357279	0.323765	0.18117	0.441609	0.0188327	0.557365	0.166103	0.0633156	0.184994	1.39008	0.121605	0.240558	0.0383344	0.129068	0.1043	0.151915	0.225706
GFPT2	0.152412	0.939152	1.64607	0.195544	0.207628	0.775984	0.256301	0.71781	1.03906	0.996198	0.30836	0.703543	6.69766	0.261435	1.0912	0.345612	2.42225	0.0385322	0.528159	0.574466	2.51191	0.85098	3.62167	0.114575	0.746263	1.86161	0.252561	0.26949	0.108294	3.12446	0.114195	0.11208	1.83492	0.500374	0.303293	0.198856	0.515515	0.20805	0.484206	0.535706	1.6757	0.726823	0.302613	0.638536	0.470616	2.02347	0.041528	1.4082	0.704639
IGFL1	0.0592107	9.47459	0.371613	0.151934	4.10641	0.311188	0.885075	0.0919961	5.01642	1.43479	0.0871239	0.0480564	0	0	0	1.50379	0.879399	0	1.30711	0	1.08796	0	0	0.0569746	0.331333	0	0	0	0	0.0411466	0	0.0435422	0.188134	0.0527162	0	2.01673	0	0.14369	0.0734088	0	0.801223	0.652308	0.107486	0	0.0197654	0.488019	0	0.058746	0.0634774
KMO	0.0153155	0.0599196	0.0961219	0.438845	0.0758692	0.112689	0.00915738	0.142775	0.105426	0.341824	0.12958	0.0807971	0.132994	0.160128	0	0.0382027	0.0585898	0.0696962	0.129735	0.0966589	0.190144	0.123519	0.160777	0.0294743	0.0514219	0.0926298	0.0738307	0.173315	0.00791435	0.109091	0.102476	0.0619448	0.118616	0.0954495	0.0658966	0.0841372	0.00753497	0.0557506	0.018988	0	0.0666146	0.0812388	0.0486542	0.184474	0.0971384	0.0918049	0.0250383	0.045586	0.0820957
ZNF831	0.00484188	0.00947154	0.0344399	0.356161	0.00479709	0.0381705	0.0115801	0.0902744	0.0307659	0.0185254	0.0249356	0.0176839	0.00509638	0.0917544	0.00948124	0.0109795	0.0631952	0.00244821	0.0571721	0.0407439	0.0168315	0.0540685	0.0640881	0.0582379	0.0162566	0.0256236	0.0272312	0.126022	0.0150124	0.0572001	0.0917913	0.0427273	0.0346149	0.0474188	0.0333323	0.0531986	0.0238212	0.0998756	0.0240116	0.0160174	0.0327595	0.0849515	0.0219738	0.0709984	0.011314	0.0580468	0.0316627	0.0672543	0.0415263
PTPRC	0.277408	0.346876	1.85712	9.7981	0.986198	2.6043	0.195137	2.58184	1.04839	1.0822	1.08049	1.35531	1.90938	6.50452	0.580493	0.397169	1.8287	0.536313	2.20607	1.22058	1.68286	2.13267	3.4186	0.77201	1.38188	1.22956	1.31107	5.15819	0.809516	2.96724	2.78572	0.72	1.5533	1.92742	0.688062	0.992073	0.299721	2.32981	0.681112	1.54748	0.425853	2.38587	0.678848	2.68335	0.760797	3.22789	0.942603	1.16029	2.67658
CASS4	0.0359306	0.140573	0.255572	0.476354	0.142393	0.15579	0.0214835	0.244237	0.104641	0.183298	0.178433	0.240585	0.572015	0.528277	0.175896	0.0733292	0.169795	0.0590449	0.276693	0.365342	0.178433	0.234052	0.258292	0.0259303	0.160849	0.0984694	0.101038	0.233795	0.106762	0.514982	0.195334	0.125507	0.178382	0.0479844	0.100487	0.138172	0.194449	0.207088	0.0668195	0.178293	0.0607754	0.179593	0.0815314	0.286953	0.0929548	0.336526	0.146851	0.222804	0.144449
ERVFRD-1	0	0.0219791	0.0352585	1.59772	0	0	0	0.0436428	0.0148737	0.0358242	0	0.00569947	0	0.0183552	0.055004	0.0254785	0	0.0355074	0	0	0.00697467	0	0.0256413	0	0.0157184	0.005309	0.0112841	0.0635737	0	0.00975995	0.0352399	0	0.00557816	0	0.0120858	0	0	0.102249	0	0	0.013575	0	0.00637389	0	0.00937668	0.0263086	0.0459216	0.0139345	0
XIRP1	0.0140817	0.0743745	0.0530268	0.126467	0	0.0629065	0	0.00546969	0.156584	0.125714	0.01554	0.0314295	0.0444655	0.0184034	0.0551486	0.0319318	0.0411945	0.0106802	0.0108439	0.0592478	0.0314685	0.183456	0.128543	0.0304872	0.0315194	0.0186303	0.0395983	0.039838	0.0145535	0.0905168	0.0412213	0.108731	0.0755031	0.0313428	0	0.0154718	0.0277117	0.0598023	0.0261874	0.0232918	0.0952746	0.037347	0.0127813	0.0294978	0.0376053	0.0633066	0.00767372	0.0279423	0.0905782
PLXNC1	0.147371	0.425217	0.994286	5.4714	0.415209	0.980256	0.090869	1.33447	0.648661	1.21581	0.653923	0.665323	1.01796	1.20977	0.527556	0.340447	0.727513	0.337649	1.26254	0.729857	1.16181	1.15997	2.17134	0.285827	0.932901	1.40312	0.60312	1.26119	0.440268	1.63057	0.997612	0.298027	1.00052	0.623232	0.352706	0.323838	0.222043	1.03378	0.399676	0.655102	1.02825	0.610708	0.443086	1.79919	0.780965	1.42341	0.245946	0.717365	1.25899
CCR8	0	0.094612	0.419188	0.236393	0	0.490227	0	0.509922	0.036586	0.2203	0.203333	0.154214	0.0545444	0.361199	0.270597	0.0313358	0.0310966	0.0349362	0.283775	0.0969033	0.291656	0.128594	0.599184	0.083106	0.231984	0.104472	0.166539	0.117283	0.0178523	0.468144	0.260048	0.0508103	0.315585	0.27682	0.178371	0.075915	0	0.209593	0.0856621	0	0.267132	0.211442	0.0627136	0.416117	0.069194	0.62125	0.112957	0.0685519	0.296292
MYO1G	0.305202	0.277927	0.431534	0.873164	0.271098	0.342929	0.116413	0.866632	0.31207	0.516754	0.224541	0.335259	0.825267	0.924969	1.59714	0.298312	0.715218	0.276712	0.694281	0.612541	0.193376	0.594141	0.847813	0.32912	0.565361	0.403789	0.236757	0.982534	0.168591	1.16101	0.400499	0.263136	0.411721	0.609042	0.330555	0.491434	1.65688	1.02159	0.574104	0.400375	0.640849	0.659154	0.210152	0.83223	0.802753	0.768845	0.602187	1.0024	0.637466
KLHDC7B	0.0608934	0.190589	0.242043	0.104168	0.558053	0.120012	0.0637159	0.354789	0.0967309	0.194153	0.1344	0.240933	0.0961412	0.417806	0.313005	0.103562	0.178138	0.169343	0.195386	0.362958	0.325079	0.547767	0.305723	0.0585938	0.119262	0.189899	0.0978485	0.36177	0.794539	0.243317	0.127324	0.0111949	0.223712	0.365947	0.1572	0.485059	1.04855	0.369434	0.188737	0.352523	0.926992	0.298154	0.117449	0.597927	0.355725	0.114066	0.182509	0.483324	0.163203
ADGRE3	0.0481492	0.0753504	0.134306	0.219645	0.111309	0.0590456	0	0.224429	0.0339939	0.0818767	0.11808	0.260524	1.03049	0.440485	0.0471422	0.0436736	0.0722336	0.0486915	0.362545	0.112547	0.263022	0.139397	0.17581	0.0154436	0.0538869	0.00606689	0	0.345084	0.0248812	0.306714	0.170032	0.0354078	0.0764937	0.0571573	0.0414333	0.335048	0.0947542	0	0.0198983	0.106188	0.0775644	0.0392923	0.0072838	0.067241	0.0107153	0.108231	0.0349848	0.238856	0.13765
TAGAP	0.167033	0.252682	0.708194	3.63837	0.286845	0.596942	0.079897	0.986174	0.530672	0.568071	0.548898	1.62679	0.8732	1.8919	0.370689	0.212109	0.676574	0.174544	1.01187	1.23377	0.387095	0.898072	0.88435	0.369666	0.585736	0.521951	0.590483	1.41134	0.184138	1.153	0.822686	0.483139	0.619177	0.674159	0.24914	0.305869	0.241053	0.77016	0.289919	0.368373	0.258313	0.858736	0.495252	1.06718	0.390305	1.00958	1.01946	1.35892	0.871467
DCSTAMP	0.0163906	0.0513004	0.102869	0.0280388	0.0162389	0.0947566	0	0.0763985	0.0867897	0.271751	0.180881	0.0332571	0.276034	0.0107105	0.0481434	0.00743352	0.095898	0.0745885	0.0673173	0.045975	0.341864	0.0813472	0.179544	0	0.110063	0.0309787	0.0131689	0.0370961	0.0169398	0.130986	0.00456955	0	0.045569	0.189706	0.0423133	0	0	0.0795519	0.0406417	0	0.0633694	0.140444	0.014877	0.180256	0.1149	0.257904	0	0.0975717	0.0351433
IGF1	0	0.0022028	0.0918762	0.0192634	0.00557831	0.118365	0.0033665	0.0524879	0.0298135	0.0287232	0.0165694	0.0205637	0.0918584	0.0404713	0.0661518	0.00510704	0.0228062	0.00284691	0.078045	0.0157931	0.0671059	0.0628738	0.418883	0.00541777	0.0945203	0.0723631	0.0271422	0.0764582	0.0145476	0.011738	0.0392426	0.00828094	0.214678	0.0200513	0	0.160842	0.0387808	0.034159	0.00698051	0	0.0108842	0.0804074	0.0102209	0.0353832	0.0131566	0.0485156	0.0184095	0.0279311	0.0543251
GZMA	11.0522	0.757198	3.04737	1.82967	1.81658	1.33839	2.31442	3.20489	0.863004	0.584608	4.00941	1.81883	0.48248	10.8831	0.698133	0.993248	2.31517	1.93146	2.58861	6.64308	1.84638	2.40138	2.27814	1.24971	2.39405	2.75311	1.51407	4.55323	0.184234	1.0618	4.67158	0.674174	3.27704	4.71592	2.14757	1.45495	0.701612	10.8767	4.86214	2.02185	0.935337	8.64512	1.4562	2.58724	1.03711	1.54557	2.99754	2.37501	2.45709
AIM2	0.0453291	5.60403	0.303456	0.794813	0.583826	0.333524	0	0.369747	0.960087	0.0289055	0.150071	0.128764	0.0238558	0.873803	0.0221905	0.308367	0.204009	0.194819	0.174534	0.19072	0.0562765	0.22497	0.124135	0.850536	0.202923	0.428366	0.0728385	2.66737	0	0.189	0.0505493	0.133336	0.297056	0.726429	0.214536	0.12451	0.111505	3.27258	0.112397	0.374883	0.0219064	0.268184	0.936006	2.44507	1.73256	0.152839	0.568142	0.719573	0.218679
PRRX1	1.53507	2.62048	2.24337	0.717895	0.700256	1.79637	0.208	1.23542	1.30989	3.56342	0.471247	1.34448	4.15854	1.64537	0.318975	1.44247	3.04433	0.407635	1.63002	0.712473	5.30883	1.63745	5.77144	1.32833	2.09497	3.4315	0.408155	0.299936	0.202593	8.48794	0.43874	0.389821	2.82034	0.934074	0.413394	0.67343	0.228198	0.375204	0.225915	1.11427	3.97617	0.711965	0.816943	2.11676	1.30135	3.12374	0.1324	1.6052	0.722207
C3	1.42154	7.49954	17.6033	2.5861	1.60882	22.7465	0.898997	32.2591	4.09363	7.69818	4.26784	11.0427	22.6079	4.24798	50.0624	4.82783	28.8418	1.66701	6.20608	3.22057	17.263	5.24389	43.763	5.32412	10.2493	15.3166	7.50288	13.4508	3.39322	35.16	1.01974	1.06949	22.1017	6.9025	0.940973	4.51741	3.28705	5.69206	5.63971	6.0772	20.7526	24.2942	2.79393	10.4882	4.63581	65.0591	3.51577	17.6298	13.0534
CSF1R	0.892805	0.854218	5.08924	3.2436	1.09473	2.67596	0.121563	5.14347	1.60079	3.23556	3.02409	2.53615	6.3967	5.30265	15.9075	1.31896	6.85476	2.3242	4.32484	4.16554	3.187	5.50588	9.71129	0.935641	3.54171	2.81015	2.07382	6.8922	1.79062	6.81855	3.03123	1.02058	3.74959	2.14066	1.17143	5.16693	7.34103	3.14267	1.75349	2.98273	2.66572	3.25334	1.52042	5.74491	3.73277	7.69305	1.0405	2.46445	5.57226
CCR7	0.417568	0.163367	0.615295	0.79196	0.197859	1.36445	0.0325657	1.4386	0.576798	0.254698	0.267138	0.515725	0.200649	0.498268	1.27983	0.139974	1.27466	0.0917981	0.6804	0.534707	0.522922	0.427997	0.671196	1.02197	0.568921	0.219608	0.656396	0.780704	0.187634	1.92399	0.496025	0.574087	0.353323	0.792026	0.468685	0.259316	0.964656	0.704929	0.585221	0.240236	0.157931	0.548175	0.156547	1.236	0.127269	1.59158	1.12786	1.02672	0.836925
KLRD1	0.0497086	0.118733	0.139021	0.391606	0.0259204	0.0646246	0.0234643	0.0894271	0.0526423	0.076743	0.0538943	0.0891821	0.090874	0.123091	0.0102461	0.0130518	0.123634	0.00661428	0.0725293	0.0623769	0.11823	0.051938	0.10747	0.0213982	0.0497761	0.15131	0.0441419	0.106582	0.00405585	0.338162	0.0671033	0.0211632	0.0529938	0.104818	0.00675398	0.0316196	0.00257429	0.142852	0.0518974	0.121167	0.111264	0.124897	0.0486802	0.0972775	0.0113534	0.155843	0.0142571	0.0856583	0.0701191
SLC11A1	0.304393	1.26891	0.56873	0.363602	0.499163	0.193076	0.203967	0.2487	0.950401	1.13786	0.289585	0.379095	4.52141	0.682457	1.19211	0.633124	2.3738	0.591762	0.584668	0.677162	0.852246	1.23723	1.0348	0.272698	0.487506	0.575313	0.244562	0.130657	0.0786481	1.45517	0.158019	0.165953	0.475247	0.285024	0.329679	0.357507	0.810749	0.35024	0.214718	0.538205	1.20221	0.349046	0.292956	0.75032	1.57147	0.694058	0.188757	1.25488	0.427602
TYROBP	11.8476	10.0364	17.7701	3.34925	10.4946	15.2764	0.870476	22.2297	7.60255	12.1648	17.913	13.6902	33.4216	14.6636	63.4551	5.69193	37.8674	13.6564	20.1801	25.6986	33.1824	28.715	31.9868	4.20262	16.462	14.1565	9.51887	20.0539	4.07289	15.7162	7.08188	2.73188	12.9801	14.2578	6.52315	20.5738	28.8971	16.8731	9.27371	14.7805	19.3605	12.9047	7.31333	20.9797	28.1369	18.4879	5.90915	14.5439	16.7916
APOBEC3H	0.0727946	0.0569595	0.0913734	0.0622635	0.0721212	0.019129	0.0217625	0.339305	0	0.139259	0.160667	0.147703	0.114931	0.214056	0.142544	0.148563	0.180191	0.128826	0.149486	0.357326	0.0903753	0.0903207	0.149512	0.0175114	0.244408	0.426511	0.233945	0.576635	0.0188084	0.164406	0.0913251	0.0535316	0.0867356	0.421266	0.156603	0.119971	0.0358137	0.35331	0.045125	0.481624	0	0.222766	0.0330362	0.209671	0.0364499	0.177266	0.079338	0.180558	0.11706
MS4A1	0	0.0292514	0.218981	0.33574	0.0277782	0.279973	0.0111761	1.02371	0.386	0.0119194	0.0206276	0.0682673	0.00983711	0.341997	0.0183008	0.00423857	0.109362	0.00472557	0.278285	0.262148	0.0556943	0.220324	0.179157	0.804866	0.407923	0.0105984	0.142668	3.617	0.0144885	0.0389677	0.062533	0.0962184	0.0519666	0.998492	0.0482538	0.0102685	0.009196	0.170101	0.0811083	0.0618341	0.0180665	0.591071	0.0551383	0.0244718	0.0124791	0.10504	0.213905	0.0556351	0.270522
FCRL5	0.0036664	0.0616801	0.0966451	1.80006	0.0145299	0.0655151	0.0043844	0.319005	0.0116484	0	0.0323689	0.092247	0.00385912	0.646872	0.0287178	0.0515468	0.0990063	0.0111231	0.246578	0.395939	0.0309527	0.145572	0.0786508	0.255776	0.0615497	0.309061	0.0353489	0.983313	0.00189463	0.0611484	0.432373	0.134809	0.0786341	0.267669	0.0725653	0.0684818	0.00360761	0.231334	0.072729	0.157675	0.0141751	0.148103	0.188022	0.178566	0.0048956	0.133237	0.299698	0.210982	0.149363
PTGDS	1.2063	2.36722	4.92708	0.67148	4.07865	1.63024	0.457946	8.46382	2.85915	2.19781	9.57923	1.94257	1.78364	2.96536	7.44263	1.51968	6.01509	1.00689	4.94453	5.42455	3.02379	2.89843	4.59691	1.29893	2.07865	0.325706	2.79989	9.49058	0.217681	3.97185	2.37015	1.50664	8.38057	2.71054	0.790892	8.37306	1.60145	0.952566	3.39468	3.86388	2.88712	4.16419	0.947179	2.29629	1.32309	1.97988	1.29386	3.19155	5.09079
HLA-DQB1	2.15409	21.8281	4.77061	1.88217	4.22233	12.1799	6.57306	7.86216	1.89774	1.85913	14.0718	29.2952	12.9882	8.88244	21.9904	1.83175	8.90495	3.52575	25.5638	4.83112	8.95899	17.3035	17.0911	9.99741	3.86557	7.30728	6.01264	17.904	0.422223	6.77162	5.9407	3.12035	5.88554	4.58789	1.68585	20.9232	6.18507	5.22746	6.2161	5.06802	13.3448	2.96638	8.47381	6.09748	2.00843	5.336	8.92539	4.26516	2.93641
TNFAIP6	0.461386	1.89535	1.9546	1.47989	1.5142	4.10711	0.344837	1.14249	1.95447	3.0525	0.360662	2.82022	6.32847	1.28135	0.423503	0.680061	2.18035	0.466583	1.13993	1.94126	8.97888	1.43117	3.19828	0.110991	1.1941	2.627	0.254854	0.489485	0.283127	6.02175	0.739624	0.0848233	3.09233	0.359432	0.223331	0.823766	0.453988	0.0699795	0.214508	0.763156	2.53636	0.682435	0.876819	1.58566	1.42466	3.65153	0.0314287	1.71662	1.29841
FNDC1	0.564679	1.78297	10.4291	1.94331	0.717419	4.34336	0.834145	5.52212	3.16591	4.86326	1.57867	2.6959	4.58356	1.20248	7.36942	0.946046	7.2116	0.258647	2.35669	1.27644	4.86284	3.37952	27.271	0.364367	6.7881	13.5077	0.78461	1.19532	0.418818	10.8004	0.740834	0.45922	7.69391	0.851705	0.308701	1.21165	1.56882	0.532014	0.642429	2.08778	7.89792	2.11701	2.25816	5.18029	3.27765	7.41922	0.17377	8.71349	3.1408
FYB1	0.20154	0.502299	0.765177	5.50349	0.436327	1.20829	0.165135	1.65845	0.561253	0.542631	0.62605	0.536156	0.644256	2.40957	0.204633	0.328374	1.52519	0.517073	1.0615	0.544374	0.708012	1.12991	2.14977	0.387857	0.726793	1.09478	0.659696	2.57632	0.300867	1.19824	1.1945	0.488537	0.85382	0.930398	0.282625	0.475676	0.110171	1.55784	0.323901	0.691407	0.519463	1.09645	0.369244	3.17416	0.864633	1.30875	0.488124	0.548033	1.26437
GIMAP5	0.0301993	0.0206763	0.0884493	0.542439	0.0747999	0.0714221	0.00902832	0.0469209	0.0879496	0.0385151	0.0722084	0.0306378	0.0278134	0.108536	0.0517436	0.00684806	0.169894	0.0305395	0.104651	0.0741196	0.0562392	0.0562052	0.0895934	0.0799119	0.0337981	0.0456621	0.0667243	0.153785	0.0312112	0.170512	0.147338	0.0388639	0.0659686	0.0806608	0.0129936	0.0497708	0.0520014	0.0641257	0.0187204	0	0.0218919	0.0677717	0.0342632	0.0711683	0.0453644	0.0678832	0.10697	0.0299623	0.10522
TPSD1	0	0.732563	0.584474	0	0.206124	0.0781017	0	0.0692673	0.472131	0.227432	0.0874651	0.180917	0.484895	0.038843	0	0.0269586	0.588562	0	0.0457753	1.16714	0.280435	2.61827	4.61224	0.114396	0.232842	0.876317	0.143276	2.38798	0	0.0309808	1.70692	0.0437128	0.224284	0.423382	0.0511516	0	1.46224	2.19985	0.9949	0	0.0287272	0.0242542	0.337209	0.949455	0.357171	0.167022	0.0647858	0.235904	0
LRRC25	0.358231	0.774525	1.57775	0.709572	0.653794	0.961178	0.169099	1.81623	0.459242	0.817564	1.06809	1.07117	3.36378	2.20535	3.98735	0.641314	3.00389	1.26793	1.51968	2.16831	1.33892	2.22239	3.49382	0.263062	0.970649	0.812481	0.742266	1.81356	0.545608	2.29943	0.940895	0.16638	1.288	1.2254	0.438061	1.96797	2.31899	1.05236	0.911637	0.561346	1.73124	1.26166	0.693083	2.19199	1.8378	1.80121	0.595922	1.15979	1.43511
SFRP2	1.3893	23.1618	6.90987	0.0958312	2.50868	13.7081	2.53224	12.5684	18.225	40.3811	4.58305	6.73817	389.555	0.600346	10.0921	1.8191	24.6477	0.0679812	9.09959	2.577	35.5759	12.7894	72.2367	0.204837	32.4262	189.118	14.8529	2.18075	0.0694764	25.0627	0.381076	0.0823917	40.7522	3.87034	0.906279	1.45258	3.46164	0.516598	4.38943	6.74564	47.4321	19.2096	6.75245	20.6065	25.7241	16.0847	0.0732667	20.1423	20.2271
XCL2	0.886484	0.0315293	0.168596	0.0689306	0.0798439	0.169418	0.0963713	0.563456	0	0	0.889358	0.0327038	0.0424127	0.315969	0.236712	0.0365492	0.145081	0	0.413733	0	0	0	0.220696	0.116319	0	0.243706	0.453242	0.364789	0	0	0.112338	0.0592637	0.352085	0.1435	0.138698	0.17709	0.0792972	0.684499	0.299742	0	0	0.526122	0	0.211021	0.188314	0.0905761	0.0878335	0.159914	0.25919
KRT14	0.0598856	0.195244	0	0.034148	0.0791088	0.0209823	0	0	0	0	0	0.0162014	0	0	0.0781776	0.00905318	0.0898407	0.0100934	0.0307443	0	0	0.0247679	0.0546661	0	0	0.0226371	0.0320764	0	0	0.104039	0.00556519	0.0440386	0	0.0533171	0.0171776	0.241257	0.0392836	0	0.0742455	0.198108	0.0192942	3.70596	0	0	0.0133271	0	0	0.118831	0.0214003
IKZF1	0.0744612	0.114706	0.506271	2.54756	0.198263	0.445148	0.0528693	1.04483	0.330209	0.261154	0.260214	0.322944	0.249821	1.10086	0.487545	0.0886461	0.584368	0.129422	0.640306	0.313292	0.214933	0.640946	0.887875	0.270924	0.552091	0.411647	0.310343	1.3798	0.153912	0.813358	0.611096	0.359344	0.458394	0.546926	0.200236	0.286342	0.293069	0.762325	0.334646	0.431069	0.238403	0.624733	0.206979	0.704344	0.274973	0.740991	0.426061	0.34168	0.678528
CD3E	1.69708	0.707803	1.88906	0.999664	0.90414	3.04599	1.21574	3.56959	1.05122	0.632983	1.15433	1.65026	0.311757	2.31209	1.9124	0.464705	2.1977	0.680003	2.35074	2.13313	1.40728	1.58919	2.30914	1.81786	1.73805	1.95478	1.14483	4.61999	0.603953	1.55205	1.78986	1.08317	2.47993	3.56354	1.65325	1.5128	2.78837	5.12858	3.21558	2.38335	1.37725	3.95222	0.922766	2.63271	0.400834	2.23728	2.05902	2.14442	1.81937
CD79B	0.328363	0.171289	0.778541	0.374479	0.303637	0.931903	0.157067	1.4115	0.579572	0.279188	0.257686	0.444175	0.414747	0.858281	1.09309	0.277985	0.650248	0.121756	1.12384	1.25876	0.554426	0.488904	0.649445	1.10587	0.906483	1.03436	0.510053	2.00656	0.147059	0.47919	0.415002	0.177079	0.51297	1.69561	0.263726	0.793713	0.430797	0.504677	0.678502	0.724172	0.211587	1.38447	0.46693	0.573205	0.168073	0.631492	0.954345	0.608134	0.469367
GCG	0	0	1.20518	0.0163158	0.170091	0.0501264	0	0.148188	0.222214	0	0.014034	0.0464458	1.13441	0.137114	0	0	0.0429256	0.501548	1.45916	0.615318	0.93782	1.13607	0.0348257	0	0	0	0.398476	0.0431726	0.00985729	0	0.712619	0.252498	0.204557	0	0	0.754506	0	0	2.08116	0.441724	0.0184374	0	0	0.149845	0.0127353	0	0.0623703	0	0.2045
KRT16	0.643902	28.884	0.0307901	0.0314714	0.091135	0.154701	0.011	0.142919	0.935183	0	0	0.082123	0.358238	0.0721303	0.0720497	3.34577	1.87953	0.455808	0.453352	0.232216	0.082225	0.0228265	0.184731	0.141619	0.350022	0.625883	0	0.0208188	0.0475341	1.06112	0.189772	0.36528	0.0146136	0.262069	0.0633246	5.96293	0.16292	0.334841	0	0.121719	0.444546	0.99837	0.0250474	0.317938	0.44217	0.20677	0.0401018	0.0182528	0.0788915
CCR4	0.073559	0.0115115	0.23391	1.58552	0.116606	0.951029	0.00879641	1.04003	0.186961	0.13134	0.270591	0.250747	0.0232276	0.307632	0.316891	0.120099	0.0794546	0.0371938	0.61933	0.103165	0.23379	0.4746	0.584186	0.233578	0.428089	0.177957	0.200941	0.615987	0.304095	0.644081	0.447065	0.216375	0.286312	0.484632	0.113938	0.226298	0.332946	0.321318	0.291832	0.0486681	0.0853183	0.270126	0.0734428	0.693402	0.0785763	0.81021	0.368787	0.423294	0.630877
CCL25	0.966829	0.0900611	0.0192632	0.275653	0.0912271	4.23439	0.110111	2.18172	0	0	0	0	0.387676	0	27.9926	0	0.0414412	2.02528	0.614534	0.129139	0	0.057124	0.105067	0	0	7.46597	0	0.312597	0	0.447912	0.0513415	0	0.0365711	0.450886	0.0792358	2.73156	0.0906025	0.111727	0.0570792	2.58915	0	0.0187853	0.020894	0.0964422	0	0	0.100356	0.182713	0.148071
LILRB5	0.0584007	0.187864	0.361099	0.399615	0.0450025	0.136414	0.0193992	0.181475	0.158054	0.297928	0.11935	0.168529	0.457613	0.771723	0.285896	0.173631	0.274521	0.242796	0.373109	0.318523	0.141788	0.394511	0.322825	0.0312195	0.0653601	0.152078	0.0573485	0.506673	0.234724	0.344961	0.457693	0.109752	0.280917	0.196426	0.167517	0.399254	0.72788	0.149598	0.0643595	0.128797	0.219517	0.148269	0.0412281	0.448565	0.201448	0.245533	0.169734	0.199579	0.250436
H3C12	0.235009	0.229859	0.0491648	16.6839	0.0582088	0.123511	0.245902	0.319494	0.311099	0.0749304	0.172899	0.0953686	0.0927607	0.115176	0.230094	0.0266456	0.0528843	0.386192	0.301625	0.0823991	0.291766	0.0728976	0.0536316	0.0848003	0.0657536	0.0444175	0.141612	0	0.0303605	0.0408281	0.294833	0.0864103	0.0466694	0.104616	0	0.129104	0.0578102	0	0.291362	0	0.0567872	0.0239725	0.106654	0.215377	0.470697	0.0880438	0	0.0582912	0.0629859
LCP2	0.414851	0.639379	1.84096	3.45695	1.17699	1.73102	0.255562	1.84089	0.852044	1.32271	0.961875	1.67074	3.41386	3.63091	0.658496	0.644253	1.77939	0.832692	1.72318	1.73665	2.15693	1.73917	2.03404	0.517125	1.14665	1.20226	0.752469	2.60335	0.665864	3.41577	1.71908	0.379029	1.93476	1.20878	0.659886	1.03592	0.513341	1.81519	0.57667	0.914912	0.832327	1.28492	0.75023	2.29434	1.1897	2.36191	0.849478	2.36355	1.7992
MEOX2	0.163919	0.171015	0.533438	0.140205	0.0721789	0.430746	0.0435598	0.311278	0.327898	0.650396	0.267993	0.125648	4.25586	0.119015	0.0534969	0.0247804	0.713145	0.0920919	0.158956	0.102175	1.35671	0.158188	1.06405	0.0087627	0.570742	0.337351	0.117066	0.103053	0	1.01254	0.0253884	0.0133936	1.10676	0.535112	0.0940371	0.0600335	0.125448	0.0662986	0.112903	0	0.792181	0.0966092	0.206641	0.515059	0.182395	0.614106	0.0397008	0.162633	0.195256
ALOX5AP	3.74353	2.79416	5.02112	2.24818	2.10434	4.86979	0.587359	5.56885	4.35811	3.55537	4.64886	5.95811	25.9892	4.16379	6.39468	3.17882	10.5271	1.49012	5.88828	5.17577	10.5214	6.52252	7.01628	0.689775	3.86279	5.75064	2.13313	3.12464	2.11284	8.36707	1.9837	2.05004	3.3638	3.04927	1.0738	3.55884	6.08693	3.70473	2.36997	3.60101	5.90222	4.22489	2.31342	3.28134	2.35749	4.74455	1.2732	6.32196	6.14802
SLC2A5	0.680308	1.67947	0.341575	0.651716	0.121323	0.143017	0.260331	0.28539	0.122478	0.156175	0.260265	0.162884	0.304329	0.551242	0.819279	0.0833047	1.43599	0.106636	0.216541	0.372107	0.408791	0.464255	1.21719	0.173473	0.479668	0.277734	0.470066	0.569693	0.369129	0.252926	0.299669	0.060034	0.316132	0.605689	0.427356	0.142019	2.05506	0.998821	0.118081	0.292569	0.197266	0.59403	1.04046	0.801613	0.735795	0.458767	0.303999	0.236239	0.423012
LAIR1	0.129756	0.395084	1.14247	0.979557	0.307415	0.681945	0.0809562	1.46819	0.609401	0.949744	0.809359	0.698264	1.87347	1.364	1.78964	0.434959	1.77226	0.599037	1.10638	1.02859	0.994576	1.29497	2.40756	0.293139	0.846056	1.04281	0.602844	1.72372	0.201155	1.24277	0.819437	0.248921	0.681161	0.964372	0.398084	0.855391	0.799358	1.0268	0.566542	1.11977	0.768853	0.916159	0.363562	1.54813	2.01695	1.43299	0.307434	0.615701	1.21567
CALHM6	1.7542	0.477429	0.542501	2.44634	1.70019	1.88396	0.136808	2.99215	1.25195	0.389086	0.841687	2.78558	1.10383	5.08355	4.21912	0.691803	1.37304	0.578467	0.920158	2.08586	2.5945	2.69703	1.8798	0.440337	0.768227	0.504533	0.735339	6.47317	0.37442	1.62979	1.26517	0.336523	2.15074	3.12359	0.623501	2.09497	3.45215	2.77632	0.614629	2.14462	2.69073	1.44708	0.536506	1.8573	0.547389	0.828637	2.24439	0.983725	0.776774
VNN2	0.207519	0.0067657	0.332838	0.872694	1.06226	0.145418	0.0103399	0.295554	0.0915692	0.0661653	0.292625	0.835109	1.38337	1.29954	0.118521	0.0705859	0.537028	0.227344	0.488293	0.315295	0.747146	0.708072	0.647225	0.141441	0.38708	1.70614	0.236199	0.861057	0.0982996	0.73306	0.308556	0.0254341	0.329681	0.261739	0.133931	0.380007	0.153143	0.314748	0.0643198	0	0.0167148	0.141122	0.0706332	0.217352	0.109682	0.375766	0.169629	0.20589	0.611799
CD27	0.419808	0.429559	1.162	0.773392	0.191965	1.10317	0.521328	2.35817	0.410386	0.247111	0.427649	0.615923	0.356899	2.34232	1.83382	0.219684	1.46791	0.163283	1.92313	2.17393	0.593362	1.48251	1.23809	1.91101	0.6144	2.2949	0.492964	3.47164	0.317062	0.639567	2.09769	1.30611	0.705419	1.61005	0.527986	0.745097	1.1439	2.07673	1.20109	1.17511	0.374553	1.59434	1.20174	2.36762	0.474314	1.56067	1.58381	1.08934	1.24632
CST6	5.63914	3.84916	0.100402	0	0.118872	0.189173	0.0358694	2.60983	0.825909	0	0.441359	0.170413	1.9259	0.156805	1.40967	0.217658	1.75497	0.394333	0.400378	0.168272	0.983125	0.223303	0.355954	0.0288627	1.07424	0.204092	0.144597	0.0678873	0.0620009	0.833775	0.602096	0	0.238266	0.160232	0.258117	3.09791	1.06252	0	0.520632	0.198456	1.73953	0.220301	0.0272255	0.0942503	0.640827	1.5283	0	0.47616	0.771765
FCRL2	0.00900218	0.0563514	0.0527321	0.238695	0	0.0804302	0	0.0769271	0.0381339	0.011481	0.019869	0.0182658	0.00947536	0.170593	0	0.00816541	0.0405153	0	0.138647	0.126254	0.00894104	0.0223391	1.54901	0.216556	0.0503747	0.234799	0.0144654	0.662163	0.00465191	0.028151	0.0903501	0.04634	0.0035754	0.192355	0.0232397	0.0593451	0	0.0873845	0	0.0893404	0.0348043	0.0991745	0.0694524	0.0660013	0	0.11804	0.0392455	0.0982469	0.173716
SAA2-SAA4	0.154874	0.100987	0	0	1.53442	0.0271319	0	0	0	0	0	1.02654	0.353199	0.101203	0	0.0936522	0.0464686	0.0261031	0	0.217208	0	0	0.565503	0.397401	0	0.448833	0	0.05842	0.0266773	0.161438	0.05757	0	0.184534	0.0459623	0	0	0	0.0626404	0.384023	0	0	0.463414	0	0.054071	0.0861656	0.0193407	1.57543	1.02439	0
GAS1	0.193278	1.54384	1.41521	0.220422	0.367022	0.990397	0.144455	1.07607	1.02343	2.21849	0.699133	1.06539	7.17963	0.557817	1.27734	0.292187	6.92271	0.105871	0.818612	0.429192	4.32721	0.879309	6.11631	0.108488	1.76653	2.89197	0.711734	0.164039	0.00832308	6.31828	0.0808261	0.0355331	3.15373	0.602274	0.0970197	0.176965	0.364509	0.0781731	0.0998432	0.213127	3.3315	1.62325	0.518979	0.818181	0.736592	1.71973	0.0702171	1.45419	0.569815
SCEL	0.0757982	1.07181	0.308084	0.175974	0.11801	0.0853639	0	0.361716	0.103207	0.6905	0.0876315	0.0219711	0.364719	0.948157	0	0.319208	1.07215	0.558465	0.216804	0.0455595	0.731324	0.443366	0.0148268	0.0468872	0.0605934	0.0573043	0.0521995	0.0245072	0.0167867	0.410101	0.217356	2.71535	0.258041	0.0771249	1.7611	0.249842	0.0213094	0.459859	0.0939737	0.0358211	0.146526	0.0309277	0.00491418	0.209816	0.144586	1.01824	0.0118017	0.0107433	0.16252
HCLS1	0.84933	0.863946	2.82048	3.80817	0.974337	2.71114	0.411608	3.09761	1.82732	2.26903	1.30234	1.73421	5.85788	4.14788	2.76606	1.54482	4.72381	1.85793	2.83651	2.31965	2.77487	2.88413	4.11727	1.62591	1.751	2.03108	1.24266	3.92544	0.79001	3.94202	2.3205	1.32148	3.33423	2.7063	1.26171	1.68954	1.18759	2.9615	2.03947	1.95198	1.8838	3.23203	1.27807	3.38507	2.01448	3.11494	1.90982	3.17551	2.72201
POSTN	3.11665	31.7419	40.3028	19.2234	10.9064	45.5921	6.43253	16.029	28.7257	36.0075	3.94216	34.0369	42.6241	26.0563	4.2182	7.24122	24.6745	9.18559	21.254	13.0664	101.621	18.9318	65.6557	1.21882	14.6237	29.0968	5.52362	5.44121	7.20866	145.115	7.85721	2.84344	82.7069	10.6244	3.24127	11.4998	3.24706	3.35699	2.92382	17.9739	69.5268	13.6518	18.6749	29.1782	34.2826	15.0635	3.41496	21.1079	10.6222
GNLY	1.07453	0.671458	0.861713	0.472303	0.680152	0.494137	0.365854	0.313031	0.173852	0.304535	1.21875	0.520839	0.29846	3.81308	0.350685	0.419639	0.235085	0.988531	0.44438	3.36983	0.17046	0.425893	0.470001	0.215406	1.87067	0.795431	0.131896	2.27993	0.0616961	0.674111	0.345335	0.186571	0.687574	1.86019	2.04194	0.524711	0.91045	7.65987	1.38769	1.23425	0.173097	3.37961	0.379283	0.570537	0.747277	0.670934	1.44763	1.24378	0.879966
LILRB4	0.172692	0.47294	1.11996	0.504671	0.26377	0.487834	0.030116	0.922323	0.434349	1.75278	0.566436	0.902276	1.21179	1.86196	1.21879	0.270856	1.29536	0.494805	0.886571	0.766957	1.52937	1.02671	1.98036	0.183479	0.724765	0.742543	0.433586	0.806119	0.115267	1.01756	0.511539	0.142868	0.485832	1.05703	0.309593	0.529689	0.65137	1.1874	0.392519	0.880725	0.987583	1.13328	0.466968	1.57135	1.53726	1.28316	0.219584	0.635372	0.98739
EVI2B	0.219754	0.713595	2.39981	8.026	1.30633	2.32143	0.328486	2.45832	0.97744	1.12106	1.85927	1.39118	2.76409	4.81057	0.537895	1.02654	3.50116	1.07781	2.38046	2.18823	2.73918	2.07223	3.6409	2.62204	1.6724	3.26459	1.50076	5.94345	0.669996	2.42047	3.30221	1.53522	1.78924	1.87824	0.718591	1.20724	0.237853	1.97317	0.572142	2.2536	0.488528	1.57811	1.05714	2.66994	1.72389	2.70038	1.02988	1.19916	2.35589
PDCD1	0.409237	0.219095	0.252336	0.294765	0.213395	0.215079	0.528014	0.786427	0.11405	0.0549395	0.0792317	0.454512	0.0226709	0.534835	0.50612	0.166062	0.184182	0.196033	0.751922	0.392701	0.192533	0.454317	0.707815	0.310881	0.192844	0.22797	0.138441	0.438731	0.0556513	0.404128	0.222178	0.126713	0.342183	0.671172	0.0741383	1.20692	0.635803	0.574964	0.347146	0.28501	0.104092	1.12492	0.195498	0.710622	0.747757	0.314703	0.352124	0.619723	0.392545
HCST	2.59977	1.16242	1.67826	0.254133	0.220776	1.1321	0.710601	2.36586	0.865292	0.189465	1.63944	1.62772	3.20552	1.65029	6.2544	1.01062	3.64388	1.16429	1.79228	3.43778	2.17635	1.19811	3.35635	0.929161	1.33009	0.842338	1.07422	1.93329	0.537375	0.825886	1.2425	0.655478	0.973548	2.38074	1.15054	2.69319	2.48499	1.53219	1.74972	1.47433	2.79999	3.03078	0.876456	2.17837	1.6365	1.86447	0.971471	1.54762	0.875947
CXCR1	0.0183011	0.76612	0.451781	0.422644	0.435162	0.00961831	0.0109425	0.15639	0.0775247	0.0466809	0.09425	0.720392	1.91667	0.98063	0.179183	0.199199	0.230625	0.00925361	0.460378	0.539005	0.318093	0.567681	0.0918829	0.0176099	0.10241	0.0276716	0.0588153	0.02071	0.0378285	1.40531	0.142861	0.067291	0.10903	0.0488812	0.110239	0.180969	0.504213	0.0444122	0.0907578	0	0.0176889	0.022402	0.0830552	0.249188	0.0183275	0.534792	0.219407	0.744455	0.235438
LILRA6	0.0334147	0.152518	0.274958	0.533504	0.0662111	0.0468304	0.0199791	0.199014	0.117956	0.227284	0.049167	0.140119	0.539289	0.640491	0.119958	0.186904	0.426095	0.107005	0.228727	0.0781058	0.110626	0.331677	0.294855	0.0107176	0.0623276	0.164202	0.0626423	0.138648	0.0633128	0.301866	0.173893	0.0573356	0.23446	0.188414	0.0479233	0.171329	0.0986366	0.108119	0	0.110539	0.172251	0.122707	0.0707676	0.268318	0.449891	0.250369	0.0485577	0.0884064	0.0477633
TREM2	1.03957	1.83835	3.14913	1.13814	1.48313	2.29469	0.298355	3.03654	1.6734	2.17435	3.67114	2.04182	8.70991	0.597792	8.46831	1.26354	7.67305	3.99485	6.42571	3.90737	5.41033	5.62376	9.47062	0.580179	5.07264	4.68412	1.77069	1.9293	0.171904	1.93607	0.544865	0.030579	1.38729	2.62854	0.858786	1.05082	2.08671	3.6328	0.567091	2.47607	2.33113	3.2746	1.90601	5.74901	6.95434	5.53038	0.317244	1.77402	1.29279
CLEC4D	0	0	0.0189283	0.0773886	0.0448205	0.0237758	0	0.017572	0.0718634	0	0	0.0826126	0.166659	0.0591232	0	0.0410339	0.0814413	0.0114371	0.0348375	0.0317234	0.224659	0.0280654	0.020648	0	0	0.0171006	0	0	0.0116887	0.110031	0.0189183	0	0.089838	0	0.0389291	0	0	0	0.0280434	0.0748275	0	0.0276881	0.0102653	0.0118457	0	0.050845	0	0.201978	0.0242494
HLA-DQB2	0.493948	0.202034	1.08972	0.345673	0.556112	2.1712	0.026849	0.558146	1.40286	2.29077	1.25539	0.446453	1.05164	0.777588	6.15514	1.25246	6.35596	0.476807	2.45517	2.99144	1.29338	2.14505	2.10077	2.06321	2.41226	0.755349	0.829795	1.75312	0.475692	1.41202	0.0625947	2.29501	0.749057	2.75856	1.06263	0.320692	0.795318	1.63458	0.723735	2.74814	1.10676	4.51642	0.163031	1.84601	1.37906	3.34777	0.61176	1.31428	2.74399
CR2	0.214383	0.0255268	0.616195	0.191341	0	0.127367	0.0111463	0.883407	0.434329	0.0237753	0.0137151	0.0453904	0.338477	0.383723	0	0.0760912	0.729933	0.0329909	0.177054	0.169943	0.027773	0.300693	0.399904	0.686128	0.605041	0.0211403	0.389421	1.58218	0.0240833	0.0226707	0.870533	0.0479812	0.0185101	1.85889	0.216564	0.0512057	0.11923	0.124409	0.127117	0.370017	0.0180184	0.973622	0.0169205	0.00488134	0.00311149	0.192061	0.386036	0.0462392	0.209846
TCL1A	0	0	0.0852028	0	0.0201752	0.0642138	0.0121757	0.664421	0.431309	0	0.0149817	0.0165274	0	0.0133067	0.079751	0	0.0183297	0	0.0731805	0.0285596	0	0.151598	0.0557663	0.25473	0.113951	0	0.0654439	0.483925	0	0.00707553	0.028386	0.0299499	0.0242635	0.779592	0	0	0.0400742	0.0494175	0.227219	0	0	0.124633	0.0184831	0.0319928	0	0.00762902	0.177553	0.101019	0.021831
ICOS	0.103289	0.154905	0.381747	1.92888	0.136444	0.723792	0.0411719	0.748907	0.0911538	0.30737	0.113986	0.489012	0.0543589	0.438713	0.151693	0.124917	0.123963	0.0957477	0.273971	0.241434	0.273565	0.192235	0.30643	0.140799	0.134863	0.130146	0.193635	0.83767	0.0711663	0.424681	0.302357	0.0759561	0.321348	0.613063	0.177764	0.208056	0.13551	0.459537	0.277455	0.227793	0.183029	0.252867	0.0781253	0.504854	0.0287327	0.496599	0.581627	0.324514	0.38756
LILRA4	0.0419466	0	0.0526523	0.0896956	0.0207793	0.0330682	0	0.0814659	0.0444223	0.0267485	0.0154303	0.0170223	0.077265	0.0548203	0.061604	0.0190238	0.0283178	0.0318143	0.16151	0	0.0312463	0.0260229	0.172308	0.0403625	0.0704179	0.0475682	0.0337016	0.0949359	0	0.0510116	0.035083	0.0154233	0.0249899	0.0746915	0.018048	0.0230437	0	0	0.0780074	0	0.0608153	0.0684613	0	0.109836	0.161028	0.0392872	0	0	0.0674539
PI16	0	0.0381949	0.122543	0.0167006	0	0.523348	0.0700469	0.151683	0.641008	0.572742	0.31603	0.0475412	0.205516	0.0637945	0.554392	0.0265656	0.114239	0.0592358	0.15036	0.246455	0.10666	0.121131	1.30112	0.00939398	0.196669	0.125472	0.580435	0.0662862	0.0403591	0.027137	0	0.0430755	1.00814	0.0695348	0.0336039	0.0429056	0.192122	0.0236916	0.26628	0.7751	0.0188722	0.310707	0.0177222	0.0818022	0.0195535	0.460843	0.0638413	0.290581	0.523307
CCL8	0.144435	0.974759	0.559001	0.648582	3.97098	0.341591	0	0.224409	0.152959	0.0460516	0.504745	1.14295	1.53927	1.5101	0.176768	0.229266	0.406278	0.310381	0.648817	1.2154	0.537951	0.268813	0.840518	0.0173725	0.121235	0.368531	0.116045	0.408616	0.0559779	0.715139	0.805342	0	0.717065	0.546518	0.403939	0.238039	0.0355297	0.087627	0.0895343	0.238902	0.314108	0.604065	0.147484	0.907673	0.638841	0.162333	0.196772	0.214952	0.232264
PRKCB	0.0453652	0.0425962	0.258143	1.05542	0.125847	0.219348	0.0488242	0.528632	0.25943	0.0867855	0.223617	0.185937	0.212486	0.815211	0.230965	0.0966987	0.424676	0.0527576	0.330715	0.286307	0.250067	0.348982	0.66465	0.21826	0.142159	0.180057	0.251493	0.826518	0.0703278	0.392487	0.381951	0.156795	0.598188	0.323115	0.655833	0.224296	0.107131	0.434857	0.213724	0.345167	0.149083	0.3628	0.0926458	0.339731	0.0605743	0.457182	0.192828	0.270055	0.510659
FCGR2A	0.34274	2.45388	6.1449	3.95761	1.59598	2.08051	0.338134	1.83053	1.20687	3.81385	2.2379	3.83879	14.1732	5.40315	1.94632	1.97021	4.64691	1.36041	3.01767	3.52103	3.18285	3.4446	5.53776	1.95817	4.33449	2.48103	1.19787	2.29804	1.36376	4.71292	1.91822	0.453678	2.67148	1.54862	0.737337	3.0785	1.77053	2.54723	0.37181	1.36058	1.76405	2.30748	1.61767	2.468	2.91178	4.23413	1.31676	2.0063	2.99462
IL10	0.0690592	0.0990672	0.144474	0.492237	0.0684204	0.266162	0.0275277	0.196713	0.0487567	0.0293585	0.118551	0.168149	0.133264	0.25572	0.13523	0.0522	0.103603	0.0581976	0.153634	0.0968543	0.0800218	0.0856859	0.147094	0.0110752	0.128815	0.043508	0.07398	0.104199	0	0.343932	0.0898477	0.0338564	0.155427	0.0204948	0.0396179	0.252922	0.0226506	0.139658	0.0570792	0.0761516	0.0889991	0.103319	0.0313409	0.301382	0.0845276	0.181106	0.125445	0.0228391	0.17275
RGS18	0.0973622	0.0253943	0.251212	1.17976	0.241154	0.477584	0.0194048	0.264726	0.154663	0.103477	0.382029	0.322668	0.2562	0.986136	0.0794383	0.0367967	0.284823	0.0820491	0.508173	0.637227	0.419037	0.201339	0.311067	0.0780711	0.145286	0.0674731	0.1043	0.697792	0.159322	0.298826	0.452395	0.155129	0.470477	0.231155	0.0698184	0.392236	0	0.236274	0.10059	0.0536806	0.0941056	0.105937	0.0515499	0.348417	0.0595851	0.437709	0.0884283	0.112698	0.469701
EPHB6	0.162465	0.0836342	0.232552	0.314492	0.177906	0.184253	0.0204506	0.418492	0.235442	0.261729	0.132109	0.10063	0.657019	0.257028	0.59441	0.694161	0.638832	0.0432356	0.307289	0.143908	0.148623	0.2228	0.444915	0.436078	1.20579	0.223026	0.0412204	0.222556	0.0662799	0.368411	0.185943	0.0691688	0.329424	0.137033	0.0809396	0.291243	0.572131	0.269759	0.137816	0.169721	0.173561	0.261672	0.0737312	0.2239	0.102758	0.384417	0.0745554	0.356315	0.238341
MAFB	0.523368	3.01364	3.60477	2.42192	1.82149	2.08765	0.449335	3.6905	2.04649	2.10514	1.866	2.24912	4.35759	2.14844	2.87745	0.736424	7.52545	1.3028	2.77645	2.67257	5.72461	2.98046	8.35454	0.671471	4.10015	1.96315	1.49869	4.67732	0.74201	7.33458	1.64617	0.690798	3.22993	2.81967	0.473465	1.88729	2.46924	2.00283	1.33101	1.55378	6.36868	2.15191	1.32767	3.7669	3.5748	3.78575	0.511909	3.55494	2.76225
OGN	0.0548426	0.0214563	0.384354	12.7122	0.217341	1.3691	0.131165	0.585814	1.17611	0.577039	1.52315	0.322705	0.0144313	0.0537556	0.0671195	0.0808353	0.351726	0.00693254	0.732038	0.0384579	0.735346	0.255174	3.63579	0.0263857	0.44499	0.279866	0.385549	0.325822	0.0354251	0.457333	0.0344016	0.110908	3.31084	0.061034	0.0353949	0.497116	0.0404724	0.0499086	0.0679932	0.0907123	0.64935	0.458733	0.497781	0.87598	0.0411914	0.765347	0.0149431	1.16986	0.95541
GAPT	0.0139117	0.0326564	0.250293	0.190386	0.0689151	0.226655	0	0.421487	0.176793	0.0532274	0.399165	0.208883	0.0512503	0.263629	0.0681038	0.0315465	0.118961	0.00703421	0.607074	0.175598	0.214167	0.293439	0.380976	0.120477	0.186834	0.12095	0.111772	0.472286	0.0503225	0.188516	0.112475	0.0613822	0.154709	0.111472	0	0.12228	0	0.0844009	0.103485	0.230107	0.0806783	0.0851452	0.0631352	0.123853	0.0882348	0.25017	0.0758111	0.0414076	0.268455
DPYD	0.614834	0.251603	1.06449	2.60525	0.196047	0.980539	0.059157	0.80704	0.441565	0.612887	0.82669	0.501877	1.28686	1.60706	0.532783	0.169869	1.6571	0.210827	0.950566	0.604597	1.2529	0.815473	2.24176	0.146204	0.490371	0.82546	0.340678	1.33554	0.160685	1.41192	0.961472	0.213075	1.22658	0.453018	0.413531	0.419294	0.201658	1.49205	0.473129	0.537706	0.491809	0.697818	0.484291	0.821615	0.436431	0.987555	0.161748	0.518858	0.871275
ITGAX	0.199537	0.999744	1.43814	3.00049	0.650467	0.578469	0.0885175	1.80013	1.03612	3.20154	0.653503	0.820185	6.34479	2.2881	1.41796	0.998361	1.76131	0.973123	1.38458	0.830514	1.35211	1.98062	2.25919	0.597682	1.08776	0.819956	0.760209	1.53691	0.136373	4.01672	0.68011	0.30767	0.899873	1.89112	0.825295	0.954732	1.11469	0.991886	0.67033	0.511036	1.3376	1.15296	0.61636	1.8607	3.11555	2.31015	0.434946	3.71674	1.09028
SIGLEC5	0.0163553	0.0255949	0.0479021	0.0559566	0.16204	0.0687654	0.0391162	0.0508226	0.0173205	0.0625766	0.0240655	0.0730081	0.275439	0.320622	0.0320264	0.111263	0.0294435	0.00826975	0.134345	0.022938	0.105587	0.0811719	0.194087	0	0.0366085	0.080371	0.0657024	0.0185081	0.0253549	0.312553	0.104873	0.0120273	0.0844457	0.0582454	0.014074	0.125789	0.032186	0	0.0202771	0	0.0948492	0.053387	0.0445348	0.154172	0.125572	0.018382	0	0.0811345	0.105203
MMP12	6.24439	21.7305	13.6938	19.6807	12.1566	15.5407	0.711857	18.9509	2.52166	22.4042	14.4615	17.8565	75.2526	138.782	5.0195	3.2397	23.0624	30.7874	14.0206	22.6949	47.275	22.1882	25.6285	0.981946	8.04903	0.83579	5.32934	33.5444	13.422	59.6195	25.3003	3.18044	10.9529	22.9518	13.6949	15.884	12.4081	22.9368	5.21136	7.47513	18.3179	16.2886	4.49892	44.8531	4.24194	27.563	8.34161	7.66589	37.2227
COLEC12	0.0248136	0.606747	1.78314	0.679164	0.110628	0.681396	0.103855	0.419265	0.400741	0.617104	0.397061	0.397748	2.60853	1.11881	0.255094	0.123789	1.75612	0.147422	0.490449	0.382808	1.38629	0.584968	1.4893	0.113414	0.361018	0.832449	0.219299	0.540536	0.0480845	1.08634	0.186781	0.0684278	2.11395	0.215397	0.0213527	0.368053	0.0793512	0.112906	0.1692	0.184694	0.965343	0.498638	0.199885	1.04608	0.269203	0.885461	0.0676103	0.276963	0.751498
SAMSN1	0.244261	0.303553	1.09415	4.91585	0.683297	1.78968	0.249139	1.65198	0.547786	0.952886	0.613112	0.886275	1.95093	3.01387	0.351694	0.247621	1.28039	0.326928	1.15072	1.04787	2.10493	1.034	1.4821	0.221211	0.434173	0.901595	0.461762	1.88611	0.326694	1.79726	1.47411	0.422644	1.31253	1.18968	0.408018	1.48395	0.19793	1.35986	0.320645	0.617912	0.41663	0.861807	0.482533	1.67045	0.700266	2.00245	0.438475	1.18321	1.15527
CFH	0.54226	1.18979	3.16938	3.21799	0.924944	2.4327	0.300828	2.44068	1.70503	2.11751	1.312	1.20235	1.83291	2.7288	1.64202	0.507067	4.49857	0.542715	1.89131	1.11332	3.55905	1.74793	3.29403	0.46261	1.03858	3.05353	1.09143	1.94845	1.11508	5.56693	1.84997	0.497429	4.50722	1.05515	0.404088	1.42498	0.566569	0.841112	0.547533	1.96029	2.78271	1.55108	0.920943	2.23962	1.1682	3.27347	0.420404	1.1703	2.22345
MNDA	0.176913	0.588323	1.84129	1.94824	1.70895	1.94093	0.0925567	2.26769	0.843095	1.12814	1.20395	1.68713	2.5837	2.86121	0.627898	0.391142	2.30903	0.61499	1.78243	1.42668	2.33916	2.3597	2.79586	0.351104	0.915729	0.911162	0.728464	2.17717	0.251406	3.35012	1.39334	0.178885	1.08032	0.787543	0.247386	0.777511	0.195836	0.992815	0.43867	0.585247	1.32522	1.19106	0.742664	2.04984	1.48379	1.88066	0.192816	1.00927	1.92032
STX11	0.212771	0.101742	0.53415	1.21327	0.585564	0.757919	0.127219	0.844826	0.475694	0.753778	0.313076	0.68116	0.659423	1.4985	1.22678	0.214437	0.627761	0.251029	0.679674	0.431034	1.23273	1.34932	1.338	0.147865	0.343961	0.339588	0.455865	0.909605	0.171034	1.04323	0.659096	0.173852	0.610324	0.757734	0.203438	0.467551	0.8607	0.889259	0.322412	0.547453	0.342757	0.405143	0.150207	0.705703	0.449833	0.912266	0.695691	0.258013	0.68431
CCL4L2	2.41192	0.84161	0.831878	5.82654	0.613546	3.7343	0.467715	0.582368	0.379688	1.37176	0.575504	2.69824	7.27301	3.38643	0.702059	1.24168	1.92165	0	0.602386	1.1885	2.39553	1.4963	1.9488	0.925196	0.766027	0.542103	0.864168	1.586	0.185271	1.59681	3.61653	0.0719055	1.33335	0.899572	0.560946	0.608787	1.12248	1.54238	0.606135	1.29387	0.724575	1.51608	0.562088	1.43379	1.89315	2.28342	1.13674	1.55221	1.01332
MS4A4A	0.217862	0.561129	1.83829	2.00319	1.1152	1.29766	0.0651313	1.12831	0.903651	1.55134	2.3241	1.00935	2.85686	3.21502	1.72422	0.683404	3.78314	1.03732	1.4074	1.98605	1.68597	1.68946	3.81173	0.270777	1.1988	0.912745	0.875194	3.55426	0.347124	1.2364	1.16414	0.160211	1.19697	1.06681	0.499931	1.27663	0.35728	1.27768	0.382645	0.840825	0.947585	0.948195	0.486118	2.4625	1.23633	1.80923	0.33638	0.486341	2.27721
MAP4K1	0.195816	0.342492	0.602433	0.650246	0.171181	0.544835	0.33747	1.01115	0.341556	0.36726	0.322026	0.350576	0.315225	1.04624	0.744329	0.266422	0.653194	0.238791	0.709616	0.500794	0.268849	0.528798	0.746541	0.975357	0.476976	0.70101	0.425708	1.87701	0.190473	0.680382	0.619777	0.584466	0.558132	1.06654	0.564984	0.531539	0.532694	1.16004	0.785435	0.419152	0.322867	1.24077	0.297965	0.790219	0.415269	0.763813	1.00432	0.937113	0.654477
CYP7B1	0.0798125	0.132708	0.542655	1.70665	0.316297	0.450923	0.0119303	0.542523	0.232438	0.330817	0.176157	0.251011	0.409537	0.325961	0.0586075	0.144788	0.323285	0.0201779	0.245847	0.111936	0.852157	0.173299	1.04731	0.115198	0.200978	0.181018	0.432841	0.180636	0.103109	1.46977	0.339328	0.0440193	0.56266	0.106588	0.0171701	0.0876914	0.0392664	0.0726321	0.074213	0.0660069	0.212143	0.105838	0.190161	0.229885	0.20648	0.837227	0.304454	0.475117	0.256691
IL7R	0.308062	0.370392	1.67878	7.66706	0.498761	2.81162	0.17521	2.44572	1.68692	1.33199	1.97347	2.13743	5.59932	3.72167	0.787152	0.412325	4.88645	1.02198	1.63169	1.84412	3.50745	2.31203	1.40606	0.932664	1.11	0.568045	2.05252	4.54045	2.28305	5.51903	4.28586	2.0223	5.31191	1.01012	1.1121	2.40233	0.569278	1.6137	0.875648	1.31737	0.91506	1.37654	0.487619	2.99837	0.243294	4.36033	1.62963	1.80405	3.43149
MMP13	0.0321334	0.125717	0.208395	0.426013	0.0318361	0.219545	0.00960653	0.137296	0.510448	0.0614726	0.0118204	0.89976	0.735638	0.136485	0.0314614	0.0364332	5.79203	0.00812384	0.222707	0.270399	4.6277	0.0797397	0.674652	0.00772998	0.431552	0.340106	0.038726	0.0363631	0.0747227	14.7993	0.0447925	0.0472604	0.268011	0.343307	0.0829543	0.0706111	0.0632363	0.31192	0.059758	0.0531503	0.823053	0.111446	0.211454	0.832988	0.107266	7.84907	0.122577	0.334753	0.757876
KCNJ5	0.0149069	0.0291604	0.0686086	0.114753	0.014769	0.0195862	0.0133696	0.0926436	0.0868266	0.0380233	0.137089	0.0846906	0.0117678	0.0827981	0.218927	0.0405637	0.358932	0.08668	0.332903	0.0522666	0.0407155	0.0647355	0.578324	0.0179299	0.175174	0.163412	0.0479072	0.109649	0	0.0414362	0.0270133	0	0.0236823	0.119446	0.0128277	0.0491353	0.095341	0.0723507	0.0462034	0.0493134	0.158491	0.486592	0.101477	0.768952	0.457805	0.279236	0.00812342	0.0221848	0.0479431
HLA-DPA1	1.4338	5.62501	10.6095	6.72811	5.22694	16.4781	0.653625	12.6462	3.03684	6.36478	11.889	13.8647	8.47133	10.7151	21.1658	3.53513	14.988	3.18829	17.1049	19.5755	11.5853	20.6109	22.4779	3.87217	14.8232	9.39042	7.59284	33.7324	3.72917	12.3226	10.9385	1.82333	9.16175	13.4988	5.08522	17.4767	5.23792	10.6884	4.50786	10.5607	4.8313	39.6526	3.55906	23.1152	4.96341	15.6904	4.94705	6.35823	12.6281
TM6SF1	0.0171113	0.040167	0.322176	0.614703	0.0678118	0.35972	0.0306932	0.385495	0.235575	0.458284	0.276956	0.180541	0.450267	0.402531	0.452342	0.100885	0.400458	0.12978	0.333816	0.191986	0.467363	0.403388	0.952812	0.0823253	0.268105	0.24579	0.206218	0.425999	0.0795807	0.475637	0.51521	0.0377497	0.353396	0.213282	0.0588983	0	0.0673475	0.186862	0.0424287	0.39624	0.132311	0.223419	0.170842	0.367403	0.211344	0.519255	0	0.16977	0.64205
PRSS56	0.0571545	0	0.00797128	0.0325906	0	0.0500635	0.0227823	0.162802	0.363166	0	0.0420491	0.00773124	0.240635	0.0622463	0	0.120964	0	0	26.1634	0.0534387	0	0.165468	0.017391	0.018332	0.0213218	0.0144031	10.3627	0.0646776	0	0	0.00531138	0	0.0302667	0	0	0.66983	0.056238	0.0231167	0	32.4575	0	0.15547	43.5417	0	0.18443	0.00713745	0.020764	0.0945098	0.224667
CD274	0.365772	0.550727	0.408111	1.74441	2.36101	0.448549	0.0662729	0.628577	0.399097	0.353402	0.269102	0.526263	1.11416	1.79623	0.0651131	0.266423	0.693398	0.39231	0.517821	0.559624	0.286226	0.550103	0.303538	0.223974	0.570622	0.829584	0.320592	0.790206	0.0916431	0.720181	0.778709	0.244528	0.660335	0.947352	0.600894	0.207029	0.272657	1.29111	0.384771	0.293336	0.310684	0.859287	0.22636	1.27121	0.3108	0.622876	0.434891	0.362901	0.463425
OLR1	0.163842	0.69345	0.922342	1.36317	0.516491	1.17421	0.0178115	0.647975	0.804461	4.54007	0.580783	0.948968	1.88915	0.379586	0.145832	0.668754	1.38763	0.36903	0.848783	0.45957	2.75899	1.94048	2.51535	0.100325	1.08353	2.18455	0.299175	0.70792	0.0923625	0.817696	0.290675	0.0219064	0.899191	0.875224	0.166623	0.196381	0.0439675	0.506041	0.0923313	0.886916	1.55482	0.632052	0.365019	1.30264	1.78994	1.62382	0.0324671	0.738889	0.638719
IGSF6	0.399639	0.832198	1.29994	5.70073	1.23891	2.02581	0.63977	2.30342	0.723578	1.52905	2.05813	1.49098	2.48995	3.14217	1.42628	0.637283	1.50272	1.11465	1.8796	2.36851	2.98333	2.51127	1.9123	0.70707	1.45721	1.78355	1.46043	3.72006	0.612882	1.94401	1.05665	0.398168	1.12643	2.29551	0.587954	1.11897	0.837201	1.62681	0.639313	0.724992	1.15881	1.43075	0.596756	1.81608	0.925231	1.58897	0.393411	1.09997	1.74139
IRF4	0.0617607	0.123835	0.255181	4.27229	0.0994326	0.255614	0.0230798	1.01955	0.0408786	0.108305	0.102235	0.25063	0.0365664	2.04311	0.136055	0.129546	0.264063	0.0702634	0.887794	0.8337	0.0766764	0.948299	0.257223	0.50514	0.181441	0.974692	0.105445	2.66456	0.0558513	0.506976	1.08906	0.312245	0.285156	0.742318	0.212585	0.0763397	0.0455778	0.674452	0.287138	0.485237	0.0820804	0.52605	0.539552	0.760075	0.097929	0.43673	0.64788	0.804247	0.926955
CCL18	2.966	24.2409	3.2866	0.641198	2.68023	1.35326	0.0974406	4.68426	5.00498	44.0209	1.94233	9.17932	24.7351	13.78	1.65941	0.93126	7.96529	10.6628	10.9099	2.37701	21.4303	22.7277	2.09756	0.0627251	0.948415	1.84808	0.549925	1.06963	0.101057	7.74623	0.681507	0.0239685	4.56964	13.7838	2.91692	4.97773	0.448991	4.98307	1.09104	5.39112	22.1153	9.61517	2.05606	11.3167	1.55587	3.56555	1.0657	2.26363	7.02336
GZMH	1.05334	0.412103	0.661088	0.32762	0.332053	0.830391	1.88942	0.371951	0.10141	0	0.845404	0.660611	0.125989	1.97107	0.796922	0.933716	2.00401	0.217883	0.442447	0.805795	0.404208	0.594065	1.4423	0.414639	1.17886	1.44789	0.538553	0.975264	0.0247417	0.282813	0.240269	0.281674	0.912776	0.639413	0.700416	0.631268	0.235557	1.74287	0.47488	0.475167	0.185111	3.39926	0.304204	1.02803	0.0799138	0.771309	1.14802	0.950067	0.256646
CD300LF	0.379267	0.486363	0.793439	0.756929	0.271381	0.465097	0.0503931	1.27675	0.357023	0.833042	0.589064	0.855052	1.04236	1.34931	1.17589	0.477795	0.493114	0.298308	1.17907	0.531914	1.20332	1.04573	0.91361	0.243296	0.613112	0.661072	0.253932	1.23988	0.152435	1.22994	0.387699	0.185936	0.309635	0.881686	0.271972	0.64821	0.539045	1.09935	0.365719	0.836434	1.01828	0.730768	0.210371	1.29102	0.745561	0.639397	0.252608	1.12887	0.722837
MMP1	37.2816	98.6285	33.2674	3.63758	34.9903	47.3991	2.58429	10.917	14.5885	22.6978	5.52651	102.621	182.242	43.2713	0.995713	3.76318	127.824	11.1141	17.265	33.2263	196.264	38.3424	65.2056	1.74587	12.0801	2.35024	2.6741	3.97565	9.75811	358.933	11.1348	2.68552	19.6817	17.2033	8.811	43.9332	18.6034	6.33819	1.83395	12.3102	96.554	3.26306	11.6747	36.8695	1.79	95.2418	14.9382	50.4959	67.1999
SLAMF1	0.117326	0.0959765	0.19636	1.05826	0.169077	0.392393	0.0829055	0.480582	0.192023	0.0680148	0.149094	0.346267	0.0785862	0.592426	0.125315	0.0628845	0.177613	0.0808959	0.366875	0.38893	0.243651	0.502889	0.374849	0.266843	0.286488	0.387053	0.128542	0.941453	0.115745	0.418777	0.499561	0.172557	0.372787	0.417828	0.238636	0.21094	0.157424	0.569442	0.198353	0.317557	0.13402	0.58752	0.183939	0.418927	0.0534069	0.491496	0.255744	0.56086	0.400209
CD86	0.344847	0.591554	1.17649	1.80378	0.551907	1.40808	0.0713732	1.29826	0.589937	0.947271	1.11241	0.828885	2.17086	1.8634	0.558396	0.276701	1.22371	0.529803	1.01457	1.04169	1.89695	1.26716	1.99166	0.287155	0.920321	0.962616	0.618066	1.8011	0.411233	1.71435	1.02796	0.292607	0.800707	0.932876	0.422295	0.641197	0.247963	1.17482	0.328875	0.877529	0.756363	0.741416	0.415329	1.97264	1.08916	1.7292	0.274656	0.750077	1.1944
CD4	0.765011	1.4926	5.14632	4.4359	1.5454	3.6342	0.273259	7.64873	2.70404	4.29546	3.45736	3.41089	4.10977	7.10896	6.10882	1.55902	7.38684	2.66249	5.16178	5.62932	3.73	6.50877	9.04206	1.4579	4.43654	3.13965	2.76189	8.48843	2.42841	6.94558	4.51762	2.1407	4.02094	4.27236	2.00912	5.71998	4.39915	5.49716	2.3157	4.00973	3.05372	4.3984	1.4744	8.93875	3.81731	6.43927	2.10068	2.9276	6.06049
UBD	13.6138	3.37599	6.73019	9.74541	3.3616	5.63585	1.42762	6.02016	2.48421	8.65457	3.26671	6.15356	16.0269	12.3449	1.9276	3.0586	4.10984	13.4707	8.15039	2.46742	14.5615	5.7691	4.01497	2.86178	5.53189	10.5931	1.61545	9.48049	2.61918	11.5273	6.24783	0.431256	9.03387	8.24202	13.5533	1.10457	1.77233	49.7595	2.28506	3.04859	4.00827	24.783	11.083	8.09469	6.97756	4.89627	4.29148	5.94308	4.49072
C1QC	13.1654	15.4122	39.9008	11.2607	23.7893	20.9727	1.5091	33.7032	11.3778	22.7499	25.8207	23.0313	43.5825	43.6834	177.255	15.654	73.3591	25.3166	39.6953	44.1036	28.845	49.386	78.8012	6.99047	23.0938	30.517	18.1409	61.9475	13.1306	26.9133	20.0254	6.29549	30.5199	30.7305	11.241	50.74	87.8272	40.8055	15.7303	39.3776	32.0103	28.0559	13.8844	63.9984	43.7202	35.6503	15.8729	20.0668	37.6984
DRGX	0.110288	0.0123281	0.0197765	0.0539043	0	0	0	0	0.0166852	0	0.0347742	0	0	0.0102954	0.0154259	0	0	0	0.0242657	0	0	0.0195487	0	0.0833821	0	0.0238225	0.139244	0	0.0732748	0.0602179	0.0219623	0.0463446	0.0125151	0.0280545	0.0949048	0	0	0	0.0195333	0	0	0.00642861	1.61595	0.0247529	0	0.0236104	0.0171716	0.140685	0
CD1B	0	0	0.136569	0.0558363	0.0323382	0.480322	0.0390321	0.608559	0	0.333024	0.38422	0.0529826	0.0858896	0.533221	0.671108	0	0.0293802	0	0.167569	0.183109	0.470068	0.28349	0.044693	0.0157038	0.0365298	0.0123382	0.0262245	0.11081	0	0.260846	0.081898	0.0480057	0.0648186	0.261541	0.0280875	0	0	0.0792098	0.121401	0.215954	0.252387	0.266361	0	0.153841	0	0.562502	0.0355742	0.064768	0.0699844
CXorf21	0	0.0960328	0.338919	1.40667	0.170233	0.632123	0.117412	0.476718	0.285943	0.500883	0.451471	0.239064	0.503808	0.67367	0.168229	0.155851	0.397701	0.273049	0.730892	0.722935	0.560726	0.426382	0.952286	0.295239	0.21977	0.3897	0.354984	0.861089	0.0634214	0.571428	0.615891	0.144405	0.321717	0.437076	0.126735	0.134846	0.048305	0.357405	0.030432	0.974412	0.213526	0.320495	0.144816	0.552749	0.426081	0.413818	0.133763	0.219181	0.578928
CD33	0.0304824	0.0596287	0.175368	0.221616	0.0981512	0.152193	0.00455647	0.337445	0.169477	0.223537	0.185016	0.120607	0.328867	0.33364	0.223836	0.0898591	0.322395	0.0732111	0.285597	0.128253	0.16273	0.151285	0.292169	0.0513296	0.110873	0.164196	0.110209	0.431184	0.0433176	0.354811	0.131722	0.0448321	0.223974	0.149264	0.019673	0.334915	0.14247	0.129453	0.0566876	0.075629	0.139948	0.15547	0.0311259	0.255414	0.287457	0.185574	0.0747504	0.0982902	0.236922
DNAJC5B	0.0930195	0.0849156	0.201087	0.145865	0.0307197	0.0814789	0.0648874	0.120438	0.114928	0.118633	0.1939	0.125827	0.1795	0.101307	0.0910741	0.0281244	0.132571	0.0548726	0.127346	0.347888	0.346454	0.173122	0.360876	0.0149178	0.121455	0.123067	0.0871916	0.105263	0	0.129282	0.0432216	0.0114007	0.0492595	0.124225	0.0266817	0.102202	0.0152547	0.263358	0.192208	0.0512863	0.149847	0.202424	0.161823	0.178617	0.222534	0.127779	0.135175	0.0461447	0.0997224
TMEM273	0.342354	0.410463	1.01195	1.12407	0.262596	0.998307	0.0792381	1.35553	0.467818	0.507048	0.844994	0.802208	0.929932	0.894849	1.11371	0.265454	0.770401	0.212193	1.18495	1.03773	1.95242	1.02769	1.00307	0.345365	0.704503	0.475901	0.195205	1.29972	0.136964	1.11279	0.942135	0.186789	1.14919	0.707929	0.218576	1.05565	0.347731	0.938011	0.424446	0.255735	0.736525	0.644374	0.180429	0.960059	0.457131	0.790243	0.2648	0.788904	1.17211
PROK2	0.112985	0.0110509	0.189095	0.724798	0.587685	0.0593805	0.0337778	0.0438865	0.0299134	0	0.124687	0.435578	3.64205	1.12592	0	0.243397	0.254251	0.0428467	0.855571	0.633839	0.350681	0.140188	0.0515688	0	0.158062	0.0427091	0.0680827	0.0319643	0.0583855	0.559423	0.0708733	0	0.269246	0.0754444	0.0243065	0.155174	0.0555868	0.10282	0.0350195	0	0.136508	0.0230505	0.0640947	0.192301	0.00942904	0.222226	0.0307853	1.00889	0.18169
ERMN	0.0414596	0.304133	0.0650513	0.42554	0.020538	0.0272369	0	0.0644161	0.0548832	0.079314	0.00762557	0.0378555	0.57276	0.189644	0	0.051708	0.335869	0.283005	0.0638541	0	0.236774	0.115743	0.0473076	0.0398939	0.139201	0.082278	0.0333104	0.30496	0	0.158461	0.0866892	0.0685991	0.107033	0.0276841	0.0713537	0.0113881	0	0.0754594	0.0128503	0.102864	0.28051	0.0718957	0.0611504	0.108561	0.217977	0.0893115	0.0112966	0.0411342	0.055559
C5AR1	0.663477	1.27373	3.63467	2.59991	2.4612	1.28126	0.747278	2.51719	0.96408	3.62083	1.15788	1.8534	8.21781	3.6499	4.71339	1.40654	4.46519	1.62277	2.16253	2.12071	2.9577	4.05865	6.33115	3.58555	1.89952	2.78795	2.85128	3.38737	0.885042	3.89222	1.20446	1.49776	2.17552	1.74464	0.863042	1.67833	7.94034	1.57265	0.803442	3.47092	2.02825	1.24026	1.11338	3.7574	3.39944	4.1678	1.93392	2.44938	1.86919
CCL3	1.98102	2.20589	1.46647	1.35554	2.68738	1.66583	0.510239	0.710291	0.580968	1.16609	1.0987	5.25637	26.8664	3.68437	1.73071	1.47897	3.70349	2.72762	2.06534	1.96622	2.90595	1.7773	3.01857	0.615852	0.852729	0.58755	0.857034	0.724267	0.393731	2.43561	0.824188	0	1.3073	1.03111	0.472074	0.937606	1.79931	1.07243	0.377854	0.403287	1.29615	2.6239	0.871379	2.21854	1.6278	6.2799	0.830421	2.29809	1.43763
GALNT15	0.0721601	0.348189	0.67765	0.370325	0.0556053	0.286541	0.0862913	0.168174	0.441532	0.337444	0.188761	0.445755	1.59501	0.28292	0.211953	0.101815	1.21967	0.0202703	0.35811	0.393568	0.752535	0.427771	0.757514	0.13887	0.233304	0.621309	0.244789	0.0725853	0.0580051	1.97517	0.102823	0.053065	0.512693	0.0713837	0.0275979	0.12333	0.0867815	0.0778289	0.0695826	0.318284	0.340983	0.176659	0.160103	0.697011	0.0963525	0.982238	0.0786465	0.381834	0.249271
LAG3	0.521485	0.512971	0.617174	0.242137	0.487137	0.297563	0.454342	0.740785	0.205126	0.380046	0.208274	0.296272	0.321496	1.60647	0.554342	0.554099	0.616926	0.429421	0.650181	0.814958	0.251572	0.258815	0.680047	0.573475	0.516928	0.484363	0.143651	0.994784	0.400369	0.543584	0.535848	1.16142	0.899485	1.02143	0.538497	0.278297	1.08489	2.4768	0.683475	0.394314	0.475239	0.966627	0.22314	1.13921	0.676422	0.558197	1.03929	0.768696	0.44725
LILRA5	0.569163	0.61742	1.13659	0.818747	0.768951	0.598259	0.0928122	0.482352	0.328775	0.329949	0.418739	0.850393	3.29494	1.94414	0.48127	1.06771	0.663683	0.31395	0.730498	1.48763	1.68304	1.54079	1.0155	0.0373411	0.492218	0.293382	0.207859	0.819739	0.280748	1.11465	0.598647	0.03805	0.842568	0.783136	0.445251	1.22227	0.763686	0.408088	0.128299	0.171168	0.575131	0.274458	0.258302	1.09743	0.371354	1.008	0.366555	0.616032	0.637912
LILRA2	0.0255373	0.0399643	0.156713	0.138338	0.101204	0.102897	0.0101794	0.125645	0.0360593	0.0325693	0.0501016	0.193447	0.72575	0.194687	0.175023	0.0733513	0.195387	0.0860833	0.148585	0.143263	0.156411	0.211238	0.174837	0.0163819	0.057161	0.0675728	0.0957494	0.0963291	0.0131965	0.29873	0.0617029	0.0125197	0.101427	0.0378938	0.0366256	0.158997	0.175895	0.0516441	0.0738754	0.05632	0.0740494	0.0590461	0.0772635	0.213979	0.0767226	0.121186	0.0556657	0.168913	0.173391
CD3D	5.53847	0.977953	2.25581	1.63497	1.99094	3.96693	1.81695	4.30258	1.60908	1.06266	1.83903	2.84425	0.257946	3.36291	4.51086	0.844684	2.38236	1.43739	2.54141	3.23077	2.60438	3.16229	1.56594	2.68823	2.46841	2.55675	2.16585	4.76994	0.481225	2.53747	2.07698	1.0092	3.01731	5.62918	2.23536	2.20791	3.13476	7.85021	5.40815	2.26996	2.08444	5.51961	1.04544	2.69511	0.605367	2.42381	4.05982	3.69575	3.5205
LILRB3	0.0731259	0.209802	0.402853	1.24051	0.0845243	0.166539	0.0364359	0.198828	0.232325	0.217611	0.107599	0.212671	1.32773	0.732694	0.13126	0.298479	0.647252	0.197199	0.262792	0.17093	0.308674	0.362927	0.389389	0.105546	0.09548	0.202708	0.107713	0.248254	0.113364	0.715666	0.227653	0.0627377	0.237188	0.271271	0.13634	0.133908	0.227852	0.16267	0.0906606	0.0403179	0.15314	0.25859	0.20465	0.382955	0.219694	0.296789	0.106265	0.592508	0.195988
PIK3CG	0.14589	0.0360487	0.34376	3.0605	0.0760739	0.298625	0.0137731	0.417551	0.162632	0.205648	0.225964	0.280437	0.747587	0.928236	0.195464	0.0766116	0.252271	0.100944	0.465153	0.344603	0.251667	0.352502	0.634331	0.125604	0.223429	0.168344	0.228259	0.677751	0.142843	0.498904	0.588685	0.27668	0.213475	0.164069	0.112326	0.219347	0.105774	0.428574	0.0571177	0.203208	0.0742159	0.238108	0.125448	0.482536	0.156354	0.652998	0.234321	0.220927	0.411586
CHI3L2	0.0138188	0.0648768	0.0520371	1.47746	0.027382	0.13799	0.00826249	0.161028	0.23415	0.08812	0.0305	0.0560779	2.63268	0.270899	0.0270597	0.0313358	3.34599	0.0768597	0.177359	0.213187	0.1647	0.325771	0.409968	0.245994	0.0309312	0.0679068	0.0888209	0.437858	0.0142819	0.0816251	0.130987	0.0406482	0.153676	0.159941	0.0832397	0.121464	0.054389	0.301814	0.171324	0	0.213706	0.140961	0.0501709	0.0868419	0.0322905	0.134604	0.45183	0.0959726	0.148146
TLR8	0.0732211	0.0163695	0.367635	0.742592	0.113997	0.247385	0.00625428	0.251906	0.066465	0.160086	0.261652	0.254689	0.462419	0.642511	0.102414	0.0426953	0.475479	0.10578	0.241653	0.278733	0.254533	0.402335	0.525165	0.035228	0.0936532	0.075126	0.235315	0.426132	0.102701	0.367082	0.262458	0.0307687	0.216032	0.447016	0.0810106	0.12642	0.0102924	0.215766	0.0518735	0.0692065	0.0606617	0.174989	0.0712065	0.449188	0.0977691	0.521199	0.0684024	0.103781	0.269134
FCN1	0.027424	0.0107292	0.313634	0.242385	0.144908	0.0672606	0	0.305364	0.106489	0.198195	0.154684	0.285642	0.630231	0.489823	0.724963	0.0704789	1.16842	0.0231108	0.290967	0.282053	0.526597	0.317582	0.467298	0.0351845	0.286459	0.138219	0.315815	0.113791	0.0188953	0.552666	0.0968439	0.020167	0.475618	0.105803	0.0314653	0.381663	0.20688	0.0554596	0.102	0.0907214	0.132534	0.272284	0.165944	0.306384	0.0854425	0.489734	0.0498152	0.326506	0.343002
FCER1G	3.49527	9.68317	12.253	2.42401	10.0612	10.7736	0.649557	12.7326	5.70241	10.6022	12.3711	12.2865	27.0953	19.1671	7.12183	5.01263	20.6202	8.59779	11.7122	20.0057	19.8206	15.589	19.575	2.43156	10.4667	11.1234	7.36216	16.249	3.9297	14.6556	9.46797	1.97986	12.025	16.9472	5.36519	12.4032	3.81104	18.1679	3.86493	13.9065	14.1983	8.96171	5.63762	14.4457	14.9789	14.1741	4.47869	10.0286	13.5707
RSPO1	0	0.0461355	0.0493399	0.0252158	0	0.0387348	0	0.0572556	0.0624414	0.0187993	0.0216893	0.0119635	0.0620607	0.0385286	0.0577284	0.0133702	0.344972	0	0.0454049	0.0413463	0.0219604	0.0182893	0.107645	0	0.0329939	0.139299	0	0.133445	0.0152343	0.0358518	0.0369854	0.0216795	0.187342	0	0.0126844	0.032391	0.014504	0	0.018275	0.146288	0.042742	0.0360868	0.00668959	0.00771943	0.00984112	0.033134	0.0481961	0.321743	0.0158026
CPA3	0.0492782	4.67523	5.32984	5.03682	1.39144	3.17259	0.0294642	14.9491	1.33076	2.54532	1.30516	1.68979	1.40045	9.01628	0.820209	0.0558721	2.36198	0.037375	11.1314	2.21158	4.46609	1.77313	4.59953	0.106689	1.15816	6.45441	1.16797	8.64351	0.509293	6.55779	7.84457	0.471095	2.51498	1.29426	0.424049	2.0845	0.218196	12.2875	1.55791	0.652069	1.73849	0.653471	1.0511	6.12908	1.53805	1.60616	0.268539	0.757817	4.25274
MMP25	0.297962	0.142478	0.40633	0.632421	0.284272	0.324794	0.263935	0.600115	0.163617	0.98521	0.162381	0.358268	0.720174	1.0889	0.345755	0.495487	0.263236	0.172979	0.515562	0.448841	0.32334	0.451855	0.246808	0.313257	0.494029	0.112631	0.168463	0.449576	0.313649	2.28149	0.504568	0.430114	0.639922	0.520736	0.23741	0.315251	1.34648	0.374931	0.602002	0.693633	0.383995	0.553848	0.14524	0.664618	0.20998	0.388633	0.697602	1.23724	0.307602
PRG4	0.0180543	0.130674	0.0793177	0.146703	0.143098	0.0379546	0.0647698	0.0701279	0.0573597	0.0690774	0.0265655	0.0073266	0.133023	0.0412919	0.0795454	0.0368463	0.0609417	0.0912885	0.0370752	0.0633022	0.0403464	0.0896045	2.73581	0.125951	0.171749	0.0545972	0.0797808	0.143015	0.00932964	0.0282292	0.0276836	0.0597454	0.175681	0.0723333	0.0388403	0.0297549	0	0.0985804	0.0447671	0.0298628	0.0610766	0.206266	0.0327742	0.0567296	0.0873887	0.138659	0.0295158	0.125389	0.0967766
FAP	0.20156	1.42452	2.02402	0.678479	0.386507	2.7474	0.190493	1.31832	1.52862	3.05157	0.483138	1.18734	3.55188	0.548084	0.458349	0.406932	2.62194	1.36435	1.27845	0.574487	5.008	1.08909	4.20512	0.140769	1.48446	2.16284	0.313435	0.272238	0.134396	5.53945	0.188519	0.038251	2.38612	0.561511	0.128686	0.478634	0.10876	0.386576	0.266014	0.580744	2.3064	0.880783	0.778999	1.43692	1.16553	2.4846	0.0779502	1.54822	0.864337
IFNG	0.186917	0.0146257	0.0782075	1.69469	0.111113	0.117884	0.0894085	0.0580829	0.0791796	0	0.110014	0.060682	0.0196742	0.586281	0	0.0508628	0.0336497	0.0378045	0.0575762	0.157289	0	0.0927678	0.102375	0	0	0.0989182	0.0300354	0.380737	0	0.129892	0.0521108	0	0.133628	0.366114	0	0.0410739	0.073568	0.498963	0.0463476	0.494673	0	0.411843	0.118759	0.137042	0	0.0700267	0	0	0.200386
SLC37A2	0.114351	0.282408	0.747581	2.45131	0.290313	0.353077	0.303401	0.738431	0.348161	0.674503	0.457452	0.348033	0.6996	0.896675	1.94529	0.505643	1.52143	0.37944	0.95397	0.441031	0.52528	1.18826	1.62448	2.39664	0.895843	0.756443	0.292849	1.02713	0.206819	1.52969	0.486169	0.325853	0.374688	0.559946	0.239853	0.424032	1.02672	0.607035	1.63922	0.330998	0.428288	0.737782	0.314616	0.857099	1.15232	2.31338	0.202523	0.411268	0.919431
ITK	0.0423366	0.0559019	0.163854	1.20404	0.0786468	0.264224	0.0949264	0.250781	0.235385	0.141735	0.120697	0.126706	0.044562	0.453015	0.077721	0.0840029	0.29772	0.0374618	0.236368	0.155863	0.131403	0.223251	0.442021	0.132398	0.207295	0.144032	0.199838	0.574912	0.0957145	0.242719	0.293601	0.260742	0.157639	0.292121	0.132064	0.145363	0.0364505	0.340329	0.164026	0.122547	0.153452	0.382198	0.0720507	0.321485	0.0441644	0.301359	0.236479	0.225773	0.289345
CLEC5A	0.121304	0.427124	0.452176	0.5848	0.0983304	0.399902	0.0857166	0.359808	0.443781	0.450054	0.186602	0.362483	3.44736	0.295448	0.183549	0.100026	1.09188	0.401466	0.356668	0.185592	0.777643	0.711497	0.931149	0.00530558	0.333227	0.458536	0.274661	0.187187	0.108273	1.49817	0.25825	0.0324379	0.310969	0.206179	0.161321	0.145395	0.0976571	0.267614	0.0683596	0.218883	0.330422	0.418459	0.275255	0.421581	0.184059	0.433796	0.0120189	0.700229	0.579291
FGR	0.353884	0.574317	1.37648	0.908063	0.493451	0.99882	0.0783676	1.80223	0.721778	1.82203	0.646069	1.17015	3.02816	1.99557	2.45105	1.04619	2.75477	0.516923	1.23138	3.05142	1.829	1.6425	2.19548	0.44772	0.79211	0.693623	0.663424	1.02341	0.162552	2.54573	0.745428	0.269877	1.05154	1.00355	0.518819	0.950445	1.36704	1.12915	0.601238	0.780455	1.06415	1.12306	0.63646	1.65421	1.23819	1.807	0.385694	2.19767	0.955486
CMKLR1	0.120034	0.262985	1.36272	1.20465	0.245776	0.420569	0.0574163	0.969791	0.347458	0.75523	0.512201	0.53582	1.11604	2.87079	0.767824	0.257675	1.69272	0.505777	1.00241	0.572377	0.516616	1.22126	1.52671	0.173252	0.39406	0.505161	0.456485	1.51229	0.719527	1.87404	0.925851	0.335428	1.34441	0.74808	0.30299	0.89681	0.716532	1.09721	0.446452	0.476503	0.874013	0.966484	0.363166	1.4919	0.702548	1.34909	0.279091	0.984497	1.03805
SIRPB1	0	0.0994383	0.109473	0.0767279	0.0296252	0.0353593	0.0134091	0.185835	0.0633333	0.0762713	0.0604976	0.0970753	0.310802	0.283322	0.0951486	0.0203418	0.0773816	0.0113395	0.230267	0.0629052	0.0779592	0.129854	0.160362	0.0143863	0.058564	0.141289	0.0360366	0.126892	0.0115889	0.379223	0.0812795	0	0.136575	0.139766	0.0771934	0.197122	0.11769	0.0997762	0.064876	0.0247296	0.0939305	0.15556	0.0678514	0.289699	0.0274496	0.0896194	0.057032	0.163169	0.0240424
RERGL	0.0587903	0	0	0.0251426	0	0	0.0175758	0.0913428	0.15565	0	0.0216263	0.0119288	0	0.0384167	0	0	0.0264592	0	0.015091	0.0412261	0.145977	0	0.120749	0.028285	0	0	0.188938	0	0	0	0.114731	0	0.151773	0	0	0	0	0.0713348	0.218662	0	0.0568238	0.0719639	0	0.015394	0.0196251	0.0550629	0	0	0.28362
FPR1	0.54415	0.274697	1.78469	2.11695	2.48689	0.581192	0.0419813	0.981812	0.669211	0.111933	0.374509	1.74519	6.55893	2.32845	1.52956	1.14636	3.76041	0.186385	1.57702	1.15705	2.08336	1.91658	1.94683	0.050671	0.766154	0.643617	0.465398	0.397274	0.199555	2.78116	0.856393	0.116174	0.829623	0.453209	0.271888	1.89003	2.2626	0.915844	0.587581	0.696813	0.424152	0.243514	0.557629	1.19502	0.287117	1.86105	0.306097	1.93312	0.827996
ST6GALNAC5	0.0961289	0.593385	0.978712	0.9958	0.137568	1.10586	0.114954	0.514449	0.305407	0.721972	0.141446	0.468118	1.1411	0.279181	0.355559	0.164699	0.913349	0.00540065	0.285139	0.344538	1.24119	0.450587	1.15538	0.113054	0.25103	0.868058	0.0343262	0.108782	0.0110389	1.51788	0.122088	0.133527	1.59506	0.275774	0.0735296	0.281649	0.0945875	0.129601	0.132422	0.388671	0.753632	0.257129	0.174504	0.453078	0.499166	0.596227	0.0116411	0.551052	0.400773
CALCA	0.14978	0.00837128	0.0179054	0.402635	0.0423983	0.303628	0.28146	1.18019	0	0.027289	0.0157421	0.286543	1.52022	0.0419461	0.335194	0.0776328	0	0	4.35003	0.180054	0.510042	0.0265487	1.22076	0.0308836	0	0.00808824	0.0171913	0.266349	0.0442281	0.899589	2.82756	1.14865	0	0.0190502	0.202539	0.0705281	1.03165	0.0778884	0.185695	0.707838	0.620442	0.7421	0.563214	1.29984	8.29978	0.264535	0.48973	0.0636875	0.734047
FCAR	0.0192447	0.0150584	0.11273	0.395055	0.247867	0.0505713	0	0.0149503	0.0203805	0.024544	0.0283171	0.249909	0.759611	0.251511	0	0.0436397	0.121258	0.038923	0.138319	0.0809712	0.0668991	0.143269	0.0702696	0	0.0215381	0.0509224	0.0927721	0.0217779	0.00994478	0.434639	0.0482873	0	0.0535041	0	0.033121	0.190301	0.0378723	0.0233512	0.0238594	0	0.018601	0.0157047	0.0436689	0.090705	0.0128484	0.108148	0.0629239	0.248218	0.041263
CYP1B1	0.045427	0.0799767	0.126713	0.621683	0.0675102	0.198955	0.0769577	0.364665	0.264595	0.453831	0.27851	0.12597	0.721207	0.499689	0.407706	0.0309034	0.453197	0.049767	0.194346	0.0637106	1.46259	0.413337	3.56277	0.0364263	0.728713	1.95471	0.444059	0.222762	0.0508616	0.562964	0.259625	0.0835151	1.9606	0.242667	0.188939	0.0915044	0.119196	0.1378	0.11264	0.150277	0.336625	0.738329	0.350473	0.483726	0.581295	0.490708	0.0660139	0.473241	0.600639
APOC1	2.88512	4.35584	4.95242	0.601113	2.30873	5.09322	5.26363	4.25275	7.20759	15.5202	11.5655	7.24997	5.60634	1.98197	4.23717	6.45847	9.52218	5.6482	10.71	6.8995	15.8706	16.3842	17.7265	4.11085	12.7087	13.4506	6.62716	4.5206	0.936587	4.62674	2.59865	1.36003	4.92142	11.3614	1.59147	5.81153	0.0727911	5.83456	3.02664	9.91134	10.0819	11.274	2.65226	12.9009	17.5209	12.4163	0.68533	4.25701	3.8861
BCL2A1	1.46341	1.50496	1.73194	1.85967	2.3198	2.21944	0.0999996	1.75401	1.01843	1.38645	1.72264	2.81662	13.841	3.93438	0.573123	1.78249	4.6292	1.09935	1.45965	3.16658	5.98	1.97138	1.92746	0.321862	0.701916	0.916697	0.873426	0.898992	0.648192	4.48912	1.01414	0.215232	2.10901	2.15909	0.791558	1.69976	0.287989	1.21761	0.673891	1.52149	1.57612	1.38189	0.815939	1.97069	0.949103	2.96056	0.546842	7.01074	1.79299
FABP4	0.0978504	0.395585	0.232001	0.390574	0.0646301	0.0857104	0.0390042	0.202708	0.518127	0.207991	0.527923	0.185306	0.995605	0.0852543	0.095804	0.133132	1.01289	0.0164921	0.13396	0.182978	2.0733	0.971271	52.6255	0.0627701	3.61386	0.147952	10.4299	0.332191	0.0168548	0.33999	0.163679	0.0479713	0.569995	0.116157	0.0842022	1.03926	0.0320938	0.316612	0.121314	1.29479	0.662042	0.851745	0.0592095	0.170812	0.217759	0.207732	0.0355487	0.226526	1.22385
PLEK	0.535844	0.591294	2.48921	3.79587	2.13716	2.4768	0.139657	3.58635	0.800277	1.71725	2.22384	2.79897	13.4278	9.67849	1.22416	1.13409	3.35773	0.958712	3.42809	4.04661	2.68832	3.08561	3.54941	0.608154	1.67608	1.26725	1.64481	3.52942	0.695799	4.34429	2.39405	0.434463	2.40652	2.32419	0.721216	1.56998	0.459656	2.31732	0.834676	0.90904	1.28816	3.18428	0.978959	4.14451	1.44474	4.64811	1.0632	5.76624	3.00485
TNFRSF17	0.0407272	0.0796694	0.528258	3.58803	0.0403505	0.363878	0.0243514	1.17065	0.0431309	0	0.119854	0.429713	0	2.60811	0.0398755	0.129295	0.75152	0	1.81906	2.17053	0.121352	1.11172	0.0929438	1.90067	0.273483	1.21622	0.196332	4.56272	0	0.0990573	3.41767	0.958397	0.25881	0.725202	0.31542	0.536973	0	0.840098	0.454438	0	0.07873	0.531769	0.609943	1.00244	0	0.472999	0.577046	0.727337	1.30986
BLK	0	0.0148358	0.111063	0.0891951	0.0187848	0.0298943	0	0.154658	0.190753	0	0.0278985	0.0500124	0.00498921	0.111507	0.00928186	0.00429946	0.0639996	0	0.17521	1.07695	0.0235393	0.0352877	0.060577	0.223492	0.0530492	0.0322519	0.0304669	0.890422	0.00489889	0.0494093	0.09779	0.0906292	0.0150609	0.261649	0.0734206	0	0.0559687	0.0920239	0.199807	0.156806	0.0183261	0.189539	0.0215117	0.014894	0	0.0532745	0.0826583	0.0752458	0.040653
HLA-DRB1	28.5978	157.198	95.6951	19.0846	101.951	87.0045	66.4546	70.4195	28.1778	29.1691	100.549	89.2993	112.649	102.906	131.076	24.7202	186.524	44.0332	161.696	85.5049	98.4241	141.239	167.756	128.064	47.4029	73.0048	80.1238	139.208	16.1854	78.0367	55.3424	36.4113	45.4329	90.1864	33.3529	127.257	26.1465	78.594	36.3211	46.3204	128.318	197.114	96.1421	104.835	52.779	72.2762	76.0754	57.7514	72.3602
IL18RAP	0.107462	0.0660671	0.0963487	0.498969	0.152096	0.153296	0.045895	0.262372	0.130062	0.0783157	0.169416	0.118367	0.331251	0.802528	0	0.153172	0.138184	0.0543361	0.220676	0.236835	0.106732	0.190477	0.105102	0.0960175	0.0515432	0.0986514	0.0123342	0.330075	0.0475981	0.378719	0.308153	0.191918	0.249986	0.218685	0.145315	0.0674686	0.0151055	0.651958	0.247427	0.304709	0.0445145	0.357042	0.06967	0.160791	0.0307477	0.120778	0.217511	0.411242	0.345616
MMP9	4.40517	2.5623	7.70699	2.13402	2.64568	6.99676	0.57107	13.6584	4.85093	24.6603	8.28874	6.61273	47.5366	15.5137	142.483	1.56469	11.8078	16.2127	3.84262	4.45594	30.9461	8.48885	21.5295	1.57549	18.3898	19.4222	7.25085	7.16871	1.06768	65.4507	4.94508	1.57673	7.45516	12.6163	4.76358	7.11014	13.0036	4.6356	9.64216	4.32023	22.5514	49.1508	2.87493	15.9751	33.62	24.9378	3.61148	11.6614	15.338
CYSLTR2	0.025428	0.0132644	0.109939	0.529234	0.0335903	0.062365	0.0101359	0.0987691	0.0448812	0.0648597	0.0311794	0.0343963	0.0133823	0.299088	0.0248962	0.0269085	0.0839238	0.00857147	0.113137	0.106987	0.058929	0.231367	0.116059	0.0326236	0.0664024	0.0192239	0.0272398	0.28775	0.0438	0.0854068	0.153597	0.0311653	0.040397	0.0905557	0.0145875	0.111753	0	0.051423	0	0.224316	0.0245775	0.048418	0.211565	0.119848	0.00565883	0.0793861	0.0461895	0.0336379	0.109041
FPR2	0	0.0192585	0.231706	0.621028	0.402349	0.103483	0	0.066921	0.221553	0.0156949	0.0633768	0.349578	1.91705	1.24644	0.0481954	0.0502305	0.681243	0.0186673	0.227441	0.258889	0.372791	0.244305	0.12357	0	0.0550909	0.0186073	0.029662	0.0139261	0.0508743	0.718353	0.130373	0.0361989	0.131967	0.076695	0.0953078	0.0946475	0.242178	0.0746606	0.0152571	0	0.0118946	0.0502127	0.055849	0.244898	0.024648	0.470261	0.0938869	0.122096	0.118737
MS4A7	0.42936	0.356446	1.54234	6.7358	0.86115	1.41997	0.0939221	0.870482	1.17556	1.68283	1.60254	1.01993	1.9951	2.19663	0.594684	0.930879	1.84283	1.26552	1.93007	1.71839	1.71617	2.13093	2.99689	0.463528	0.750087	1.06881	0.782482	6.03196	0.2814	1.37177	2.08456	0.331143	1.06061	0.783178	0.549703	0.908972	0.422475	1.53751	0.298616	1.80144	0.556705	0.777673	0.603575	2.08948	1.29693	1.70663	0.582089	0.46755	1.84119
HRH2	0.0177517	0.0138901	0.118839	0.0607342	0.0351749	0.0186591	0.010614	0.124114	0.0375987	0.294317	0.0522404	0.0720377	0.39238	0.359597	0.295467	0.0322032	0.311584	0.0269274	0.173155	0.0746892	0.0881555	0.110128	0.283578	0	0.0596013	0.0335512	0.0285249	0.140618	0.0183465	0.431759	0.103929	0.0261084	0.0987062	0.0474138	0.0152757	0.195041	0.157203	0.150777	0.066025	0.0587243	0.137263	0.0579452	0.0725057	0.0929642	0.0474062	0.199515	0.0193473	0.0704494	0.114185
LGALS12	0	0.0235428	0.0587487	0.068627	0	0.010542	0.0119933	0.186991	0	0.025582	0.0147573	0.0895394	0	0.170396	0.0196391	0	0.0090276	0.0507114	0.205955	0.0281318	0.0597671	0.0746638	0.823965	0.00965055	0.134694	0	0.273971	0.113494	0	0.0557564	0.134212	0.0147507	0.0159334	0.035717	0.0172608	0.242426	0.039474	0.0243387	0	0	0.0193877	0.0409222	0	0.0105045	0.0200876	0.0375738	0.0218616	0.0597036	0.043008
APOE	16.0436	10.0819	14.182	0.924319	9.92419	12.1672	1.62778	13.3999	13.9753	41.9564	14.6473	9.90086	33.216	7.38751	45.883	8.81243	28.5738	12.0842	24.8483	9.73483	33.6237	76.2214	60.5919	5.16923	33.1664	34.7849	9.96811	18.2965	0.837649	21.1137	3.41834	0.840538	8.20442	39.1696	6.99233	12.7867	4.04883	13.7429	21.4623	55.755	64.3177	24.8366	8.30904	25.1949	126.266	33.8289	2.85389	37.1344	11.5184
C5orf46	0.0369586	0.27473	0.0618551	0.0632237	0.0732335	0.155392	0.0441963	0.0861343	0.469679	0.0471356	0.679772	0.299962	1.16704	0.0241508	0.0361857	0.117331	0.415841	0.205562	0.0948699	0	0.899336	0.137571	1.14707	0.0533444	0.248177	1.95588	0.0296941	0.250941	0	0.333882	0	0.0271786	0.513761	0	0	0	0	0	0	0	0.535837	0.196041	0.0670913	0	0.740241	0.0692309	0	0.293349	0.118865
CD163	0.391648	0.520969	2.89064	2.20423	0.985584	0.815106	0.0327842	1.47867	1.71712	1.02896	1.49833	1.35094	14.6508	6.99697	2.2624	0.83127	10.1	0.66142	2.16749	1.49404	1.29533	2.78931	5.82389	0.154512	1.0169	0.894195	0.988053	3.73175	0.663825	2.31339	1.82562	0.322571	1.43107	1.20647	0.431387	1.40281	1.19464	2.02443	0.349604	1.34744	1.29464	2.07105	0.85671	3.31037	2.02644	3.75915	0.537835	0.660577	2.00698
HAPLN3	2.68754	9.47321	2.54631	2.71869	2.27863	3.23915	0.672124	2.71015	1.51886	2.91674	0.988624	2.08687	2.2848	5.11656	3.90904	2.80104	4.02991	1.88156	2.38801	2.6457	4.60066	3.14221	3.36149	0.994631	2.27031	4.71321	0.737061	2.0324	0.427321	6.98112	1.19593	1.1212	3.57172	2.79538	1.51214	1.34865	3.20384	2.85337	0.929109	2.35089	5.00795	1.70814	0.820936	5.21701	2.32049	3.63534	0.943513	2.94847	3.87853
UBASH3A	0.206232	0.0864482	0.166414	0.302394	0.248108	0.263226	0.0352312	0.343311	0.124802	0.0375743	0.140889	0.221182	0.178309	0.269526	0.230764	0.0734887	0.232042	0.156416	0.272253	0.309896	0.109731	0.182775	0.268939	0.191356	0.379184	0.300691	0.177531	0.483425	0.0685099	0.296865	0.164273	0.129993	0.26328	0.367223	0.177467	0.113295	0.318882	0.714964	0.273947	0.0974622	0.156619	0.571005	0.113649	0.378007	0.0245869	0.198675	0.240825	0.365381	0.315847
CAMP	0.122236	0.047823	0.0767169	0	0	0.0321213	0	0.0474799	0	0.155895	0	0	0.836299	0.0399379	0	0.0554371	0.0275069	0	0.125508	0	0.121406	0	0	0.029405	0	0	0.0491049	0	0.0631661	0.0424721	0.0170392	0	0.0970973	0	0.105187	0	0.240553	0	0.151547	0	0	0	0.0554742	0.0960214	0.0408043	0.0228973	0.133224	0	0
CD7	2.49724	0.44291	1.14238	0.227837	0.379368	0.988713	0.617164	1.60373	0.42314	0.509582	0.306208	0.567504	0.332944	1.61007	2.47762	0.317116	0.711811	0.505074	1.48717	0.980654	1.00038	1.17742	0.896637	0.825007	0.894346	1.76838	0.307646	1.03618	0.215076	1.00073	0.867939	0.844751	1.06456	1.68973	0.530069	0.640212	2.85035	1.69686	3.92167	1.04641	0.708023	2.43187	0.506215	1.40369	0.366791	1.12892	1.30642	1.81694	0.981637
CXCL10	10.8412	4.05967	4.97344	25.9639	11.1245	15.4245	1.22697	16.5132	3.60833	1.2345	2.70614	11.8942	1.36525	13.0046	1.55426	1.66818	6.83089	4.83561	3.25991	15.5304	10.5176	7.54235	6.1145	1.26672	4.85324	5.04937	2.51976	9.50786	1.08043	12.0405	12.6186	0.370146	22.8669	13.7542	5.93063	5.61538	1.94298	13.1075	1.6801	2.04936	3.33069	28.579	3.09259	20.2766	2.0809	3.4233	2.95393	4.03354	4.815
FCRLA	0	0.00543941	0.162882	0.19027	0.0137746	0.0803768	0	0.313222	0.250304	0	0.0306862	0.0620624	0.0731701	0.172617	0.0272249	0.00630544	0.0813449	0.0140598	0.0999277	0	0.0621395	0.0345011	0.13326	0.260874	0.10892	0.147154	0.0223408	0.802397	0.00718454	0.0628004	0.0697696	0.0306724	0.0717853	0.383726	0.011964	0.0763786	0.0547211	0.151829	0.103422	0.0459932	0	0.192878	0.0441676	0.021843	0.0046411	0.109383	0.0909178	0.0137941	0.0894304
MFAP5	0.082232	1.20415	2.57557	0.130623	0.162943	3.92665	0.189647	1.59706	1.29384	1.87278	1.17541	1.35865	0.185474	0.422202	1.02366	0.122538	5.21305	0.047519	1.57408	0.708449	2.94608	1.04945	5.90867	0.113038	1.61712	10.018	0.698439	0.186112	0.00607053	1.51841	1.09715	0.233248	4.70306	0.366062	0.0202178	0.516284	0.0924725	0.270828	0.53888	0.93268	2.72508	0.498499	0.57045	0.707485	0.984288	1.21469	0.0256068	0.75759	1.43571
TNFSF14	0.0667081	0.115579	0.183416	0.15487	0.0377663	0.0851436	0.0170939	0.214693	0.060553	0.133692	0.119189	0.158557	0.351072	0.224181	1.12898	0.099405	0.210159	0.0337298	0.239728	0.160383	0.137242	0.212834	0.165283	0.105453	0.15998	0.277377	0.0382829	0.60391	0.0590942	0.298007	0.143467	0.00700795	0.234665	0.178174	0.0984063	0.020941	0.140654	0.138758	0.224482	0.220677	0.331595	0.276075	0.0691976	0.30942	0.0604421	0.367732	0.0727044	0.340378	0.204329
CD8A	1.45345	0.264711	0.959383	1.22175	0.223449	0.658513	1.52831	1.6158	0.69	0.0479398	1.12463	0.528805	0.243984	1.69483	0.564314	0.87511	1.17858	0.164721	0.5532	0.790773	0.298671	0.870598	1.38968	0.687223	0.869417	1.25039	0.704683	1.70148	0.187769	0.513721	1.41124	0.433062	0.751442	2.153	0.690054	0.660798	0.678085	1.8244	2.00391	1.24349	0.351208	1.92229	0.483338	1.68636	0.17567	1.00455	0.887641	0.546981	0.846255
ITGAM	0.144677	0.632062	1.01899	0.852477	0.29464	0.321043	0.024029	1.04276	0.331967	1.36336	0.419848	0.521876	4.34002	1.28679	6.51595	0.335363	2.7203	0.491753	1.01509	0.270542	0.858174	1.30643	2.78075	0.228155	1.04347	1.03301	0.381007	0.654882	0.116297	1.1925	0.35853	0.0827495	0.785306	0.744225	0.311244	0.494539	0.949047	0.47788	0.338808	0.31907	1.28961	0.849405	0.485142	1.11124	0.941759	1.54475	0.289083	0.701758	0.835829
CCL17	0.367202	0.0861972	0.15364	0	0.072761	1.11932	0	0.627577	0.699973	0.187326	0.378216	0.625857	0.154601	0	1.07857	0.033307	0.231369	0.0742677	0.60325	0.514994	0.547062	0.364488	0.335197	0.318001	0.41096	0.333131	0.11801	0.415536	0.151802	0.714491	0.040949	0.0540064	0.320852	0.784622	0.063197	0.0806903	0.361314	0.089111	0.364202	0	0.638855	1.0488	0.133317	0.423062	0.0245155	0.385192	0.0800419	0.218592	0.31493
ITGAL	0.189955	0.423883	1.03617	1.85943	0.320634	0.80606	0.307079	1.46474	0.327827	0.780622	0.408905	0.562438	1.03302	2.48714	0.936802	0.440319	1.0354	0.448222	1.14496	0.730159	0.363355	1.00386	1.73078	0.808979	0.724387	1.28716	0.469159	1.92667	0.370827	1.14403	1.00816	0.403546	0.994753	1.56593	0.714383	0.749801	0.844555	1.95488	1.07285	0.954225	0.734407	1.89461	0.689656	1.51797	0.659933	1.70532	1.27285	1.27737	0.89754
IL10RA	0.785772	0.399919	1.5944	3.8244	0.323802	1.10735	0.403301	1.56659	0.625951	1.50765	1.01296	1.04692	1.82981	2.02205	1.14379	0.637044	1.60862	0.548501	1.48866	1.50188	0.894392	1.69107	2.28516	0.695877	0.87941	1.21965	0.74306	2.35284	0.470731	1.4521	1.36286	0.59318	0.955589	1.25059	0.676173	1.07727	1.04686	2.60719	0.931085	0.851135	0.692278	1.60024	0.403942	2.06116	0.954038	2.04504	1.03072	1.12456	1.17041
CTSW	1.03304	0.269439	1.06395	0.589058	0.104972	0.612528	0.712694	1.31695	0.0841542	0.135128	1.01335	0.376218	0.292744	1.35008	0.700222	0.312337	0.524536	0.441977	0.76152	1.00303	0.35516	0.591577	0.979267	0.356829	0.918983	1.19151	0.851265	0.809316	0.0410635	0.450973	0.834464	0.233745	0.515494	1.46213	0.410284	0.320132	0.15638	2.92475	0.853831	0.613377	0.48644	3.55578	0.577009	1.3178	0.0795791	0.545792	0.346429	0.473044	0.312365
SPRR2D	1.03386	10.2132	0	0	0.256075	0.362238	0	0	0.09124	0.0549395	0	0.227256	0.0226709	0	0	0.175831	0.0581627	0.0217814	1.48173	0.120831	0.042785	0	0.0589846	0	0	0.0651344	0	0	0	0.0149677	0.0120097	5.29028	0.41062	0.0767054	0	21.0146	0.211934	0.104539	0	0	0	0	0.0781992	0	0.0862797	0	0.0469498	0.0854791	0.78509
KCND2	0.00819677	0.102619	0.0685918	0.0560876	0.0324837	0.0775421	0	0.0318384	0.104166	0.114992	0.0301522	0.0632	0.0560795	0	0.00802534	0.0148697	0.0811591	0.0082891	0.0420809	0.0459833	0.30122	0.0508511	0.160871	0.00394361	0.100909	0.164217	0.0263425	0.0185514	0.02965	0.156642	0	0	0.0976654	0.00729771	0.0211605	0	0.00806533	0	0	0	0.110916	0.06689	0.0483589	0.0987295	0.0328344	0.0921251	0.00893356	0.113854	0.0790868
ABCA6	0.00965297	0.0125886	0.121166	0.423833	0.0414426	0.0558054	0.00384777	0.0524926	0.0340756	0.0574514	0.0307744	0.0235035	0.0406414	0.0441544	0.0157518	0.0087557	0.0347554	0.0146426	0.0627719	0.0451271	0.0782971	0.0479081	0.176233	0.00774035	0.0468142	0.0802754	0.0155112	0.0619002	0.00332547	0.118508	0.0538232	0.0686196	0.0626199	0.0200531	0.0276886	0.00707059	0.00633212	0.0195212	0.0279245	0.031933	0.0279903	0.0446382	0.0160629	0.0758278	0.00966691	0.157915	0.0245482	0.0574633	0.0586418
LRMP	0.141215	0.162292	0.336048	1.09462	0.131164	0.329338	0.0263858	0.747355	0.112162	0.112563	0.181813	0.386817	0.213667	0.640175	0.138262	0.40428	0.80636	0.673865	0.45311	0.396103	0.249831	0.284723	0.346438	0.246286	0.276576	0.260228	0.219825	1.19852	0.0775342	0.380265	0.487197	0.538703	0.280432	0.377178	0.159493	0.552741	0.0347377	2.24893	0.0547115	0.233577	0.110899	0.349318	0.0921254	0.33279	0.109011	0.27775	0.221244	0.21016	0.359554
DCLK1	0.00633503	0.0198279	0.0901212	0.232998	0.0156911	0.129848	0.0227269	0.113192	0.080507	0.109073	0.0652505	0.0359913	0.0266721	0.0517456	0.0558229	0.0172385	0.0798323	0.0016016	0.074803	0.0266543	0.199771	0.0471615	0.283361	0.0228592	0.131164	0.0538803	0.0636228	0.118287	0.0229155	0.137573	0.059166	0.0139759	0.284318	0.0394813	0.0109029	0.017401	0.00623345	0.0153736	0.0196352	0	0.0673545	0.0504048	0.0273126	0.0547406	0.0496961	0.208855	0	0.0597105	0.105269
[truncated: 519 more columns]
