# Supplementary material for: Identification of tumor microenvironment-related prognostic genes in colorectal cancer based on bioinformatic methods
Source: Sci Rep. 2021 Jul 22;11:15040. doi: 10.1038/s41598-021-94541-6 (PMC8298640; doi:10.1038/s41598-021-94541-6)
Supplement: Supplementary file 7 — Supplementary Information S5. [file 41598_2021_94541_MOESM7_ESM.xlsx]

## Sheet: Sheet1
gene	conMean	treatMean	logFC	pValue	fdr
BICC1	0.860618	2.55376	1.56918	5.7759e-55	3.04668e-53
KCNJ15	0.0676297	0.415177	2.618	3.77494e-55	2.02216e-53
SPI1	4.28426	12.1894	1.50851	1.41443e-57	9.48901e-56
TMEM130	0.0599914	0.209467	1.80389	8.15127e-40	1.4387e-38
NUDT10	0.0628429	0.259379	2.04524	1.30032e-40	2.41538e-39
CD37	1.31236	3.83953	1.54876	1.7955e-51	7.00957e-50
CD226	0.0684885	0.20683	1.59451	1.36116e-32	1.76964e-31
TMEM200B	0.493406	1.43793	1.54315	2.73169e-61	2.97259e-59
FLRT2	0.0648076	0.269481	2.05595	1.92485e-58	1.43019e-56
PTGFR	0.187844	0.640235	1.76907	6.06127e-42	1.19838e-40
ELOVL2	0.0805283	0.26501	1.71848	5.91991e-22	4.94041e-21
MSRB3	1.52161	5.24755	1.78604	2.33288e-60	2.22348e-58
KCNMB1	0.50507	1.48392	1.55486	8.19086e-50	2.78127e-48
TLL1	0.0378334	0.169975	2.16759	4.35192e-36	6.49498e-35
STAC	0.0737235	0.241835	1.71383	3.7248e-41	7.11005e-40
MSR1	0.802018	3.99858	2.31778	2.34501e-61	2.61355e-59
SELE	0.507055	1.66849	1.71832	2.37694e-35	3.4542e-34
EBF2	0.044167	0.182487	2.04675	3.58571e-35	5.17271e-34
THSD7A	0.0841604	0.319789	1.92591	1.5266e-40	2.81677e-39
COL14A1	2.09234	7.54129	1.84969	6.32795e-48	1.8528e-46
OMG	0.0953244	0.563166	2.56264	4.73887e-07	1.77868e-06
PILRA	1.14478	3.78623	1.72569	5.63397e-60	4.99112e-58
PODN	1.9457	5.79972	1.57569	9.75971e-44	2.12074e-42
FCGR2B	0.19698	0.965273	2.29289	1.33682e-62	1.75951e-60
HSPB8	1.62464	4.6319	1.51148	1.02827e-50	3.74953e-49
SPARC	100.154	312.287	1.64064	1.8708e-72	1.84675e-69
MYOC	0.0590341	0.197481	1.74209	2.01887e-15	1.30806e-14
NR3C1	0.886861	2.51906	1.5061	1.27631e-51	5.01095e-50
PDPN	4.11886	11.6563	1.5008	1.21868e-65	2.4409e-63
MARCO	0.560221	5.01694	3.16274	1.67078e-42	3.42078e-41
ZNF454	0.0484285	0.13753	1.50581	8.28953e-32	1.04052e-30
FMO2	0.0409019	0.313539	2.93841	1.18871e-44	2.761e-43
RETN	0.162693	0.737102	2.17971	1.58356e-28	1.74889e-27
SFMBT2	0.272438	0.797631	1.54979	6.83132e-44	1.49618e-42
SFRP1	0.189121	1.27101	2.74859	1.97283e-37	3.1447e-36
CXCL9	6.36369	24.017	1.91612	6.35667e-31	7.76053e-30
STEAP4	0.221018	0.898935	2.02405	4.96949e-32	6.27199e-31
FCER2	0.110288	0.404427	1.8746	5.63046e-12	3.12126e-11
TNC	5.63578	22.5909	2.00306	2.95898e-49	9.59933e-48
PDCD1LG2	0.363523	1.49002	2.03521	3.15811e-57	2.03949e-55
TRPS1	0.266341	0.898274	1.75388	1.80512e-46	4.75175e-45
CXCL5	6.80185	28.6449	2.07428	1.80874e-10	9.20014e-10
HAVCR2	1.16381	3.7939	1.70483	4.27951e-61	4.58471e-59
ZFPM2	0.116285	0.423129	1.86343	6.56608e-55	3.45031e-53
LRRTM2	0.0867268	0.474764	2.45266	1.08244e-14	6.79972e-14
CYRIA	0.519302	1.53592	1.56446	2.55429e-54	1.23428e-52
CRTAM	0.12228	0.379352	1.63335	3.60402e-29	4.11293e-28
TREM1	0.427774	1.98833	2.21664	3.47771e-48	1.03359e-46
LRRK2	0.145691	0.52889	1.86006	1.87609e-38	3.13893e-37
TAGLN3	0.0644025	0.202059	1.64959	7.18683e-10	3.51209e-09
CD300E	0.242961	1.05848	2.1232	1.23311e-41	2.42758e-40
FMO1	0.13552	0.416858	1.62105	2.81688e-28	3.06048e-27
PCDH7	0.414083	1.33482	1.68866	1.24813e-52	5.30744e-51
KLK5	0.167788	0.931195	2.47244	0.000438161	0.00103264
CYTL1	0.28001	0.856715	1.61334	6.6529e-36	9.88636e-35
FAM180A	0.116213	0.534858	2.20239	1.53022e-59	1.28949e-57
MMP19	0.953702	2.82333	1.56579	1.51768e-65	2.87319e-63
C1R	13.2751	39.2987	1.56575	3.20497e-68	1.09003e-65
DPEP2	0.239829	0.706704	1.5591	1.63415e-54	8.12374e-53
S100A8	3.13488	11.7547	1.90676	7.24186e-26	7.1641e-25
BACH2	0.0839231	0.27846	1.73033	1.05755e-44	2.46882e-43
KLHL4	0.0470762	0.166495	1.82241	5.67888e-41	1.0751e-39
CSF2RB	1.36129	4.18598	1.62059	5.24929e-48	1.5468e-46
PHLDB2	0.548267	1.56342	1.51176	3.5501e-36	5.3213e-35
NSG2	0.043457	0.15334	1.81907	3.01654e-20	2.34998e-19
FBLN1	6.55472	21.9913	1.74633	5.51043e-52	2.22024e-50
CLEC4E	0.281534	1.27727	2.18168	1.15695e-44	2.69175e-43
INA	0.0640777	0.295816	2.2068	2.1639e-25	2.09273e-24
SGIP1	0.20416	0.645923	1.66166	2.50517e-51	9.72514e-50
CYBB	4.00696	14.4341	1.8489	3.45698e-54	1.65887e-52
SERPING1	13.4678	44.8434	1.73538	1.33838e-67	3.69927e-65
MYH11	7.54861	24.3149	1.68756	2.332e-29	2.68793e-28
PLXDC2	1.4773	5.69311	1.94625	6.28517e-59	4.90741e-57
TNFSF4	0.566741	2.16799	1.9356	8.17543e-62	9.74003e-60
PCDHGA12	0.10964	0.310716	1.50282	1.97675e-44	4.49639e-43
ATP1A2	0.118029	0.442221	1.90562	2.03157e-17	1.42158e-16
EVI2A	0.974168	3.57129	1.8742	2.743e-49	8.94063e-48
FXYD6	0.925953	2.74479	1.56769	1.24515e-49	4.18685e-48
RELN	0.0449197	0.198917	2.14675	1.19488e-37	1.92239e-36
BCAT1	0.434413	2.27755	2.39034	5.38507e-62	6.82768e-60
P2RY12	0.0803086	0.228437	1.50817	1.09588e-24	1.02748e-23
PIK3R5	0.388929	1.16299	1.58026	3.13819e-55	1.70077e-53
GGT5	1.82539	5.4037	1.56574	2.73482e-59	2.22325e-57
CCN5	0.0596697	0.377953	2.66313	1.31564e-26	1.33692e-25
CALD1	10.1609	30.9816	1.60838	2.51391e-54	1.22332e-52
ZEB2	0.431209	1.72527	2.00036	6.04838e-68	1.9168e-65
FGF7	0.308586	1.59741	2.37199	6.69459e-52	2.68172e-50
EGR2	0.895802	2.68341	1.58281	1.19344e-45	2.97714e-44
FERMT2	1.34394	3.93824	1.55109	3.89497e-60	3.5648e-58
VCAM1	1.36621	4.00765	1.55258	2.31187e-55	1.28314e-53
CASQ2	0.336401	1.01887	1.59872	3.59935e-29	4.11099e-28
ZBTB20	0.125937	0.541847	2.10518	0.000441871	0.00104032
MS4A4E	0.0481941	0.150453	1.64238	3.54231e-17	2.45019e-16
HAS1	0.157729	0.548543	1.79816	1.38172e-16	9.35132e-16
ADCYAP1	0.129821	0.423398	1.70549	2.73492e-24	2.51809e-23
GUCY1A1	0.964554	4.04417	2.06791	2.96696e-70	1.70847e-67
CLIP4	0.22464	0.91717	2.02958	4.09616e-60	3.72428e-58
GZMK	0.415335	1.37771	1.72993	5.01533e-28	5.36885e-27
OLFML2B	3.88168	12.9181	1.73465	1.27263e-70	8.79389e-68
CDO1	0.0771088	0.41139	2.41554	4.67989e-46	1.20664e-44
COL15A1	6.94246	19.7596	1.50904	6.83729e-51	2.52651e-49
CSDC2	0.229023	0.844746	1.88303	2.37446e-49	7.81311e-48
DIRAS1	0.137634	0.400709	1.54172	2.77527e-22	2.3401e-21
OMD	0.119414	0.83027	2.79761	2.49941e-40	4.56298e-39
SEMA3D	0.0870424	0.29798	1.77543	3.06667e-34	4.27231e-33
ANGPTL2	6.0264	19.7247	1.71064	8.72497e-69	3.65391e-66
ACKR1	1.40044	5.08349	1.85994	2.08994e-31	2.60442e-30
LYVE1	0.308161	1.45027	2.23456	4.83788e-50	1.67989e-48
PENK	0.0592996	0.233327	1.97626	1.50043e-24	1.39824e-23
APOBEC3A	0.166232	0.540352	1.7007	3.08634e-29	3.5309e-28
NECAB1	0.0638056	0.198896	1.64026	4.58779e-28	4.93026e-27
SCN7A	0.0515836	0.235738	2.1922	1.40201e-23	1.24924e-22
IL1R1	2.30238	6.71526	1.54432	5.93003e-59	4.65642e-57
EMILIN1	12.025	34.6391	1.52636	4.00402e-57	2.56183e-55
GPR18	0.381337	1.16754	1.61433	3.75289e-11	1.9864e-10
GPIHBP1	0.10307	0.362276	1.81347	3.19232e-25	3.068e-24
CNTN1	0.0428728	0.327758	2.9345	8.3585e-49	2.61938e-47
RFX8	0.0617064	0.181044	1.55285	6.24135e-25	5.92007e-24
IGSF21	0.167381	0.479548	1.51854	3.02544e-40	5.50153e-39
CALHM5	0.255079	0.842453	1.72365	5.72217e-66	1.19819e-63
SRGN	21.3697	68.8371	1.68762	4.988e-50	1.72335e-48
C1QB	29.5272	86.3058	1.54741	1.10746e-47	3.20862e-46
THBS2	7.20086	42.9776	2.57734	9.3509e-74	1.61537e-70
PABPC5	0.0533897	0.169256	1.66458	1.56551e-40	2.88471e-39
TBX1	0.0695146	0.257396	1.8886	6.35304e-44	1.39807e-42
SPIN2A	0.0517872	0.207096	1.99963	5.48399e-09	2.50293e-08
CADM3	0.0841119	0.492416	2.54949	4.75175e-37	7.42864e-36
ADIPOQ	0.0182835	1.11779	5.93396	3.03111e-15	1.94928e-14
SLAMF8	1.70702	5.94321	1.79976	8.35277e-66	1.69758e-63
MOXD1	0.955776	3.15769	1.72412	1.84199e-54	9.09151e-53
SERPINB2	0.145591	0.896849	2.62294	3.1555e-09	1.46973e-08
MAP1A	0.65593	1.8734	1.51405	7.85433e-51	2.89458e-49
FIBIN	2.08239	7.06116	1.76167	1.24055e-60	1.24235e-58
H3C4	3.05037	9.04856	1.56871	0.0110977	0.0191905
HCK	2.52351	7.47433	1.56651	3.15501e-61	3.40642e-59
TSHZ2	0.226052	1.07011	2.24304	1.52283e-48	4.67679e-47
LRRN3	0.149138	0.563145	1.91685	2.00975e-16	1.35223e-15
DSE	0.53435	1.66432	1.63908	5.79161e-65	1.0005e-62
FPR3	2.52376	9.18876	1.86429	6.06771e-62	7.55457e-60
MPDZ	0.295559	0.94205	1.67236	3.44878e-45	8.26033e-44
CALB2	1.11156	3.26409	1.5541	1.83352e-25	1.7832e-24
IGFBP6	3.95892	11.726	1.56654	2.89411e-44	6.48243e-43
MMP16	0.0807887	0.254872	1.65755	8.80712e-36	1.30455e-34
MATK	0.337927	0.959667	1.50582	8.96391e-39	1.52001e-37
TIMP3	0.884085	2.60092	1.55676	3.55282e-42	7.13663e-41
CCR1	1.50829	4.685	1.63513	8.5678e-58	5.89089e-56
CTSG	0.281279	1.07008	1.92764	2.74117e-22	2.31417e-21
COL8A1	1.70122	8.01622	2.23635	3.79665e-64	5.82997e-62
H4C8	3.61895	11.2497	1.63624	0.000323084	0.000780735
CHRDL2	1.17442	5.58794	2.25037	2.95569e-29	3.38704e-28
NCKAP1L	0.91197	2.61305	1.51867	4.71424e-54	2.23119e-52
DOCK10	0.4332	1.30214	1.58779	8.5486e-51	3.13373e-49
C1orf162	0.988217	2.85407	1.53012	1.75739e-58	1.32716e-56
CSF3R	0.579178	2.08545	1.84828	1.7627e-42	3.60362e-41
CYP27C1	0.0440733	0.168648	1.93604	1.57956e-44	3.6322e-43
COL6A2	39.7267	121.205	1.60927	1.81653e-58	1.357e-56
NOX4	0.169827	0.815786	2.26412	9.63219e-61	9.93409e-59
CRISPLD1	0.340726	1.12538	1.72373	1.80067e-45	4.41227e-44
ABCD2	0.0475586	0.138262	1.53963	6.83176e-24	6.17091e-23
SLIT3	0.434752	1.58366	1.865	7.58867e-45	1.78057e-43
CLEC17A	0.0611013	0.180261	1.56081	6.36447e-18	4.54089e-17
F13A1	1.35111	5.13227	1.92545	1.74922e-38	2.93376e-37
CHST11	1.16006	3.66198	1.65842	3.53667e-68	1.16373e-65
P2RX7	0.246606	0.891316	1.85373	1.89679e-61	2.18447e-59
PAEP	0.179346	9.64838	5.74947	5.80364e-10	2.85839e-09
BNC2	0.131942	0.65916	2.32073	2.35506e-63	3.28756e-61
FOLR2	2.20592	6.381	1.5324	2.78812e-35	4.03898e-34
EVC2	0.123035	0.41146	1.74168	1.45948e-64	2.34535e-62
SIGLEC1	0.482315	1.63718	1.76317	5.26195e-50	1.81347e-48
FCRL6	0.0888169	0.303606	1.7733	3.60586e-33	4.8055e-32
PRR16	0.621292	1.77903	1.51775	2.01377e-64	3.19889e-62
TRARG1	0.00939552	0.413329	5.45918	7.38781e-11	3.84846e-10
TENM3	0.141516	0.645722	2.18995	5.65948e-54	2.66034e-52
CCL7	0.144068	0.621117	2.10811	4.66679e-32	5.89534e-31
LRRC15	1.08738	4.34021	1.99691	6.50502e-53	2.85395e-51
SFTPD	0.0528652	0.169832	1.68372	2.16246e-09	1.01789e-08
SFTPB	0.144559	0.553948	1.93809	1.092e-05	3.40049e-05
ANK2	0.110764	0.400758	1.85525	1.28468e-44	2.97392e-43
CILP	0.188359	1.79347	3.2512	3.16776e-49	1.02526e-47
ADGRG3	0.324668	0.987873	1.60536	4.52929e-34	6.24076e-33
CDK14	0.495869	1.84978	1.89932	2.07362e-58	1.53248e-56
CMA1	0.061638	0.403003	2.7089	2.13504e-17	1.49021e-16
MDGA1	0.0978677	0.339065	1.79266	1.16149e-58	8.91768e-57
MEDAG	0.755529	2.98325	1.98133	1.78968e-52	7.56371e-51
C3orf80	0.385372	1.28111	1.73307	6.88912e-60	6.0258e-58
BCHE	0.135386	0.440595	1.70237	2.46647e-24	2.27699e-23
ITGB2	4.26877	15.1385	1.82633	2.10014e-61	2.37901e-59
MRC1	1.21934	5.72738	2.23178	5.34134e-52	2.1584e-50
LILRB2	0.780359	2.32251	1.57348	7.37676e-53	3.21599e-51
CLDN11	0.121504	0.398567	1.71382	2.49994e-29	2.8767e-28
CNN1	8.09986	25.632	1.66198	2.36728e-44	5.34573e-43
CCBE1	0.0673626	0.305341	2.1804	1.4352e-49	4.81419e-48
MEFV	0.111906	0.377429	1.75391	2.71381e-32	3.47911e-31
S100A12	0.419287	1.30551	1.63861	3.57442e-14	2.19451e-13
TLR1	0.3986	1.33296	1.74162	3.789e-46	9.82438e-45
ADAMTS2	2.92204	10.9222	1.90222	6.13409e-70	3.2605e-67
GPR174	0.177778	0.554648	1.6415	2.74578e-22	2.31664e-21
GPR1	0.0606017	0.291205	2.26461	3.42059e-60	3.19409e-58
AKT3	0.729552	2.1251	1.54245	1.91533e-56	1.14094e-54
TMEM59L	0.0850026	0.291135	1.77611	1.99856e-25	1.93554e-24
CLEC12A	0.153584	0.568574	1.88832	6.72276e-43	1.40345e-41
PTGIS	0.598887	3.22444	2.42869	9.06785e-52	3.59077e-50
CCL19	1.72231	7.72647	2.16546	1.78249e-24	1.65329e-23
BHLHE22	0.223348	0.646171	1.53262	1.56975e-42	3.22826e-41
SLC1A3	0.26803	1.37296	2.35682	2.56708e-63	3.51258e-61
CD36	0.394973	1.49279	1.91818	3.26782e-32	4.1585e-31
SIGLEC7	0.287762	0.94867	1.72103	1.00693e-56	6.13028e-55
C3AR1	1.96737	6.92651	1.81586	7.46007e-65	1.24215e-62
CCL4	2.01774	5.78281	1.51903	2.81155e-34	3.92877e-33
VSIG4	2.12201	8.97148	2.07992	1.20957e-60	1.22016e-58
MRGPRF	1.74775	5.10354	1.546	4.86445e-52	1.97146e-50
GNB4	0.901093	3.0052	1.73772	6.01621e-62	7.55457e-60
LILRB1	0.444544	1.31157	1.56089	4.67457e-53	2.08395e-51
PDE1B	0.136755	0.400322	1.54956	1.03908e-45	2.61567e-44
INSYN2A	0.0673669	0.313599	2.21881	1.18119e-19	8.95944e-19
GPNMB	4.91544	24.2609	2.30324	7.55437e-75	1.74002e-71
C1QTNF7	0.108927	0.398869	1.87256	1.66966e-29	1.93579e-28
HLA-DQA2	3.11296	11.573	1.89441	1.79536e-30	2.15381e-29
FCGR1A	0.267653	1.0988	2.03749	1.28709e-63	1.83377e-61
KLHL38	0.044306	0.145859	1.719	1.15453e-35	1.70284e-34
IDO1	3.14816	11.5733	1.87821	9.57623e-22	7.91055e-21
HTR2B	0.146062	0.838203	2.52071	1.42413e-26	1.4461e-25
CLEC4G	0.0436928	0.222377	2.34754	2.03595e-24	1.88584e-23
ADAM23	0.155781	0.518037	1.73353	1.00615e-49	3.39146e-48
NCF1	0.324133	0.927642	1.51698	1.148e-42	2.36796e-41
PCSK2	0.00941932	0.0720143	2.93459	1.22599e-10	6.28459e-10
ADAM12	0.737882	4.70994	2.67424	7.0404e-68	2.13416e-65
SLFN12L	0.0837044	0.237939	1.50721	1.62577e-20	1.2766e-19
CR1	0.0672353	0.315251	2.22921	2.03715e-47	5.80483e-46
ABI3BP	0.303792	0.951022	1.64639	4.57918e-31	5.61031e-30
GPR176	0.742278	2.14474	1.53078	2.76778e-71	2.25004e-68
PDZRN4	0.0803661	0.337354	2.0696	2.35429e-46	6.16217e-45
RSPO2	0.0610705	0.253278	2.05218	6.72259e-21	5.35791e-20
FBLN2	3.76085	15.609	2.05324	5.47539e-63	7.41861e-61
MORN5	0.0950026	0.318535	1.74541	8.28498e-13	4.81693e-12
ANGPTL7	0.0308759	0.214544	2.79672	7.80686e-20	5.95753e-19
DOCK2	0.496154	1.57708	1.66839	2.7154e-55	1.48916e-53
MRO	0.045723	0.1517	1.73023	3.09116e-24	2.83853e-23
TNS1	2.81589	9.10397	1.69291	1.03396e-52	4.45152e-51
HCAR2	0.440614	2.48535	2.49586	5.30165e-22	4.42979e-21
SLIT2	0.212204	1.00211	2.23952	9.3758e-51	3.42787e-49
PABPC4L	0.0538255	0.166343	1.6278	5.64674e-40	1.00955e-38
CRTAC1	0.0756617	0.296199	1.96893	2.39448e-31	2.97052e-30
SOX11	0.0672992	0.196653	1.54699	1.0253e-28	1.14363e-27
AVPR1A	0.137168	0.473639	1.78785	1.39615e-36	2.13438e-35
CSMD2	0.0627156	0.193002	1.62172	3.42817e-41	6.56195e-40
IGLON5	0.0930139	0.302387	1.70088	5.59065e-27	5.7745e-26
COL24A1	0.0800171	0.340618	2.08977	8.3952e-45	1.96647e-43
NPR3	0.112069	0.52647	2.23196	1.14575e-35	1.6917e-34
TMEM52B	0.0467497	0.177334	1.92344	1.9381e-52	8.14121e-51
DOK5	0.19915	0.760732	1.93353	1.29557e-68	5.2661e-66
ZFHX4	0.0530182	0.322139	2.60312	2.54268e-49	8.32697e-48
ADH1B	0.32203	1.7588	2.44933	4.1139e-16	2.736e-15
SELP	0.558197	1.7231	1.62616	2.2421e-36	3.4013e-35
DSEL	0.0777141	0.278256	1.84016	5.11076e-56	2.93073e-54
LTBP2	2.77209	8.78034	1.6633	9.37907e-58	6.41677e-56
ITGBL1	0.273025	1.60746	2.55768	2.51749e-53	1.14824e-51
FGF1	0.12407	0.446227	1.84662	4.28078e-47	1.19275e-45
CYTH4	0.893164	2.54926	1.51308	2.38506e-56	1.40861e-54
ZNF521	0.397667	1.23845	1.63891	7.18379e-60	6.24402e-58
SUSD5	0.0656092	0.269759	2.0397	6.16975e-37	9.60202e-36
VCAN	3.37262	14.1025	2.06401	9.48678e-63	1.27289e-60
KRT6A	1.16227	6.64027	2.51429	0.00177584	0.00368334
NALCN	0.030298	0.174728	2.52782	7.59604e-37	1.1782e-35
SYNDIG1	0.416635	1.64937	1.98506	6.84357e-69	3.05091e-66
NNAT	1.36179	6.33184	2.21712	0.00263414	0.00526068
CCDC8	0.480619	1.65086	1.78025	1.52102e-61	1.7814e-59
METTL24	0.0776489	0.265737	1.77496	1.17489e-36	1.8041e-35
COL10A1	1.74107	13.8461	2.99143	5.46937e-61	5.72626e-59
CDH2	0.200373	0.892575	2.15529	5.72887e-52	2.30154e-50
ADAMTSL3	0.113096	0.378193	1.74157	4.27231e-35	6.13762e-34
SBSN	0.0840521	0.270225	1.68481	4.73665e-10	2.34542e-09
GLT1D1	0.0647111	0.232748	1.84668	7.74661e-38	1.25655e-36
GAP43	0.130284	0.591539	2.18282	1.64978e-38	2.77372e-37
ISM1	0.397104	1.65638	2.06045	1.14393e-42	2.36309e-41
GLT8D2	1.16382	3.61505	1.63515	7.76224e-69	3.35232e-66
COL5A1	12.7754	39.225	1.6184	5.4087e-56	3.07606e-54
CNGA3	0.029392	0.250799	3.09304	8.57284e-25	8.08163e-24
PTGER3	0.176704	0.702378	1.99091	2.06289e-57	1.36408e-55
CLEC7A	0.655658	2.35732	1.84613	7.31902e-53	3.20091e-51
NAP1L3	0.177004	0.642775	1.86054	2.75587e-53	1.24872e-51
RAB31	4.24834	16.8669	1.98922	5.50019e-76	2.53375e-72
SELL	1.18877	3.77171	1.66575	3.08935e-37	4.90181e-36
LEP	0.0145204	0.33448	4.52577	3.09876e-20	2.41267e-19
QKI	0.904978	2.57185	1.50685	7.03239e-50	2.39378e-48
FCRL3	0.0917292	0.276522	1.59194	7.56187e-24	6.81259e-23
NKX3-2	0.233389	0.702118	1.58898	2.45424e-47	6.97893e-46
KRT5	0.666089	4.92526	2.88641	2.98995e-07	1.14368e-06
MAB21L2	1.52586	5.31444	1.80029	4.92728e-47	1.36463e-45
MMRN1	0.276637	1.00054	1.85471	1.54218e-33	2.08541e-32
MATN3	0.513561	1.70671	1.73261	2.7232e-36	4.11757e-35
FCGR3A	4.65904	19.7524	2.08392	3.57726e-58	2.57488e-56
CCL2	3.70539	11.2881	1.6071	4.83238e-51	1.80496e-49
NIBAN1	0.911418	2.7148	1.57466	1.63063e-50	5.85334e-49
PLP1	0.0524954	0.201999	1.94408	3.78972e-21	3.05744e-20
GSDMC	0.0826836	0.245595	1.57061	1.82632e-26	1.84098e-25
APCDD1L	0.0532792	0.282042	2.40426	5.46725e-46	1.39662e-44
SLA	0.849674	2.59144	1.60877	5.26901e-54	2.48525e-52
SPOCK1	0.841285	4.98606	2.56723	1.67141e-65	3.12147e-63
SYNC	0.231758	0.861378	1.89402	1.83544e-60	1.79899e-58
RNF150	0.115456	0.493177	2.09476	2.38505e-56	1.40861e-54
LAMP5	0.307976	1.24519	2.01547	2.54967e-46	6.64839e-45
OSM	1.53347	5.2723	1.78163	6.14088e-30	7.26601e-29
UCHL1	1.11508	3.23927	1.53852	1.80688e-39	3.13708e-38
SIGLEC14	0.409485	1.40226	1.77587	2.20366e-40	4.04443e-39
P2RY13	0.516062	1.48325	1.52314	4.35335e-33	5.76276e-32
HAMP	0.0711709	0.254127	1.83619	6.89773e-39	1.17542e-37
NRK	0.0261882	0.213574	3.02775	7.69329e-38	1.24937e-36
SERPINE1	7.52765	24.7772	1.71874	3.06799e-35	4.4351e-34
GPM6A	0.0727817	0.211441	1.53861	4.02224e-23	3.50709e-22
CACNA2D1	0.232739	0.83449	1.84218	1.66222e-49	5.53541e-48
TCEAL2	0.112413	0.480996	2.09721	8.31733e-27	8.52711e-26
GPR141	0.0784488	0.329134	2.06885	3.058e-48	9.14752e-47
SSC5D	0.700279	3.06641	2.13055	1.2432e-55	6.98414e-54
MAF	1.50892	4.28524	1.50586	2.28356e-67	5.9545e-65
PRIMA1	0.107198	0.377172	1.81494	3.72147e-19	2.76658e-18
ZEB1	1.0754	3.05395	1.5058	1.40554e-46	3.72832e-45
SIGLEC9	0.361517	1.23856	1.77652	4.67315e-66	1.00911e-63
PRICKLE1	0.133353	0.479349	1.84583	8.20509e-47	2.23217e-45
TWIST1	0.759806	2.48956	1.71219	3.97141e-57	2.55279e-55
HTRA3	7.90544	24.3612	1.62367	4.752e-52	1.93155e-50
HK3	0.746775	2.83503	1.92462	1.96338e-54	9.62198e-53
ZNF835	0.0474335	0.138265	1.54346	3.69488e-36	5.53231e-35
COL22A1	0.124116	0.370462	1.57764	2.33569e-39	4.04501e-38
NGFR	0.326824	1.12979	1.78947	1.3272e-20	1.04453e-19
CCDC80	1.09465	6.79401	2.63379	5.18827e-75	1.43404e-71
CD84	0.406371	1.82603	2.16784	2.43357e-59	2.0019e-57
PDGFC	1.22489	3.56686	1.542	1.63415e-54	8.12374e-53
GSDME	0.210975	0.735104	1.80088	3.57289e-64	5.54802e-62
BHMT2	0.105014	0.41797	1.99282	8.28868e-47	2.25048e-45
MCEMP1	0.260556	1.40263	2.42847	7.14498e-46	1.81181e-44
SPP1	21.8732	132.776	2.60177	1.0928e-42	2.26425e-41
FN1	28.8582	109.837	1.9283	4.18672e-47	1.1689e-45
SLAMF9	0.239272	0.790658	1.7244	7.31148e-21	5.82055e-20
TWIST2	0.324484	1.1676	1.84733	9.79525e-61	1.00274e-58
TNFSF13B	0.911431	3.01278	1.72489	4.89606e-46	1.26003e-44
PLA2G2D	0.36058	1.44946	2.00713	3.97977e-28	4.2969e-27
THRSP	0.0541363	0.312095	2.52732	0.00125695	0.0027066
H2AC4	1.14303	4.10174	1.84338	0.0249949	0.0395591
DPYSL3	5.80292	17.4697	1.59001	6.63352e-54	3.09714e-52
FCGR3B	0.523734	2.16749	2.04912	3.13377e-27	3.26858e-26
MMP11	12.7646	38.1545	1.5797	1.4899e-27	1.56819e-26
LY96	1.91465	5.78803	1.59599	2.00082e-46	5.25692e-45
CCL13	1.3654	4.40083	1.68845	2.11024e-32	2.71541e-31
HTRA4	0.0949098	0.365801	1.94643	5.09738e-46	1.3094e-44
ABCA9	0.0485179	0.182137	1.90844	2.57882e-22	2.17844e-21
C5orf58	0.0393889	0.219859	2.48072	1.89833e-20	1.48809e-19
HS3ST3A1	0.211539	0.736949	1.80064	9.79177e-60	8.35323e-58
EPHA7	0.153357	0.454194	1.56642	3.60219e-06	1.20272e-05
CHGB	0.726628	2.46079	1.75983	0.00399974	0.00769117
AQP9	0.651331	3.82323	2.55333	6.7219e-47	1.83228e-45
MEIS1	0.371861	1.21672	1.71016	1.45268e-58	1.10308e-56
CYS1	0.387123	1.19819	1.62999	8.09993e-51	2.97715e-49
FAM20A	0.308111	1.2192	1.98441	2.42783e-68	9.06828e-66
H2BC18	0.358844	1.39424	1.95805	0.000684712	0.00155116
TLR7	0.201581	0.605081	1.58576	1.59751e-42	3.28048e-41
TFEC	0.178383	0.719164	2.01134	1.5241e-46	4.03506e-45
NNMT	6.6839	19.5673	1.54968	1.3372e-58	1.021e-56
HLA-DOA	1.89642	6.21616	1.71274	1.55812e-46	4.11726e-45
PTPRN	0.110576	0.335872	1.60288	2.13748e-28	2.34258e-27
COL11A1	1.63086	9.80217	2.58747	2.07369e-60	2.01819e-58
CCL21	6.56131	27.7445	2.08015	3.49546e-49	1.12342e-47
CCR2	0.27801	0.895546	1.68763	2.31746e-42	4.7099e-41
C6orf15	1.5276	4.97342	1.70297	0.00178294	0.00369585
P4HA3	0.303316	1.17037	1.94807	3.86311e-64	5.86683e-62
COL1A2	66.9445	256.369	1.93718	1.11797e-66	2.61871e-64
GREM1	2.79322	14.1302	2.33878	7.71731e-66	1.59184e-63
ZBED2	0.258877	1.10345	2.09168	1.22048e-29	1.42458e-28
SUCNR1	0.221812	0.728447	1.71549	3.374e-40	6.11925e-39
AMOTL1	0.793748	2.50424	1.65762	1.65461e-56	9.94204e-55
PI15	0.26226	0.896132	1.77272	1.48958e-23	1.32557e-22
CXCL13	2.21501	7.33355	1.7272	3.45502e-24	3.16843e-23
FBN1	2.5498	10.6073	2.05661	4.88073e-71	3.74732e-68
LAPTM5	18.5789	57.4391	1.62837	3.06464e-68	1.08598e-65
C7	0.610986	3.17092	2.37569	2.80294e-19	2.095e-18
NIBAN3	0.0481431	0.141303	1.55339	4.06605e-13	2.39628e-12
GPR82	0.198051	0.602217	1.60441	3.45046e-10	1.72398e-09
TAGLN	28.1289	86.5841	1.62205	5.86036e-51	2.17132e-49
FDCSP	1.56905	4.57876	1.54506	9.74e-14	5.8806e-13
GNAO1	0.19207	0.578771	1.59136	3.39306e-36	5.09697e-35
BTK	0.456673	1.30865	1.51885	4.53482e-52	1.85968e-50
LSAMP	0.509516	1.461	1.51976	9.76363e-43	2.02907e-41
CD53	6.56745	20.6828	1.65503	1.08696e-58	8.39207e-57
HAND2	0.222495	0.940037	2.07894	7.78105e-49	2.44953e-47
HLA-DQA1	4.50914	14.7227	1.70711	6.27195e-50	2.1455e-48
HSD11B1	0.752524	3.10717	2.04579	5.26836e-60	4.69734e-58
COL5A2	12.354	44.9122	1.86212	1.27602e-63	1.83377e-61
SCIMP	0.337568	1.01403	1.58685	4.39555e-52	1.81333e-50
ABCC9	0.15894	0.577876	1.86228	2.79499e-43	5.94259e-42
MS4A14	0.102167	0.292299	1.51651	1.25386e-36	1.9211e-35
SHISAL1	0.155791	0.546752	1.81128	4.5348e-52	1.85968e-50
FAM110B	0.177894	0.550881	1.63073	4.69045e-67	1.15754e-64
TIMP2	17.2911	54.4696	1.65542	3.98644e-69	1.83642e-66
NCF2	2.52726	8.09154	1.67884	7.70708e-55	3.94488e-53
ADAMTS12	1.13288	4.0411	1.83475	1.84066e-65	3.39172e-63
CXCL8	26.6327	111.109	2.06071	1.26479e-14	7.92718e-14
CCN4	1.02249	3.82348	1.90281	1.02596e-72	1.18156e-69
OSMR	1.41955	4.1632	1.55226	7.81132e-60	6.74703e-58
MRAS	0.695295	2.21475	1.67145	8.16517e-79	5.64213e-75
PIEZO2	0.115165	0.35078	1.60686	1.4892e-37	2.38755e-36
VGLL3	0.181563	1.06617	2.55389	1.00991e-52	4.36154e-51
GDF6	0.030678	0.163731	2.41605	1.25235e-46	3.34121e-45
TACR1	0.0383351	0.167486	2.1273	1.47436e-18	1.07523e-17
SIRPB2	0.168131	0.645489	1.94081	1.30735e-65	2.58108e-63
TENM4	0.119922	0.524207	2.12804	1.30306e-67	3.67517e-65
EPYC	0.234563	2.19503	3.2262	3.29583e-44	7.34651e-43
IBSP	0.412447	1.40725	1.7706	4.8309e-22	4.04135e-21
GBP5	0.683529	3.22283	2.23725	5.47939e-42	1.08957e-40
HCAR3	0.185345	0.91391	2.30184	1.3743e-19	1.03616e-18
PLIN4	0.444289	2.96872	2.74027	7.15847e-16	4.71545e-15
THBS4	0.615497	3.99076	2.69684	3.04071e-38	5.02662e-37
CHIT1	0.217396	1.03269	2.24801	4.47863e-32	5.66801e-31
ABCA8	0.0705496	0.288	2.02936	6.89848e-23	5.96602e-22
GPC6	0.675643	2.664	1.97926	3.2338e-68	1.09003e-65
AKAP12	1.56821	5.09556	1.70012	1.44132e-38	2.43509e-37
FCRL1	0.0633432	0.192549	1.60397	4.19212e-13	2.46953e-12
EVC	0.40803	1.67411	2.03665	6.14313e-72	5.30613e-69
PEG3	0.0746694	0.240252	1.68596	4.22422e-45	1.00307e-43
ANKRD1	0.0487506	0.185197	1.92557	4.37221e-14	2.67244e-13
GPR84	0.330034	1.18989	1.85015	1.70944e-53	7.90117e-52
ZNF683	0.289986	0.865543	1.57762	6.19969e-20	4.74943e-19
EPHA3	0.289165	0.911987	1.65712	6.67399e-39	1.1387e-37
GFPT2	0.50555	2.75105	2.44405	1.2928e-72	1.37435e-69
KMO	0.0925737	0.273468	1.5627	1.92985e-41	3.74586e-40
PTPRC	1.85672	6.05444	1.70524	9.6951e-43	2.01787e-41
CASS4	0.190448	0.559873	1.5557	8.95911e-45	2.09501e-43
ERVFRD-1	0.0258194	0.179647	2.79864	5.93738e-10	2.92113e-09
DPYSL4	0.125053	0.433255	1.79268	3.05914e-38	5.04503e-37
XIRP1	0.048487	0.192367	1.98819	1.02453e-37	1.65603e-36
PLXNC1	0.730598	2.39407	1.71232	2.10014e-61	2.37901e-59
CCR8	0.188105	0.570595	1.60093	3.40286e-38	5.59185e-37
ADGRE3	0.1237	0.380703	1.62182	6.88194e-27	7.08179e-26
DCSTAMP	0.0522794	0.317663	2.60318	6.37367e-46	1.61919e-44
IGF1	0.0404131	0.172718	2.09552	4.12424e-33	5.46997e-32
NCCRP1	0.178516	0.55956	1.64824	1.37261e-05	4.20611e-05
PRRX1	0.912171	4.58804	2.3305	5.69133e-65	9.95622e-63
HOPX	0.68462	2.56634	1.90634	6.97464e-58	4.86816e-56
C3	9.40204	42.4036	2.17314	3.77509e-55	2.02216e-53
CSF1R	3.28433	10.0087	1.60759	2.1474e-59	1.78777e-57
KLRD1	0.0776279	0.321279	2.04918	2.58167e-41	4.9761e-40
SLC11A1	0.543995	1.97282	1.85859	4.65655e-50	1.62509e-48
KIF1A	0.0696531	0.236345	1.76264	2.24804e-11	1.20558e-10
TYROBP	16.9752	49.3965	1.54098	6.20526e-53	2.7311e-51
PRELP	1.0618	4.92106	2.21245	1.75541e-45	4.31669e-44
TNFAIP6	1.11084	5.31729	2.25904	2.87503e-59	2.32356e-57
SORCS2	0.328199	1.00799	1.61884	2.81924e-48	8.46999e-47
FNDC1	1.66814	9.94013	2.57502	1.47621e-67	4.00024e-65
PDGFRL	0.486557	1.59145	1.70966	5.25098e-37	8.19079e-36
SORCS1	0.0257194	0.104381	2.02094	8.30748e-23	7.15769e-22
FYB1	0.968344	3.09911	1.67826	2.72782e-39	4.7123e-38
CTSK	20.912	67.0439	1.68078	5.50149e-70	3.04122e-67
GIMAP5	0.0789037	0.24218	1.61792	8.71833e-30	1.02368e-28
MAMDC2	0.153191	0.496158	1.69547	2.42733e-22	2.05361e-21
DES	34.6972	110.285	1.66835	1.69783e-21	1.38594e-20
STON1	0.345888	1.10673	1.67792	4.98389e-51	1.85653e-49
IGFL3	0.168818	0.776566	2.20163	4.73695e-16	3.14582e-15
SCRG1	0.035313	0.193936	2.45731	7.50502e-24	6.76578e-23
MGP	8.21223	36.0248	2.13315	2.32062e-50	8.24447e-49
EFEMP1	3.2045	12.9447	2.01419	2.70644e-65	4.85754e-63
LRRC25	1.21794	3.56771	1.55055	2.20182e-59	1.82211e-57
SFRP2	5.80081	59.2088	3.35148	9.71036e-60	8.33523e-58
TAFA1	0.0518649	0.219084	2.07865	3.60258e-45	8.59891e-44
KRT14	0.102903	3.3151	5.0097	0.000145408	0.000376319
HMCN1	0.212774	0.834238	1.97114	1.18649e-46	3.18393e-45
NUDT11	0.153411	0.472455	1.62278	2.56938e-45	6.21872e-44
BGN	51.6051	181.148	1.81159	7.70237e-62	9.25624e-60
H2BC7	2.15649	7.63585	1.82411	0.00622038	0.0114362
KRT16	0.753386	2.65547	1.81751	1.06331e-06	3.81411e-06
COMP	2.0153	13.4146	2.73474	5.56173e-45	1.3139e-43
C14orf132	0.329683	1.06168	1.68721	2.4503e-57	1.60489e-55
IGFBP5	23.0209	72.2076	1.6492	2.56776e-53	1.16732e-51
NHSL2	0.0665506	0.282502	2.08574	4.3542e-40	7.84551e-39
PDE1A	0.254878	0.783235	1.61964	1.19672e-54	6.05811e-53
MRC2	4.41394	13.4478	1.60723	2.57982e-59	2.10965e-57
EBF3	0.0956746	0.357778	1.90285	5.87151e-42	1.16419e-40
TGFB3	1.05878	3.80832	1.84675	6.83458e-55	3.5778e-53
ECRG4	0.0897079	0.335442	1.90276	2.29011e-24	2.11701e-23
COL6A3	11.5671	41.6705	1.849	3.06575e-62	3.92302e-60
H3C12	0.461946	3.02109	2.70927	0.0171398	0.0283611
LCP2	1.51521	4.42049	1.54469	3.61817e-50	1.27559e-48
MEOX2	0.11659	0.949232	3.02532	2.37812e-55	1.31463e-53
ALOX5AP	3.96721	11.8562	1.57944	3.40441e-58	2.4633e-56
LAIR1	0.8605	2.678	1.63791	3.43286e-66	7.53049e-64
CST6	0.709877	6.73176	3.24534	1.19376e-05	3.69656e-05
GPR68	1.18298	3.58834	1.60089	1.62163e-68	6.40312e-66
TNXB	0.213828	0.794785	1.89411	6.13703e-35	8.75271e-34
GAS1	0.640391	4.67914	2.86922	4.36891e-67	1.10758e-64
SCEL	0.377139	1.5025	1.9942	2.96384e-05	8.63777e-05
SGCD	0.329035	1.21117	1.88009	1.31717e-54	6.61937e-53
NRP2	1.33244	3.87611	1.54054	2.52579e-55	1.3907e-53
PAPPA	0.174608	0.525631	1.58993	9.57249e-37	1.47812e-35
RGMA	0.279334	0.880212	1.65586	6.18121e-44	1.36243e-42
ZNF469	0.353395	1.21165	1.77762	3.52078e-56	2.06174e-54
POSTN	12.2402	61.5525	2.3302	2.61626e-57	1.7055e-55
CDH11	2.1558	6.75495	1.64772	2.63468e-66	5.96906e-64
LILRB4	0.81702	3.21658	1.97708	8.97795e-62	1.06047e-59
ARSI	0.355283	1.18987	1.74376	3.94554e-55	2.1053e-53
ANTXR1	5.41745	23.5789	2.12181	1.19918e-69	5.91883e-67
HSPB7	0.718467	2.38599	1.73159	5.82775e-38	9.49758e-37
MFAP4	9.35341	30.1361	1.68793	1.45884e-47	4.20023e-46
ARHGAP20	0.0640317	0.202203	1.65895	7.02818e-48	2.04914e-46
COL1A1	120.288	464.121	1.94801	4.81412e-58	3.42944e-56
LRCH2	0.135359	0.434647	1.68305	4.64337e-44	1.02839e-42
SERPINF1	9.4504	29.3176	1.63332	1.2026e-67	3.53616e-65
KCNE4	0.635558	2.04991	1.68946	4.35959e-59	3.50288e-57
CXCR1	0.303376	0.958242	1.65929	5.87437e-20	4.51272e-19
BOC	0.321664	1.29314	2.00726	2.61831e-61	2.87183e-59
LILRA6	0.156212	0.522163	1.74099	4.72819e-50	1.64593e-48
TREM2	2.24773	9.19414	2.03224	3.35359e-56	1.9722e-54
CLEC4D	0.0386016	0.227368	2.5583	9.1963e-27	9.40036e-26
HLA-DQB2	1.90932	5.46785	1.51792	9.16433e-31	1.11587e-29
SULF1	8.12508	38.6982	2.25181	1.59815e-70	1.00393e-67
ADAMTS3	0.0605658	0.173754	1.52047	1.10423e-44	2.57343e-43
PLXNA4	0.096778	0.389487	2.00882	7.96725e-49	2.50244e-47
DGKB	0.0353934	0.257822	2.86482	3.8376e-05	0.000110033
AOC3	2.4998	7.98226	1.67498	1.81393e-53	8.35617e-52
CHRDL1	0.752643	3.66883	2.28528	4.52364e-40	8.11905e-39
GAS7	0.912078	2.8832	1.66044	6.36155e-71	4.62719e-68
NTM	0.569589	2.39835	2.07405	2.91253e-62	3.76179e-60
CERCAM	3.16495	9.28097	1.55209	6.91746e-58	4.85275e-56
CCDC88A	0.389408	1.26889	1.70421	1.66458e-43	3.58885e-42
CHRNA3	0.18906	0.749687	1.98744	2.25343e-42	4.59328e-41
CNTN4	0.13387	0.387417	1.53306	7.62913e-41	1.43448e-39
LILRA4	0.0542155	0.169677	1.64601	1.32726e-28	1.47095e-27
YPEL4	0.0582466	0.173882	1.57786	1.77836e-47	5.0884e-46
PI16	0.141546	1.00974	2.83464	6.17465e-21	4.92974e-20
COL3A1	115.306	458.19	1.99048	2.77903e-69	1.32435e-66
PLPP4	0.568748	2.69922	2.24668	7.58459e-55	3.89664e-53
CCL8	0.589505	2.3367	1.9869	7.89004e-38	1.27832e-36
MYO5A	0.470448	1.42306	1.59689	2.88613e-58	2.09928e-56
FCGR2A	2.35359	8.03567	1.77156	8.08834e-58	5.58904e-56
IL10	0.128757	0.397409	1.62598	3.05141e-38	5.03828e-37
RUNX1T1	0.119246	0.448305	1.91054	4.6211e-50	1.6168e-48
RNF180	0.113504	0.371369	1.71012	7.10751e-39	1.20819e-37
ZBTB16	0.0462623	0.187824	2.02147	1.17872e-20	9.2979e-20
C20orf194	0.327293	0.989277	1.59579	4.31588e-61	4.58811e-59
SCARF2	1.50613	4.59386	1.60886	4.91353e-49	1.56103e-47
COL8A2	0.860043	3.62278	2.07462	1.26868e-67	3.65274e-65
MAFB	2.23462	7.76188	1.79638	1.71257e-73	2.36677e-70
OGN	0.277943	1.80694	2.70069	1.63149e-30	1.95893e-29
GAPT	0.136719	0.401426	1.55392	6.40023e-35	9.09992e-34
CDH19	0.032815	0.131415	2.00171	2.0797e-21	1.69267e-20
PNMA8B	0.0737803	0.210425	1.512	1.53932e-45	3.79881e-44
DPYD	0.756119	2.38796	1.65909	7.40457e-55	3.83263e-53
ITGAX	1.25684	4.27056	1.76463	8.69664e-57	5.34167e-55
NCAM2	0.0625393	0.28048	2.16507	4.78171e-57	3.04531e-55
CHRM2	0.0563661	0.282116	2.32339	8.38695e-18	5.9562e-17
SIGLEC5	0.0572061	0.207867	1.86142	3.89302e-37	6.14173e-36
MMP12	20.3296	60.8489	1.58165	1.61191e-25	1.57654e-24
COLEC12	0.317458	1.62285	2.3539	4.40787e-67	1.10758e-64
SAMSN1	1.03186	3.0521	1.56456	1.71259e-43	3.68661e-42
CFH	1.44148	4.62137	1.68077	1.65744e-67	4.40498e-65
ANOS1	0.732485	2.16584	1.56405	4.87499e-50	1.68853e-48
MNDA	1.22161	4.45773	1.86752	7.1711e-55	3.72574e-53
ASPN	2.67636	13.889	2.3756	2.73026e-52	1.12971e-50
STX11	0.67245	1.99527	1.56909	3.19247e-54	1.53728e-52
MS4A4A	1.27018	4.4593	1.81179	3.85307e-58	2.75903e-56
PLN	1.50776	5.95063	1.98063	9.79484e-47	2.64384e-45
MASP1	0.140982	0.418263	1.5689	3.06797e-22	2.58532e-21
CYP7B1	0.209043	1.00215	2.26123	4.90028e-53	2.17755e-51
PDLIM3	1.22835	3.95692	1.68766	6.60746e-62	8.08098e-60
ANGPTL1	0.212281	1.00027	2.23634	1.052e-45	2.6434e-44
MMP13	0.227915	1.53565	2.75228	9.43458e-30	1.1059e-28
KCNJ5	0.102983	0.355408	1.78707	2.43453e-44	5.48861e-43
BAALC	0.0737519	0.213623	1.53432	3.75595e-31	4.61808e-30
LMOD1	2.99469	9.48171	1.66274	6.59729e-49	2.09116e-47
PPP1R3C	0.443565	1.43458	1.69341	6.54476e-44	1.43798e-42
TM6SF1	0.212788	0.733348	1.78508	2.3137e-64	3.63356e-62
PNMA8A	0.237337	0.702408	1.56537	2.53345e-40	4.61903e-39
BASP1	3.49397	10.3564	1.56758	9.61331e-58	6.54463e-56
CPZ	0.144942	0.413143	1.51116	4.43153e-40	7.97445e-39
SDK1	0.252709	0.813014	1.6858	1.53685e-47	4.41564e-46
DPY19L2	0.0477622	0.154234	1.69118	9.18442e-21	7.28637e-20
OLR1	0.592032	3.93088	2.73111	1.20013e-52	5.11906e-51
ASB5	0.0226223	0.0767546	1.76251	3.75383e-15	2.40287e-14
RBMS3	0.201917	0.596693	1.56322	3.74419e-39	6.42792e-38
IGSF6	1.52892	4.32689	1.50081	3.6913e-47	1.03476e-45
CCL18	5.2945	31.791	2.58605	1.61652e-46	4.26343e-45
DKK2	0.3903	1.20982	1.63213	6.10402e-38	9.92442e-37
AGTR1	0.0779068	0.272722	1.80761	1.80119e-35	2.62855e-34
SYNPO2	1.47693	5.28961	1.84055	5.57723e-36	8.29681e-35
AMPH	0.111323	0.396047	1.83091	1.07682e-50	3.91624e-49
H2BC14	0.574101	4.07477	2.82734	0.00887293	0.0156788
MMP1	32.631	99.7719	1.61239	1.55628e-17	1.0951e-16
ADAMTS16	0.100386	0.56867	2.50203	4.74491e-48	1.40417e-46
SFRP4	3.28453	23.0509	2.81107	6.33761e-59	4.92055e-57
CD86	0.985608	3.29108	1.73948	5.78401e-59	4.56772e-57
JPH2	0.452978	1.32589	1.54945	4.28713e-37	6.71748e-36
STMN2	0.571951	1.7497	1.61315	3.15653e-20	2.45626e-19
NPTX1	0.0774877	0.268013	1.79026	1.24348e-22	1.06606e-21
NLGN4X	0.0949067	0.26856	1.50066	9.79332e-47	2.64384e-45
C8orf88	0.239029	0.725171	1.60114	1.05459e-39	1.8519e-38
C1QC	34.8715	100.394	1.52555	2.02629e-48	6.14108e-47
TSPYL5	0.434829	1.25842	1.5331	1.43985e-65	2.80263e-63
CLMP	1.03582	3.77398	1.86531	7.77582e-67	1.85279e-64
C1S	13.3059	44.1504	1.73036	1.21371e-73	1.86372e-70
ECM2	0.390375	1.53145	1.97196	4.19043e-55	2.22737e-53
PRND	0.0527508	0.261709	2.3107	2.96582e-32	3.78463e-31
AEBP1	18.8715	77.7366	2.04238	5.99749e-65	1.02328e-62
HAND1	0.25947	0.931597	1.84414	7.82308e-20	5.96661e-19
DDR2	0.916132	3.87184	2.07939	1.04697e-59	8.87674e-58
OSCAR	0.95305	2.73281	1.51976	2.93664e-49	9.54928e-48
CD33	0.154454	0.439161	1.50757	2.2846e-54	1.11566e-52
DNAJC5B	0.111108	0.412949	1.894	5.16736e-46	1.32491e-44
LUM	41.0011	157.996	1.94615	1.46534e-65	2.81263e-63
PROK2	0.223536	1.21447	2.44175	2.04362e-11	1.09809e-10
ERMN	0.0945581	0.30624	1.69539	2.65979e-25	2.56513e-24
C5AR1	2.11301	6.57731	1.63819	4.56831e-60	4.12641e-58
CCL3	2.0097	5.80304	1.52983	1.5337e-32	1.98834e-31
GALNT15	0.178373	0.794285	2.15476	5.68402e-55	3.0097e-53
NEXN	1.04899	3.40024	1.69663	3.50634e-43	7.39811e-42
LILRA2	0.0978004	0.328613	1.74848	3.38704e-51	1.2895e-49
INHBA	2.433	10.2842	2.07963	1.87162e-54	9.20489e-53
NAV3	0.0582522	0.212388	1.86631	2.97959e-37	4.73309e-36
CHI3L2	0.189791	0.668651	1.81685	1.52787e-27	1.60693e-26
DPT	1.57438	7.21755	2.19672	7.52383e-52	2.99652e-50
TLR8	0.224359	0.982744	2.13101	2.38388e-49	7.82547e-48
TLR2	1.08378	3.23854	1.57926	3.62302e-41	6.92532e-40
FCN1	0.238285	1.06892	2.1654	3.19188e-49	1.03065e-47
FCER1G	11.6448	33.8191	1.53816	1.53782e-56	9.28067e-55
SCN9A	0.0894787	0.266767	1.57596	1.50139e-31	1.87267e-30
SCN2B	0.0222261	0.0941993	2.08346	1.42491e-31	1.78049e-30
RGS4	0.333179	0.955454	1.51989	2.59913e-35	3.76915e-34
RSPO1	0.0336096	0.144258	2.1017	7.95949e-30	9.36969e-29
H2AC13	2.61716	8.42825	1.68723	0.00542918	0.0101284
GLI3	0.192674	0.924707	2.26284	1.8657e-70	1.12104e-67
FRMD6	0.633885	2.4341	1.9411	2.63175e-68	9.57125e-66
PRG4	0.0598328	0.371161	2.63304	3.81344e-14	2.33815e-13
FAP	0.718868	3.60122	2.32469	1.83867e-68	7.05845e-66
SPINK6	0.089856	0.26713	1.57185	1.82003e-09	8.63766e-09
CLEC5A	0.298531	1.54102	2.36793	3.03977e-51	1.17019e-49
PRDM6	0.0759931	0.288024	1.92225	4.85358e-58	3.43982e-56
FGR	1.08119	3.56827	1.7226	2.3252e-61	2.61254e-59
CMKLR1	0.768964	2.29087	1.57491	1.6485e-55	9.18639e-54
NLGN4Y	0.0775487	0.220053	1.50467	8.40964e-07	3.05443e-06
SIRPB1	0.111701	0.407665	1.86775	2.36664e-44	5.34573e-43
RERGL	0.0357509	0.150634	2.075	3.39486e-15	2.17813e-14
FPR1	1.15998	4.7463	2.0327	1.61247e-49	5.38269e-48
FGF10	0.0845969	0.372351	2.13799	2.66294e-52	1.10516e-50
ST6GALNAC5	0.262265	1.34614	2.35973	3.05089e-74	6.02333e-71
CPXM2	1.02649	3.06476	1.57805	3.81023e-42	7.64258e-41
ISLR	11.3466	37.8279	1.73719	1.42609e-57	9.52102e-56
FCAR	0.0934217	0.461629	2.30491	8.28014e-35	1.17245e-33
CYP1B1	0.265405	2.24944	3.08329	1.82357e-47	5.20697e-46
APOC1	7.58485	26.4364	1.80133	3.24978e-38	5.34666e-37
BCL2A1	2.14725	8.22996	1.9384	1.38811e-42	2.85898e-41
BEND6	0.0505287	0.184607	1.86928	5.41403e-43	1.13711e-41
FABP4	0.403424	7.7916	4.27155	4.59628e-30	5.46178e-29
PLEK	2.58935	10.1924	1.97683	1.13098e-46	3.04682e-45
MITF	0.452668	1.50698	1.73514	9.87912e-61	1.00389e-58
GASK1A	0.136204	0.416335	1.61198	1.55655e-39	2.71267e-38
MMP9	11.5597	38.5633	1.73813	1.50025e-38	2.53156e-37
FST	0.441449	1.26145	1.51477	6.1761e-35	8.79029e-34
FPR2	0.212073	1.09941	2.3741	3.47648e-35	5.02038e-34
MS4A7	1.21963	4.01992	1.72072	1.60579e-50	5.77916e-49
HRH2	0.0835366	0.362065	2.11577	2.80028e-51	1.08403e-49
LGALS12	0.0521996	0.199245	1.93243	2.54342e-20	1.98588e-19
APOE	22.8983	89.9464	1.97382	7.93215e-46	2.00406e-44
C5orf46	0.160091	0.925389	2.53117	1.98619e-32	2.55817e-31
CD163	1.6158	7.85518	2.2814	2.10888e-60	2.03809e-58
LOX	1.95435	7.02637	1.84609	1.21008e-57	8.19769e-56
COL12A1	9.66609	33.0899	1.77539	7.43496e-53	3.23117e-51
CRISPLD2	2.82239	8.06215	1.51424	9.51239e-57	5.81687e-55
MMP2	24.5768	90.6276	1.88265	6.1027e-68	1.9168e-65
CAMP	0.0555256	0.167942	1.59674	1.74719e-15	1.13416e-14
CXCL10	12.3262	40.3048	1.70922	1.19698e-27	1.2647e-26
MXRA5	4.67299	16.5988	1.82866	1.2356e-54	6.2321e-53
TUB	0.147765	0.445583	1.59239	6.47806e-47	1.77281e-45
CORIN	0.120282	0.433162	1.84849	1.27586e-47	3.68879e-46
MFAP5	0.5742	3.5163	2.61443	3.76627e-60	3.49328e-58
DCN	6.04444	24.05	1.99236	4.58333e-73	5.75833e-70
TNFSF14	0.192113	0.568912	1.56625	4.83224e-42	9.63659e-41
ITGAM	0.651409	3.07515	2.23902	1.41968e-70	9.34287e-68
HS3ST2	0.150872	0.658877	2.12668	1.30052e-45	3.221e-44
CTHRC1	7.77882	31.2463	2.00606	1.85069e-66	4.26275e-64
JCAD	1.08278	3.1738	1.55147	1.65416e-48	5.06885e-47
NEFH	0.0766522	0.217419	1.50408	3.04604e-41	5.8386e-40
TMEM255A	0.103349	0.358108	1.79287	4.31083e-47	1.19871e-45
PTCRA	0.045554	0.142273	1.64301	5.61797e-24	5.08783e-23
PLA2G5	0.184107	0.53075	1.52749	1.45199e-41	2.84228e-40
CST5	0.0905376	0.356001	1.97529	5.79339e-06	1.87593e-05
ALPK2	0.0815359	0.296993	1.86492	9.75966e-50	3.29776e-48
KCND2	0.025372	0.207235	3.02995	1.19798e-56	7.26144e-55
ITGA11	1.31293	5.1683	1.9769	4.79849e-64	7.20817e-62
ABCA6	0.0335582	0.180225	2.42506	5.35579e-44	1.18427e-42
DCLK1	0.045458	0.230961	2.34504	3.38416e-53	1.52342e-51
gene	conMean	treatMean	logFC	pValue	fdr
OBP2B	0.915232	0.302581	-1.59682	0.0320597	0.0493172
PRSS56	4.33026	0.814152	-2.41108	0.000132558	0.000345977

## Sheet: Sheet2
ID	TCGA-CM-4746-01A-01R-1410-07	TCGA-DM-A0XD-01A-12R-A155-07	TCGA-A6-6650-01B-02R-A277-07	TCGA-AA-3979-01A-01R-1022-07	TCGA-G4-6317-01A-11R-1723-07	TCGA-AA-3673-01A-01R-0905-07	TCGA-A6-A567-01A-31R-A28H-07	TCGA-AA-3693-01A-01R-0905-07	TCGA-G4-6321-01A-11R-1723-07	TCGA-AA-3675-01A-02R-0905-07	TCGA-EI-6882-01A-11R-1928-07	TCGA-5M-AAT4-01A-11R-A41B-07	TCGA-CM-4744-01A-01R-A32Z-07	TCGA-DM-A28K-01A-21R-A32Y-07	TCGA-AA-3660-01A-01R-1723-07	TCGA-AA-3679-01A-02R-0905-07	TCGA-AA-3521-01A-01R-0821-07	TCGA-4N-A93T-01A-11R-A37K-07	TCGA-AA-3973-01A-01R-1022-07	TCGA-A6-2677-01A-01R-0821-07	TCGA-AA-3530-01A-01R-1022-07	TCGA-CK-5915-01A-11R-1653-07	TCGA-A6-6648-01A-11R-1774-07	TCGA-4T-AA8H-01A-11R-A41B-07	TCGA-AG-A01W-01A-21R-A083-07	TCGA-AG-A020-01A-21R-A083-07	TCGA-AG-3894-01A-01R-1119-07	TCGA-AG-3885-01A-01R-0905-07	TCGA-AG-A02N-01A-11R-A083-07	TCGA-AG-A01J-01A-01R-A00A-07	TCGA-AA-A02H-01A-01R-A089-07	TCGA-EI-6883-01A-31R-1928-07	TCGA-D5-6532-01A-11R-1723-07	TCGA-NH-A50U-01A-33R-A37K-07	TCGA-AA-A00W-01A-01R-A002-07	TCGA-AA-A017-01A-01R-A00A-07	TCGA-QL-A97D-01A-12R-A41B-07	TCGA-AA-3667-01A-01R-0905-07	TCGA-AA-3534-01A-01R-0821-07	TCGA-AA-A024-01A-02R-A00A-07	TCGA-AA-A01X-01A-21R-A083-07	TCGA-AA-3664-01A-01R-0905-07	TCGA-AA-A02Y-01A-43R-A32Y-07	TCGA-AD-6890-01A-11R-1928-07	TCGA-G4-6315-01A-11R-1723-07	TCGA-CM-6678-01A-11R-1839-07	TCGA-G4-6298-01A-11R-1723-07	TCGA-D5-6537-01A-11R-1723-07	TCGA-AZ-4616-01A-21R-1839-07
BICC1	0.166356	0.922026	2.83393	0.164817	0.298401	3.02085	1.08641	0.866929	0.327784	0.869174	1.11877	0.496689	0.18485	0.196268	1.08535	0.884639	1.04924	0.200092	1.28775	2.016	1.18443	1.51155	3.11316	0.178405	0.715862	0.226659	2.90161	0.238589	0.46258	0.773424	1.19236	0.540193	0.51275	0.504417	0.26441	1.58861	0.545541	0.361552	2.93524	0.328265	1.11957	0.539125	0.200732	1.6629	0.657325	2.30745	0.993788	1.66205	0.81966
KCNJ15	0.0421256	0.042118	0.208181	0.0556478	0.00839584	0.0290892	0.0793098	0.0309922	0.0184451	0.096871	0.183514	0.0509465	0.0262786	0.0165667	0.0624768	0.0590803	0.133573	0.00675578	0.0785759	0.0300848	0.0158901	0.0145124	0.0260983	0	0.037505	0.0281944	0.0617121	0.0575397	0.0283968	0.0232119	0.0464518	0.133687	0.044608	0.0265618	0.0102027	0.195043	0.0283374	0.146487	0.0200716	0.0378455	0.0164349	0.133734	0.0594182	0.0414793	0.0159474	0.144204	0.0280677	0.141632	0.163678
SPI1	1.49649	2.26443	1.95764	2.46382	0.355279	6.34277	1.9111	2.39627	2.83715	3.49191	4.65936	1.84645	3.73759	2.87092	5.29885	5.70999	6.41685	1.65174	4.26096	1.78584	5.03062	1.35331	2.12286	0.744448	4.89835	1.4582	4.81177	11.011	2.99075	3.46511	3.71291	4.59753	1.98751	5.78893	2.39855	4.27957	3.61959	8.99201	3.79849	1.52521	3.72845	3.80766	2.59292	5.12642	1.32467	2.23657	1.42766	3.5516	4.79974
TMEM130	0.0195295	0.049664	0.0584647	0.0290233	0.035031	0.128958	0.0827285	0.0431042	0.0659665	0.0356635	0.0191424	0.0177142	0.0411171	0.0296242	0.0401045	0.0547796	0.0605786	0.018792	0.163926	0.0078454	0.0442003	0.0201839	0.00272232	0.00718078	0.0521623	0.00840277	0.0429148	0.108036	0.035545	0.0484249	0.35533	0.0637485	0.0487466	0.0521539	0	0.0484406	0.0246324	0.118845	0.0628104	0.0789537	0.145719	0.0309997	0.0232423	0.0432673	0.00554495	0.113303	0.0692015	0.040292	0.0718877
NUDT10	0	0.0780559	0.132727	0.0219629	0	0.13777	0.25824	0.440349	0.0998382	0.0449797	0.0289715	0.0100537	0.00777868	0	0.0796648	0.0621804	0.110021	0.0213308	0.223287	0.178107	0.0501718	0.0114554	0.0309012	0	0.0197365	0	0.0730691	0	0	0	0	0.198993	0.0301813	0.0518	0.0241606	0.131964	0.0335523	0.154173	0.0475308	0	0.0194595	0.0703755	0.0175882	0.0701611	0.0125882	0.57653	0.108763	0	0.0713999
CD37	0.42677	0.706398	0.935972	0.455346	0.261715	2.15074	1.23998	0.64406	3.17877	0.635017	1.21561	0.709684	1.19034	0.669498	1.58986	1.10499	1.45278	1.17405	1.66557	0.817647	2.92243	0.299701	0.64676	0.337978	1.968	0.546158	0.829591	2.99984	1.0755	1.09891	1.3032	1.15196	0.610836	1.34426	0.942189	1.42226	2.52302	2.09288	1.24352	0.745751	1.89234	1.44169	0.555655	1.12906	0.944515	0.389674	0.656194	0.576955	1.57597
CD226	0.0133548	0.0156745	0.462621	0.0231546	0.0139738	0.0622481	0.0459646	0.0294757	0.156004	0.0541947	0.154899	0.0121134	0.0714637	0.0135052	0.145693	0.0327772	0.0331401	0.016063	0.0261559	0.0616961	0.192686	0.0569342	0.0884256	0.049104	0.0832297	0.0287301	0.0110048	0.0205216	0.0972263	0.0413927	0.0110447	0.138952	0.0272734	0.0445802	0.036388	0.0761872	0.112856	0.0348297	0.10022	0.0192823	0.0146538	0.111291	0.0463565	0.0422675	0.0246465	0.0227095	0.00910032	0.0367369	0.0722017
TMEM200B	0.0862695	0.391518	0.39846	0.290603	0.134113	0.978474	0.785705	0.787021	0.184553	0.462117	0.518633	0.391253	0.157413	0.218103	0.717488	0.532362	0.920542	0.190927	0.5793	0.485187	0.4686	0.249648	0.312665	0.20301	0.337951	0.207863	0.530801	0.699948	0.125613	0.449215	0.342466	0.535044	0.28189	0.73723	0.206853	0.667621	0.174097	0.629983	0.499424	0.279016	0.75729	0.32865	0.0205341	0.688063	0.215549	0.53157	0.686627	0.316419	0.603357
FLRT2	0.0195706	0.0428775	0.385006	0.0284381	0.0109215	0.212849	0.0704673	0.105588	0.0499463	0.082596	0.124475	0.0573965	0.0105298	0.0184717	0.11119	0.0494054	0.0841792	0.0313859	0.148939	0.0576541	0.141739	0.0101132	0.0465588	0.0182296	0.0336865	0.0213318	0.0602073	0.0481171	0.0237466	0.0469093	0.0561094	0.111262	0.0455927	0.0583612	0.00853193	0.199348	0.0263299	0.0340273	0.158056	0.0180846	0.0847521	0.0579879	0.0031055	0.098279	0.0118541	0.181667	0.0604565	0.0269179	0.0246134
PTGFR	0.0482955	0.0831374	0.594845	0.258383	0.0115507	0.472734	0.163667	0.13502	0.212071	0.344938	0.612243	0.170845	0.0372829	0.0293037	0.342159	0.284481	0.227708	0.0604132	0.0648609	0.263858	0.327916	0.0748707	0.193887	0.0213093	0.0773969	0.058183	0.328992	0	0.222683	0.0359258	0.0319533	0.118235	0.12274	0.0677114	0.0947462	0.229999	0.053605	0.0503826	0.279589	0.0223141	0.110226	0.107325	0.0114954	0.152854	0.0713045	0.29372	0.17903	0.185995	0.177775
ELOVL2	1.82269	0.0222843	0.302057	0.0564321	0	0.123897	0.0120641	0.0335243	0.00641318	0.0277373	0.171212	0.0671639	0.0159894	0.126721	0.0350902	0.0479304	0.0141345	0.0328848	0.0637466	0.100679	0.090239	0.023547	0.0254075	0.00837728	0.0912807	0.127437	0.0125164	0	0.0138226	0	0.188426	0.0464816	0.0723788	0.11028	0.0372474	0.056512	0.0229894	0	0.0977015	0	0.0499997	0.0180825	0	0.0216329	0.0194066	0.036464	0.0186305	0.0313371	0.0576579
MSRB3	0.408862	1.43349	4.2907	0.568669	0.56885	2.76701	4.52144	2.92705	0.517892	1.7262	1.31531	1.18032	0.521452	0.826935	2.29682	1.30123	3.41452	0.453948	3.42308	1.0992	1.66387	0.72323	1.58047	0.693849	0.735032	0.385664	1.42542	0.29964	0.496104	0.67262	2.00282	1.75168	1.18111	1.77954	0.231376	2.73816	0.741805	0.628859	3.03455	0.535844	1.86355	1.39784	0.0499067	1.737	0.634013	2.23994	2.50749	0.652479	1.94639
KCNMB1	0.134824	0.252017	0.307518	0.0742093	0.0447852	0.558605	1.42781	1.71381	0.189753	0.212771	0.313249	0.230995	0.194494	0.443114	0.384536	0.346662	1.19887	0.144147	1.05623	0.216646	0.144094	0.038706	0.409288	0.253375	0.186723	0.122464	0.68306	0.644551	0.154504	0.195012	0.14867	0.705984	0.214154	0.770107	0.13878	0.453317	0.158715	0.377672	0.618307	0.103822	1.68979	0.142673	0.0267426	0.322406	0.221174	0.818162	0.657402	0.0927199	0.958104
TLL1	0.00605332	0.0189461	0.155328	0.0119946	0	0.0282152	0.0641058	0.0757093	0.0749716	0.0147389	0.063289	0.0192173	0.00849636	0.0153038	0.0932303	0.025469	0.0600857	0.00873707	0.0338734	0.0194539	0.0411006	0.00312807	0.167073	0.0578692	0.0161681	0.010418	0.0399053	0.0148829	0.0293799	0.0525338	0	0.0197593	0.016483	0.032331	0.00659744	0.030029	0.033594	0	0.0778742	0.00699208	0.0531372	0.0288257	0.00240137	0	0.113434	0.0169541	0.0263994	0.0138764	0.041779
STAC	0	0.105361	0.070875	0.030786	0.0123862	0.0965582	0.076784	0.0152407	0.0233244	0.0588461	0.101526	0.00469752	0.0254417	0.0680843	0.175479	0	0.257032	1.91858	0.0695529	0.0166438	0	0.0107049	0.0144384	0	0.0553305	0.0178262	0.0227607	0.101865	0.289063	0	0	0.0591678	0.0235033	0.0276608	0	0.0616593	0.0052257	0.0720363	0.144355	0	0.100015	0.180854	0.00410899	0.0327823	0.0176452	0.0290101	0.0959906	0.0617344	0.0428929
MSR1	0.151544	0.492555	3.01117	1.01057	0.0766702	0.950874	0.586397	1.5223	0.255941	1.01235	1.28354	0.192969	0.926493	0.993182	1.90909	0.99729	1.996	0.0588891	1.1546	0.824197	1.84683	0.234932	0.737732	0.077152	0.81472	0.1605	0.493107	0.394087	0.975978	0.101167	0.559166	0.670659	0.584584	2.03518	0.152461	0.341189	0.491084	0.435768	1.41843	0.269301	0.260939	1.95215	0.0878646	0.601384	0.0463371	0.249534	0.409888	0.374117	0.87429
SELE	0.0595852	0.120444	0.849418	0.236136	0.0415647	0.501464	0.66257	0.613725	0.0670887	1.12438	0.447766	0.171148	0.114996	0.0251068	0.810638	0.376053	0.40662	0.0764467	0.455686	0.303197	0.0674283	0.123163	0.753069	0.0292118	0.424397	0.102549	0.829253	0.158707	0.204848	0.0492487	0.229966	0.397102	0.671528	0.0828768	0.346353	0.640441	0.511049	0.0863336	0.638789	0.0458839	0.374853	0.378324	0.0393961	0.540612	0.383471	0.18278	0.844545	0.505388	0.205624
EBF2	0.0193018	0.0453092	0.071541	0.00637443	0.00384695	0.0699753	0.0136273	0.0142006	0.0253546	0.052219	0.0924943	0.0408513	0.0857908	0.0715706	0.0198185	0.0451175	0.0478979	0.00928646	0.302428	0.0672009	0.0291233	0.0166238	0.0125561	0.0236569	0.0400977	0.0276827	0	0.0237281	0.0624545	0.0239302	0	0.0367531	0.0525582	0.131013	0	0.0766014	0.00324603	0	0.048283	0.0148635	0.0169435	0.153191	0.00255237	0.0366539	0.0109606	0.0154458	0.0280594	0.0176988	0.0799309
THSD7A	0.016665	0.0358596	0.734087	0.0412772	0.037366	0.0873875	0.22502	0.0796942	0.119618	0.0371954	0.201462	0.0415689	0.0292385	0.0294923	0.121917	0.0409017	0.0672013	0.0461026	0.10258	0.0702942	0.0848638	0.0344469	0.184681	0.0520842	0.0704764	0.0286812	0.059508	0.0563383	0.0454973	0.0464875	0.068912	0.112196	0.079412	0.0973531	0.0227038	0.0909384	0.0672622	0.0144877	0.111662	0.038499	0.06583	0.0462924	0.00991662	0.0580188	0.0567798	0.0933505	0.106747	0.0343822	0.0728456
COL14A1	0.468653	1.10218	5.71103	1.13732	0.453381	4.95796	2.4258	1.76658	2.46345	2.16253	4.50762	2.42397	0.572799	1.38452	3.26025	1.7872	2.29328	0.742301	1.75619	2.39036	2.46102	1.58096	2.75406	0.913868	1.05015	0.992354	3.00272	1.59243	0.619768	0.900924	1.8639	2.56539	1.73496	2.19724	0.895299	2.75328	1.38146	1.30009	3.98552	0.857617	2.84739	1.91409	0.252763	4.1165	1.37548	2.65258	1.71662	0.985	0.649336
OMG	0	0.0232135	10.0486	0	0.0354768	0.0276564	0.100538	0.0698445	0.0801672	0.00963131	0.0852987	0.0430551	0.0166561	0.0360015	0.024369	0	0.0588956	0.0228374	0.0265619	0.0476715	0.161146	0.0245289	0.036392	0.043633	0.0633914	0.112328	0	0.0291762	0.0719948	0.0441371	0.11777	0.0435779	0.00538549	0.0594199	0.103468	0.0353211	0.0838181	0	0.139941	0.0411215	0.0104169	0.150692	0.0188305	0.0600932	0.0471704	0.0237404	0.0194074	0.0435251	0.0655224
PILRA	0.363175	1.18109	0.87366	0.787095	0.257863	0.934568	0.913447	0.784875	0.306682	1.20667	1.45357	0.504419	0.860199	1.11327	1.47993	1.97372	2.30939	1.22311	1.75283	0.547106	1.36137	0.140754	0.53789	0.233687	1.17211	1.17195	1.02251	2.48342	2.01055	0.619108	0.675798	0.71314	0.453251	2.29585	1.63276	3.26544	1.13372	1.42076	2.60374	0.393278	0.458278	1.11692	0.135068	0.617823	0.309345	0.481342	0.606321	0.967818	1.53528
PODN	0.511085	1.62508	1.69295	0.662868	1.02232	4.38186	3.36558	1.48353	1.23982	2.11173	1.23873	0.767012	0.254334	0.314804	2.93869	2.54134	3.48197	0.907565	1.98636	0.671935	2.35549	1.57983	1.42227	1.14119	0.570852	0.279872	3.48154	6.33998	0.845645	1.35944	2.92034	1.03889	1.23141	1.92322	0.607665	2.35098	1.51898	5.46097	3.25759	0.729882	4.258	1.34226	0.154827	2.31754	0.39048	1.26041	2.45181	0.306745	1.27415
FCGR2B	0.0461194	0.172702	0.112707	0.0783305	0	0.24056	0.111637	0.344153	0.207709	0.216567	0.31859	0.0926291	0.154896	0.0333135	0.388979	0.415811	0.286116	0.098265	0.353934	0.142924	0.328051	0.00680925	0.117556	0.0581403	0.187707	0.0623648	0.246122	0.218683	0.159887	0.114357	0.348726	0.271516	0.119601	0.369488	0.0646265	0.464111	0.202764	0.240562	0.211897	0.0837127	0.196639	0.230077	0.0235231	0.129285	0.0486369	0.0817203	0.0718334	0.105723	0.309214
HSPB8	0.366175	0.921848	0.857897	0.536294	0.342691	2.21387	5.31098	4.98973	0.690132	0.98203	0.613801	0.73648	0.865908	0.877449	4.64249	0.982451	3.35813	0.352346	2.83304	1.65008	0.774698	0.287947	0.501554	0.503431	1.1056	0.356201	1.55681	0.743719	0.69544	0.493456	0.316003	2.51397	0.520216	1.63688	0.242924	1.23206	0.755029	0.553622	2.15055	0.496521	5.4644	0.884493	0.322105	1.02792	0.533395	1.54792	2.86408	2.84669	3.14262
SPARC	67.9179	154.655	73.1514	80.0826	52.0435	178.708	174.436	74.1544	17.8654	192.881	99.8669	80.6008	49.7876	84.8576	188.837	163.515	164.903	30.0645	150.145	62.3602	67.8771	73.2376	72.0897	25.8113	82.8146	47.9091	149.421	86.8644	40.4388	44.3221	144.891	86.6172	89.2052	141.192	28.3724	157.437	46.8002	79.1024	139.622	41.4572	77.4657	76.7639	9.14186	145.083	72.0289	107.002	188.444	77.0211	138.862
MYOC	0	0	0.0557697	0	0	0.0168842	0.0920675	0.11193	0	0	0.0142023	0.00985695	0.0228793	0	0	0	0.0539338	0	0.0729724	0.0873106	0	0	0	0.0159828	0	0	0	0	0	0	0	0.106417	0.0197271	0.00725518	0	0.0431272	0	0.037789	0.419405	0	0.114472	0	0	0	0	0.721777	0.0947858	0	0.0200007
NR3C1	0.148931	0.530227	4.5434	0.541027	0.142477	1.19168	0.793859	1.07378	0.662356	0.799786	1.50845	0.308449	0.428526	0.353929	1.39155	0.86334	1.01017	0.210182	0.744496	0.989164	1.20783	0.520765	2.06218	0.766642	0.720434	0.205052	0.719984	0.628586	0.493939	0.658558	0.706171	0.731237	0.461857	0.671156	0.438258	0.788063	1.08199	0.319365	1.36245	0.366991	0.470643	1.0638	0.218601	0.76989	0.648376	0.574041	0.576438	0.432445	0.877137
PDPN	2.4566	7.97237	4.65417	2.88414	1.68916	5.85884	5.20317	3.56951	0.622339	8.3491	5.73885	2.75746	2.11193	2.58364	4.90598	8.28603	6.26374	1.20555	4.77011	1.46056	4.61472	3.35136	3.22577	1.05682	2.85423	2.43105	5.11481	2.88404	2.78703	1.7208	7.5578	2.40566	2.71471	1.93532	1.86081	8.68904	3.8793	4.01499	5.10922	1.90117	2.15645	3.334	0.896578	7.57292	1.66701	5.21437	10.0105	4.47136	6.66333
MARCO	0.416127	2.16785	0.0561989	0.0433976	0.0130952	1.13995	0.81179	0.46728	0.0493188	0.222194	0.443658	0.49664	0.976012	0.210407	0.989458	0.276447	0.380442	0.0105372	0.539249	0.140772	0.0247843	0.0113176	0.0976946	0.0322116	1.77442	0.188466	0	0.134619	0.212598	0.0543063	0.652069	2.90432	0.467155	0.489838	0	1.15166	0.0331489	0.723516	0.657429	0.151788	0.519088	0.799587	0	0.402041	0.0124368	0.28918	1.38497	0.903711	0.171315
ZNF454	0	0.0401519	0.175563	0.0508398	0.0409089	0.172743	0.0905717	0.163595	0.0288882	0.0694127	0.100595	0.0465447	0	0.0259463	0.0351254	0.0479784	0	0.0329177	0.0191432	0.0137427	0.0387126	0.0618728	0.057224	0.0125785	0.0761435	0.0294381	0.0187934	0.0630818	0.103773	0.0424127	0.113169	0.0558338	0.0310505	0.0285492	0.0372847	0.101823	0.051778	0	0.0550122	0.0197575	0.0450448	0.0543018	0.0135711	0.0974454	0.0388522	0.109502	0.0745966	0.0156842	0.0314813
FMO2	0	0.0228422	0.205996	0.0289225	0.013091	0.0793741	0.0309154	0.150341	0.0451944	0.074041	0.0333829	0.0231691	0.0102436	0.00369017	0.0449609	0	0.0724419	0	0.253203	0.158318	0	0.011314	0.0162772	0	0.0519811	0.00628019	0.00801859	0	0.0177108	0.0180963	0.0241429	0.113158	0.0264967	0.0316709	0	0.0434451	0.00736405	0	0.0469442	0	0.0192193	0.150598	0	0.0600558	0.0124328	0.0321208	0.0198926	0.010038	0.0570866
RETN	0.525381	0.548126	0	0	0	0.068024	0	0.193264	0	0.35534	0.114437	0.317697	0.0614515	0.26565	0.224769	0	0.434582	0	0.195996	0.211057	0	0	0	0	0.155918	0	0	0	0	0	0	0.142913	0.238432	0.11692	0	0.347505	0.0441772	0.152246	0.28162	0	0.076865	0.138992	0	0.221709	0.0497233	0.140141	0.381877	0.200728	0.846089
SFMBT2	0.022874	0.0859114	2.17953	0.0181299	0.0410302	0.373165	0.232551	0.289453	0.25497	0.116959	0.51717	0.134861	0.128423	0.0855873	0.253652	0.429878	0.249754	0.118855	0.209919	0.102916	0.641945	0.115838	0.519093	0.19176	0.407302	0.224393	0.120634	0.179965	0.477384	0.192841	0.0756696	0.328529	0.145332	0.247396	0.149581	0.258717	0.64395	0.127267	0.353121	0.0792642	0.124491	0.486534	0.123409	0.97879	0.106511	0.129961	0.0798056	0.104872	0.221022
SFRP1	0.0286913	0.0598667	0.0981621	0.132654	0.0457465	0.156022	0.72923	0.218121	2.159	0.0465726	0.0937421	0.0173496	0.0570502	0.0435217	0.682473	0.053652	0.213594	0.00920258	0.577986	0.399564	0.0649357	0.0148263	0.250631	0.0351649	0.127721	0.0246894	0.0630472	0.235138	0.0464178	0.248998	0.316379	0.277061	0.125868	0.0255402	0.0416937	0.104376	0.0434256	0.249426	0.686945	0.0773285	0.999035	0.0910847	0	0.030269	0.0108616	0.15689	0.135554	0.0920794	0.079209
CXCL9	1.47899	1.7489	23.268	0.625638	1.12278	10.4568	1.3903	1.25927	1.29103	6.69647	11.25	1.31891	5.75536	2.90728	1.95368	5.43037	5.19595	0.591642	3.38487	4.16567	3.36614	0.352082	7.63968	0.611022	11.2295	2.14501	2.57443	1.36872	11.3522	1.29797	2.25392	11.1608	3.43145	0.316196	0.887471	1.81362	13.6827	2.6293	2.49415	1.03653	0.568913	8.44096	9.35459	8.25745	0.434081	0.511975	1.02368	4.15229	14.9332
STEAP4	0.279394	0.0792089	1.54814	0.144422	0.184001	0.106951	0.235849	0.125119	0.230234	0.315493	0.33339	0.0697832	0.0468879	0.147413	0.315975	0.0851836	0.266275	0.0818216	0.077039	0.195197	0.100808	0.0397561	0.244966	0.202482	0.129782	0.177704	0.0800803	0.0647106	0.113003	0.0702818	0.241112	0.185043	0.154361	0.0364953	0.0661974	0.0924003	0.0551577	0.133765	0.208366	0.0701571	0.316346	1.00267	0.0208822	0.140971	0.0896744	0.0777662	0.156724	0.206065	0.154639
FCER2	0	0	0.0317795	0.0920274	0	0.38966	0.216411	0.0136675	1.01446	0.0150777	0.109255	0.0168505	0.123856	0.0093933	0.10491	0.0260544	0.0691501	0.366453	0.124747	0	0.546588	0	0.00517919	0	0.413492	0	0.0408225	0.251212	0	0.11516	0	0.212241	0	0.00620139	0.0607417	0.0184315	0.281177	0.0969008	0.019916	0	0.619687	0	0.00736969	0.117594	0.453616	0.00743303	0.0101273	0.00851723	0.0512871
TNC	2.91079	10.1993	8.15615	1.7041	2.27439	7.75288	12.5605	2.25622	0.840616	8.91285	10.1495	1.3694	1.23694	1.20658	4.93185	4.21487	9.98464	0.559263	4.75956	1.24525	2.16565	2.81542	4.65428	3.56176	3.47499	1.60209	5.6175	2.55011	2.31063	1.33571	3.70473	3.30275	7.71796	8.65665	1.40082	18.345	4.24112	8.97992	4.21982	1.12437	8.50747	5.42293	0.421773	8.66221	1.43824	13.1249	15.5769	3.86274	21.3595
PDCD1LG2	0.173276	0.28623	1.61382	0.228897	0.0460463	0.49357	0.183502	0.127481	0.173419	0.304706	1.13228	0.157169	0.243208	0.204432	0.444785	0.351024	0.4061	0.0370516	0.323208	0.170154	0.6754	0.139286	0.531385	0.0283163	0.428528	0.0994049	0.317302	0.213011	0.654109	0.143217	0.127381	0.329939	0.122325	0.327772	0.125901	0.191018	0.475956	0.267798	0.454085	0.0222386	0.101403	0.825135	0.0992899	0.316861	0.120261	0.177176	0.136442	0.335424	0.398641
TRPS1	0.0246747	0.168938	2.45874	0.0570417	0.0516368	0.233218	0.209048	0.220867	0.120388	0.138516	0.319788	0.128691	0.0808106	0.0623816	0.43281	0.167262	0.244923	0.0870572	0.174896	0.109036	0.279226	0.112631	0.233889	4.13711	0.157439	0.102626	0.465397	0.0909992	0.319357	0.270224	0.272088	0.206393	0.0933171	0.20592	0.493032	0.22849	0.232377	0.114405	0.370338	0.0475022	0.693118	0.215417	0.0326285	0.19784	0.100417	0.212262	0.147964	0.0829599	0.285727
CXCL5	1.13025	1.36869	0.859325	7.83858	0.386169	0.459926	5.8518	0.343175	0.0605992	9.34804	6.26024	143.787	0.100724	2.77582	2.67101	3.64838	2.53763	0.155367	1.54604	6.63051	0.994798	0.843645	0.760251	0.0131931	1.15004	1.40488	2.03029	1.01451	0.217687	0.867456	1.06828	0.0658819	0.496656	0.269497	1.79889	6.6037	1.45726	3.64959	5.05836	0	0.204731	5.35375	0.0498195	5.12167	1.18176	2.97179	4.43041	12.8232	13.3233
HAVCR2	0.323184	0.430835	1.45381	1.16219	0.236178	1.65518	0.684516	1.44423	0.646901	0.898625	1.70513	0.390858	2.15048	0.871532	1.31505	1.19191	2.13863	0.259149	1.08509	0.778978	1.93698	0.272159	0.770862	0.167244	1.42802	0.525312	0.762782	0.647446	2.38192	0.48972	0.950333	1.57264	0.554086	1.74612	0.482692	0.77193	1.87207	0.749223	1.6297	0.345652	0.483336	1.69099	0.773998	1.29563	0.21071	0.402298	0.463292	0.828663	2.03229
ZFPM2	0.0234254	0.107686	0.67122	0.0406151	0.0140064	0.150134	0.241877	0.0947886	0.0593444	0.142593	0.114805	0.0478078	0.0246597	0.0236892	0.210459	0.0903475	0.181658	0.0366286	0.157301	0.0564627	0.106035	0.0332891	0.0979616	0.0301464	0.0782099	0.0151185	0.0386068	0.0647938	0.0426358	0.0508244	0.0968668	0.669072	0.0531553	0.13098	0.0510621	0.185932	0.0472739	0.0101824	0.244855	0.0338228	0.107957	0.102255	0.00232323	0.118625	0.073162	0.0913846	0.194745	0.0268498	0.115869
LRRTM2	0.00747056	0.0292274	10.6135	0	0.0268006	0.0696423	0.0870261	0.0274808	0.0168226	0.0272845	0.11716	0.0643734	0.0104856	0.0415509	0.0268468	0.031432	0.0834225	0.0215653	0.0501648	0.0420151	0.0676311	0.0501857	0.060399	0.0219747	0.0199535	0.0578571	0.0246241	0.0275511	0.0362585	0.0370477	0.0247133	0.00609637	0.0135614	0.0299254	0.00814208	0.0370596	0.0414592	0	0.0560621	0	0.0393468	0.0948656	0.00889079	0.0567459	0.0381797	0.0807047	0.0122176	0.00685011	0.00343737
CYRIA	0.117009	0.343333	2.46628	0.289815	0.064964	0.603826	1.09753	0.516507	0.442281	0.396822	1.07044	0.193312	0.17303	0.236653	0.536342	0.632966	0.653308	0.176927	0.682821	0.597632	1.05928	0.207307	0.913385	0.165945	0.453904	0.222952	0.560152	0.318505	0.699737	0.207237	0.387076	0.470606	0.238957	0.429651	0.173071	0.456069	1.61497	0.116252	0.887041	0.164116	0.176078	0.437793	0.135938	0.550203	0.289505	0.414661	0.241477	0.3372	0.734508
CRTAM	0.136174	0.0332974	0.116473	0	0.111953	0.0661168	0	0.0626152	0.373722	0.0483528	0.311441	0.0385987	0.495747	0	0.0699093	0.0477453	0.0844794	0.0573261	0.0952506	0.136759	0.211885	0	0.137619	0.0250348	0.166702	0	0.0561061	0.0209251	0.392422	0.12662	0.112619	0.187523	0.0386246	0.0397747	0.111311	0.151993	0.970413	0.207168	0.0912413	0.0786459	0.0448259	0.378265	0.283608	0.0215493	0.0676608	0.0068106	0.00927926	0.03902	0.344611
TREM1	0.252435	0.547303	0.84567	0.562725	0.0125779	0.187934	0.256195	0.270841	0.0473707	0.725619	1.64955	0.267133	0.195611	0.239324	0.642582	0.383539	0.691676	0.0101209	0.459091	0.143662	0.0357079	0.157623	0.146618	0.0232044	0.0842802	0.135766	0.277355	0.336184	0.1021	0.0782416	0.173975	0.107292	0.152749	0.477511	0.194881	1.57577	0.222876	1.07898	0.31573	0.0728959	0.184661	0.300523	0.0751065	0.372844	0.0358366	0.273549	0.550454	0.930703	1.19055
LRRK2	0.0202895	0.0238139	1.38545	0.0703563	0.0121314	0.0814369	0.40109	0.542355	0.0799559	0.185257	0.260746	0.029139	0.0296647	0.0170984	0.118052	0.0426835	0.172025	0.0374196	0.0832603	0.0760733	0.198988	0.0262117	0.679726	0.0422746	0.0782776	0.0494687	0.0743081	0.0997691	0.0656503	0.0125773	1.06273	0.0703686	0.0460397	0.0846618	0.0589688	0.124137	0.119425	0.0587953	0.108758	0.0195301	0.0564	0.257648	0.0724403	0.0706374	0.0326442	0.115006	0.0405559	0.451157	0.0746853
TAGLN3	0.0254233	0.0696251	0.108727	0	0.0152009	0	0.107695	0.0187042	0.128811	0.0309509	0.11629	0.0691803	0.0267628	0.128548	0.0261038	0	0.0946325	0.0611579	0.0284529	0.0204261	0	0	0.0141755	0.0186957	0.0679042	0	0.139665	0.0625066	0.030848	0.0315195	0	0	0.0576888	0	0	0.100895	0.0513058	0	0.0817657	0.117464	0.044634	0	0.080684	0.0160928	0.0577467	0.101722	0.0554373	0.0699354	0.655077
CD300E	0.072814	0.24689	0.384061	0.144281	0.072561	0.131987	0.141371	0.0446417	0.0136639	0.320109	1.08642	0.0715496	0.0425837	0.165677	0.149526	0.204241	0.165632	0.0642256	0.176564	0.0585018	0.0411992	0.0438981	0.115033	0.0178486	0.0972412	0.0731009	0.14667	0.179023	0.0441755	0.0150457	0	0.138647	0.30842	0.0769703	0.290984	1.28833	0.11633	0.358703	0.117091	0.0981239	0.117182	0.346738	0.139614	0.161318	0.0344564	0.169947	0.211702	0.70105	0.725906
FMO1	0.227539	0.138477	0.270307	0.162813	0.0604662	0.186584	0.0937097	0.195303	0.0142329	0.215453	0.165207	0.017199	0.0532284	0.0767006	0.0973457	0.177288	0.17253	0.036491	0.155622	0.152345	0.271794	0.0326615	0.0740084	0.00929594	0.326381	0.087023	0.0694447	0.0155399	0.245414	0.0470167	0.125453	0.128947	0.143421	0.0421977	0.0551093	0.677259	0.0637761	0	0.149071	0.0146015	0.099869	0.361178	0.060177	0.120026	0.0287131	0.0455206	0.179171	0.0985251	0.0756136
PCDH7	0.34199	0.253053	2.01899	0.217291	0.115576	0.580445	0.889689	0.303568	0.192528	0.348465	0.561116	0.212421	0.64567	0.107136	0.667938	0.333659	0.53041	0.0733265	0.395225	0.173224	0.265015	0.0979669	0.464283	0.147615	0.281313	0.102362	0.302234	0.223917	0.0992305	0.184346	0.541075	0.329135	0.286791	0.431828	0.0202571	0.531088	0.101273	0.18097	0.482203	0.201807	0.551465	0.253723	0.19613	0.38119	0.175203	0.577085	0.478243	0.0664669	1.01427
KLK5	0.0275457	0.0215536	0.0235607	0	0.06588	0	0.0875143	0.0202657	0	0.0111783	0	0.0499705	0.193314	0.13928	0.0141415	0.0772647	0	0.0265054	0	0.0442627	0.0311715	0	0	0	0	0	0.0302649	0	0	0	0	0.0337181	0	0.00919516	0	1.28449	0	0.0478935	0	0.0954527	0	1.18055	0	0	0	0	0.0300327	0	0.0760464
CYTL1	0.680953	0.44402	0	0.134931	0.0271435	0.458467	0.384609	0.233793	0.230011	0.442138	0.296647	0.0411771	0.143367	0.367266	0.372896	0.254673	0.112653	0.0436824	0.254033	0.0729474	0.102745	0.0703769	0.316406	0.0667677	0.282923	0.15626	0.399027	0.558072	0.0550836	0.0562825	0	0.185231	0.0206023	0.666782	0.0494775	0.945852	0.0916138	0.789311	0.340677	0	0.0797005	0.360298	0.0180091	0.258624	0.283566	0.308785	0.494956	0.333012	0.229769
FAM180A	0.0180258	0.401981	0.185016	0.035718	0.0215557	0.378091	0.305434	0.053047	0.131922	0.182875	0.023558	0.0572257	0.0253007	0.0638008	0.277624	0.0252808	0.134194	0.0433625	0.383302	0.0868958	0.0203984	0.00931487	0.0201016	0.0530229	0.128389	0.031023	0.099026	0.0664782	0.10936	0.0223481	0.417417	0.11768	0.14725	0.114328	0	0.286148	0.0454714	0.0313412	0.193247	0.0208212	0.158233	0.0286127	0	0.273845	0.020472	0.086548	0.393065	0.107436	0.232233
MMP19	0.3606	1.10957	4.81821	0.415199	0.355462	0.931254	1.83716	0.573615	0.554148	0.96897	0.99349	0.671842	0.311204	0.620911	1.18081	1.03881	0.822282	0.464205	1.02529	0.579442	1.19111	0.473407	0.945544	0.75253	0.425171	0.31869	0.963723	0.718852	0.709531	0.37457	0.967216	0.747602	0.482104	1.64944	0.446124	1.59546	4.32203	0.965876	1.05527	0.371493	0.615973	1.12931	0.177847	2.32576	0.271179	0.908578	1.09978	0.857906	2.1166
C1R	5.94852	19.2494	4.96436	5.2254	4.81908	20.7982	15.2091	10.4065	9.11995	13.8713	13.7753	9.53876	6.18871	4.40814	16.2626	12.9362	15.857	5.91699	14.0245	7.21085	12.9634	9.02678	9.01709	3.95527	7.41877	4.03427	16.8553	19.2339	6.25348	7.08628	18.9081	16.1646	7.93485	12.3001	5.02209	20.2223	14.9489	18.2566	15.7579	5.6934	21.4718	7.70924	3.7865	30.2958	5.33351	21.607	23.1153	7.29105	23.4182
DPEP2	0.0650844	0.157872	0.367413	0.0902752	0	0.232581	0.261917	0.22984	0.322433	0.2694	0.306213	0.13578	0.182703	0.0921445	0.394277	0.67547	0.452223	0.313132	0.276793	0.0836664	0.294605	0.0672652	0.210481	0.181874	0.162248	0.112013	0.400452	0.512061	0.157944	0.112967	0.301428	0.223072	0.070889	0.369344	0.0425608	0.284124	0.210151	0.701603	0.223278	0.120285	0.297088	0.165296	0.0309831	0.238949	0.184792	0.046874	0.0993449	0.167101	0.257542
S100A8	1.90098	1.85932	1.47111	3.76679	0.243563	0.879038	1.91731	0.899083	1.60528	4.72044	6.38848	6.34289	1.9535	1.19005	3.04398	2.98349	3.08873	0.152433	1.41834	0.727299	0.819506	0.444391	1.03472	0.299559	1.73277	1.1295	2.63567	1.11282	0.878709	1.85178	1.94648	1.18195	1.72544	0.710121	1.43057	13.0228	1.6213	1.96739	1.0675	1.25474	0.834359	4.45437	1.09528	2.03417	0.873865	3.47706	1.57913	14.4013	6.64344
BACH2	0	0.0546109	0.230825	0.0138295	0.0222562	0.155428	0.0837672	0.0102695	0.196455	0.0736388	0.0851323	0.0738566	0.0587765	0.0258791	0.207818	0.0261023	0.0519579	0.0291016	0.161428	0.059813	0.205348	0.0240439	0.0674533	0.027373	0.070423	0.036035	0.0051122	0.0114397	0.0733941	0.0403801	0.0461765	0.108214	0.0464552	0.0559152	0.0405689	0.110793	0.11033	0.0242697	0.0448934	0.0537446	0.0694345	0.0664706	0.00369163	0.0795216	0.0739803	0.0595736	0.0862405	0.0319984	0.156285
KLHL4	0.0313049	0.0122476	0.528828	0.0387692	0	0.0790379	0.140898	0.0806098	0.0308412	0.0921025	0.0306845	0.0212963	0.0027462	0.0316576	0.0522322	0.0329285	0.0873944	0.0150614	0.122624	0.0503034	0.0177128	0.0444866	0.0894572	0.0172657	0.0557426	0.0134693	0.0171976	0.0288628	0.0379848	0.0485144	0	0.0670596	0.110104	0.0470252	0	0.0543537	0.00394846	0.0136074	0.0922921	0	0.0274801	0.0621139	0.0031047	0.0445857	0.0666624	0.0344451	0.0469306	0.00717625	0.0180051
CSF2RB	0.127493	0.452478	3.06893	0.658632	0.147014	2.66709	1.00298	0.636484	1.18939	1.38952	4.04651	0.355185	0.488909	0.428227	2.52928	1.28996	1.79656	0.613389	0.988606	0.490214	2.61754	0.404705	2.52615	0.616105	1.18373	0.407494	1.49083	2.07106	1.08288	0.553223	0.482009	0.917787	0.756307	0.638383	0.645137	1.8522	2.04912	1.56753	1.81588	0.231415	0.935293	1.37324	0.361262	1.25088	0.708457	0.736021	0.347508	1.31517	0.561481
PHLDB2	0.191774	0.353075	2.83675	0.178823	0.110168	0.747821	0.959708	0.312611	0.364106	0.521873	1.15241	0.27627	0.694039	0.192032	0.710409	0.247864	0.685841	0.113975	0.479753	0.601209	0.58722	0.458579	0.590208	0.152087	0.214261	0.113252	0.504039	0.351315	0.383261	0.0932387	0.335862	0.334475	0.247444	0.4318	0.299174	0.503652	0.314921	0.117683	0.794152	0.542927	0.376295	0.752063	0.0387845	0.471285	0.234881	0.406223	0.514521	0.231014	0.619405
NSG2	0.0230781	0.185093	0.0493485	0.0114323	0.00689937	0.062749	0.195521	0.0509364	0.14941	0	0.0150805	0.0209329	0	0.0175035	0.0236958	0	0.10022	0.061068	0.0387423	0	0.0391737	0	0.00643396	0	0	0.00992958	0	0.0425555	0.0420037	0.014306	0	0.0235412	0.0418938	0	0	0.0686909	0	0	0.210299	0.0266571	0.12155	0.0366324	0	0.0219124	0	0.143124	0.0314521	0.0105807	0.153972
FBLN1	2.00581	4.47351	3.01601	2.00624	12.1114	16.5151	9.05146	3.56234	5.08857	9.16366	4.53736	4.60055	1.15661	1.18862	15.6004	15.6333	9.20194	2.69532	11.3099	3.12558	5.83359	2.64408	2.7497	1.08983	6.43229	1.73703	14.3388	19.0037	1.44943	5.71008	8.13576	9.65164	5.5516	1.41377	0.59178	15.8064	2.01103	11.2621	11.1831	3.87375	12.9476	3.2954	0.663936	14.7346	1.81007	13.7251	8.14865	1.53756	3.82393
CLEC4E	0.131598	0.0956165	0.321601	0.279388	0	0.0584187	0.0597279	0.138312	0.317508	0.350938	0.724802	0.179049	0.138532	0.104564	0.154424	0.342763	0.629802	0.0271347	0.0631202	0.135941	0.063823	0.0388594	0.267301	0.124424	0.36823	0.129421	0.103278	0.0693327	0	0.0233077	0.559724	0.168758	0.119446	0.0627564	0.061469	0.522262	0.208665	0.359557	0.18139	0.0434306	0.0330056	0.208889	0.0596635	0.238003	0.0427021	0.127874	0.07174	0.560249	0.622814
INA	0.0140926	0.154378	0.0241076	0.0558487	0.0252785	0.0437914	0.164167	0.0518402	0.0634688	0.0171566	0.00920883	0	0.0247252	0.0213769	0	0.0395291	0.0874274	0.0745819	0.0788596	0.0113225	0.0318951	0.00728237	0.0589331	0.0207267	0.0250936	0.0242539	0	0.069297	0.0341992	0.139774	0	0.0115003	0.0447691	0.0141129	0	0.0419459	0	0	0.0906483	0.0162781	0.0742243	0	0	0.017841	0.016005	0.0958564	0.0614597	0.0129221	0.116717
SGIP1	0.030422	0.402972	2.25638	0.124868	0.0649635	0.26672	0.38661	0.179054	0.0391463	0.206346	0.221513	0.216811	0.0853999	0.0725168	0.314594	0.16457	0.355895	0.142184	0.277242	0.0558681	0.437707	0.150469	0.209611	0.0447433	0.116079	0.127154	0.152801	0.0908245	0.0791002	0.113151	0.373802	0.147182	0.134119	0.406213	0.0852598	0.258713	0.30039	0.0982326	0.372733	0.0803198	0.064855	0.365621	0.0258611	0.338373	0.118459	0.259095	0.291411	0.117559	0.313952
CYBB	0.700033	1.48216	18.2094	1.94808	0.246212	8.18134	2.30036	4.32467	2.63695	3.37971	12.6603	1.76016	2.29745	1.91034	5.50177	4.07152	7.10187	1.30757	3.42185	3.49041	12.2554	2.05343	4.82454	2.15	4.86685	1.9312	3.18966	2.41717	4.82163	1.77408	3.3715	4.04505	1.74265	2.36774	1.5708	3.66676	4.72635	2.86386	7.06331	0.975072	1.48204	7.18999	1.88268	2.40456	0.900258	1.84531	1.38056	2.5251	1.47788
SERPING1	4.67589	26.2094	3.42654	5.20858	7.4655	19.9394	14.6548	12.4215	7.75478	13.4775	11.2062	9.13016	10.6605	3.45057	18.2505	17.8303	18.2517	6.7672	17.9764	10.4987	13.4143	4.50604	5.70059	2.53709	10.7451	3.70833	10.5943	10.8127	11.8993	9.08737	23.2443	16.9802	8.88392	12.6516	3.74639	18.5944	13.1024	7.77836	15.5533	8.58327	12.6798	9.68891	3.72994	22.3746	3.91107	24.2102	15.432	4.49034	39.3779
MYH11	0.44289	1.3906	6.64016	0.265512	0.905754	3.68605	34.1375	15.6174	2.92051	1.43668	2.64523	4.47268	1.38383	1.40782	2.85157	1.67353	19.6672	1.74266	12.6253	3.062	2.44528	1.25657	4.35461	3.46851	1.74552	0.737957	2.62832	2.4483	1.24251	2.24532	3.80746	17.8213	1.50811	7.77919	0.956178	6.30014	1.86584	1.56953	7.36098	1.16652	39.1204	2.57024	0.18353	3.4338	1.7797	10.1177	6.89715	0.456547	4.61563
PLXDC2	1.66306	1.94343	6.02146	0.437944	0.405113	2.24051	1.56936	0.994285	0.968878	1.26743	4.47952	0.7148	0.649674	2.72055	2.10564	0.94516	1.79822	0.184779	2.31946	0.719028	2.27558	0.797605	2.13035	2.05428	0.806453	2.05778	0.788218	0.311787	2.41359	0.592948	1.34243	1.11765	0.980013	1.45743	0.189548	2.067	0.541081	0.37798	1.69744	2.3897	0.753787	1.25377	0.234287	1.7591	1.14601	1.46854	1.9653	0.36047	1.57877
TNFSF4	0.161711	0.469981	1.5116	0.171658	0.37985	1.31009	0.856272	0.637351	0.383657	0.768731	0.286819	0.366698	0.928165	0.216096	1.02588	0.404993	1.34718	0.277863	1.43492	0.26913	0.562059	0.191004	0.328465	0.0594591	0.586177	0.139155	0.203056	0.113596	0.812895	0.329371	0.840642	0.673961	0.53993	0.890692	0.0881232	0.802207	0.675995	0.160665	0.829667	0.360236	0.121674	0.770061	0.270351	0.738468	0.144301	1.19699	0.875257	0.270082	0.621827
PCDHGA12	0	0.0221982	0.161769	0.0843211	0.0339251	0.117541	0.150219	0.0695725	0.0585604	0.0767505	0.123588	0.107219	0.0199095	0.124319	0.12137	0.0265252	0.093866	0.518664	0.0952506	0.113966	0.0856099	0.0733002	0.0817279	0.0625869	0.0168385	0.0406876	0.01039	0.0813754	0.0344229	0.105516	0.187698	0.0617361	0.0729575	0.167306	0.133985	0.215792	0.0811063	0.131535	0.101379	0.010923	0.124516	0.0600421	0	0.119718	0.102028	0.139996	0.139189	0.15608	0.0565649
ATP1A2	0.00722976	0	0.222618	0.00716288	0.00864557	0.0786305	0.436418	0.361693	0.150594	0.00880169	0.0472431	0.0557408	0.0355166	0.0036556	0.0445397	0.0912565	0.152497	0.0730457	0.242739	0.22073	0.081814	0.231632	0.0403118	0.0691159	0.0514942	0	0.0714912	0.0622138	0.0175449	0.0896338	0.0717503	0.303843	0.0459349	0.0941227	0.0315185	0.114768	0.0510655	0.0628516	0.410789	0.0417549	0.894846	0.0229519	0.00860422	0.0732224	0.0492654	0.216954	0.0709426	0	0.0598784
EVI2A	0.307804	0.447287	10.9259	0.805957	0.144603	1.00771	0.558807	1.16463	0.854036	1.05281	1.37922	0.348991	1.43496	0.433557	1.10615	1.54175	0.654705	0.497159	0.713575	0.67125	1.66696	0.318118	0.85813	0.436537	0.841704	0.32163	0.773006	0.405417	0.800321	0.218064	0.36366	1.16621	0.41907	0.601819	0.31151	0.588964	1.70822	0.344042	0.75425	0.355539	0.173698	0.767776	0.462262	0.542764	0.424485	0.413453	0.275667	0.735842	1.33535
FXYD6	0.453952	0.945095	0.381346	0.192751	0.479841	1.12723	2.49815	1.84284	0.447228	0.911219	0.270151	0.76469	0.45796	0.225434	1.08619	0.693505	1.28742	0.588912	1.74188	0.566625	0.669651	0.485919	0.354814	0.238448	0.461898	0.202293	0.988624	1.19583	0.275408	0.381903	1.04584	1.55456	0.581259	1.02828	0.159029	0.868609	0.437604	1.16983	2.14654	0.365174	2.9602	0.386019	0.234753	1.11348	0.405081	3.17532	1.64832	0.315905	1.17118
RELN	0	0.00704559	0.141711	0.0428209	0.00646058	0.114719	0.038143	0.0715454	0.0993545	0.00876966	0.108264	0.0212351	0.00379151	0.0036423	0.0906044	0.0353595	0.0223444	0.0363899	0.0201547	0.0115751	0.0611372	0.00186121	0.0261074	0.00794589	0.0128267	0	0.0316582	0.013283	0.00874052	0.0312577	0.0119149	0.0264528	0.0179802	0.00601155	0.00785096	0.100057	0.00908565	0.0814098	0.158312	0.0249618	0.110658	0.0228684	0.0271475	0.0866352	0	0.112406	0.025525	0.0033026	0.00994342
BCAT1	0.108274	0.676254	2.13665	0.340973	0.117917	0.51369	0.528274	0.216215	0.18504	0.535107	0.737842	0.263061	0.160113	0.637409	0.520127	0.455557	0.604539	0.0613947	0.380841	0.254761	0.393833	0.23979	0.477582	0.0227492	0.602487	0.179689	0.233676	0.0808126	0.290907	0.143825	0.690777	0.435475	0.401876	0.676399	0.139079	0.878576	0.214602	0.262212	0.866425	0.138465	0.241007	0.699739	0.0828372	0.560533	0.18006	0.317177	0.478522	0.327984	0.660105
P2RY12	0	0.00958261	0.314248	0	0.0146449	0.133194	0.103756	0.23426	0.0551554	0.0496979	0.0960314	0.077758	0.0515677	0	0.176042	0.137406	0.0607806	0.0117842	0.13706	0.0787157	0.554346	0.025314	0.0682851	0	0.0218068	0.021077	0.0538224	0	0.0594393	0	0	0.0699574	0.0666944	0.0245287	0.0533899	0.0486021	0.111215	0	0.236324	0	0	0.194394	0.0291497	0.0465124	0.0417258	0.0490004	0.0133524	0.0112295	0.0112699
PIK3R5	0.103126	0.132906	0.965084	0.258434	0.0217625	0.574933	0.295515	0.20976	0.570316	0.337256	0.610455	0.242103	0.219248	0.414082	0.445345	0.348818	0.669879	0.239322	0.319088	0.268062	0.56977	0.134794	0.35008	0.236431	0.351055	0.208804	0.166627	0.536927	0.448998	0.240667	0.401353	0.438107	0.178946	0.494099	0.224791	0.601861	1.062	0.864877	0.409711	0.189189	0.250277	0.519969	0.154015	0.479986	0.0861181	0.150485	0.125664	0.264215	0.365648
GGT5	1.15074	4.69628	0.572543	0.529062	0.795971	2.16769	1.58504	0.735941	0.948447	2.05104	1.61203	2.02615	0.841888	0.89369	2.19704	1.44511	1.92238	0.882928	1.57406	0.676794	1.17454	0.866707	1.11761	0.326322	1.15175	0.608378	1.73536	2.90321	0.620568	1.23085	2.56271	1.67865	1.13663	3.08562	1.06564	2.99231	1.533	2.14462	1.94321	0.946943	1.39967	1.05059	0.492305	5.37024	1.65711	3.14473	5.62944	1.07241	4.78954
CCN5	0.0914135	0.0500697	0.390944	0.0181136	0.021863	0.0213045	0.513085	0.0336269	0.545502	0.0148385	0.0179203	0.0746247	0.0256614	0.0184886	0.0469302	0.115385	0.0793955	0	0.14323	0.16158	0.0620676	0.00944764	0.0127426	0	0.0244161	0.0235989	0	0.0449505	0.0332757	0.0906667	0.211683	0.0559487	0.0580803	0.082391	0.0199261	0.0362784	0	0.0635759	0.274402	0	0.730225	0.0435308	0.00362641	0.0173593	0	0.0329181	0.13455	0.0209554	0.0168246
CALD1	1.58207	12.2362	35.0366	4.90396	3.54867	14.5831	27.537	12.3473	2.1537	12.9229	12.5599	7.76039	3.8649	5.4008	13.8883	10.9838	19.4345	3.14035	13.8024	6.39638	11.8255	6.81044	12.9263	4.26587	6.75029	2.80242	7.45108	2.57041	4.90577	3.01097	13.3749	10.0283	8.31352	13.1365	1.93603	13.264	6.48579	2.02685	19.6338	2.54877	8.22298	12.5416	0.785433	12.5532	6.02863	13.6744	15.4485	4.06783	15.1421
ZEB2	0.0684146	0.341471	3.55004	0.238263	0.130156	0.713473	0.568642	0.318778	0.303451	0.503103	0.92392	0.312157	0.160771	0.209652	0.729068	0.369263	0.640505	0.158593	0.443163	0.324806	0.750738	0.242118	0.654852	0.176849	0.304553	0.130232	0.34623	0.27015	0.23143	0.233897	0.397779	0.359511	0.29449	0.621466	0.126533	0.454575	0.459171	0.241508	0.668991	0.0862086	0.311198	0.618669	0.062505	0.50655	0.288428	0.295303	0.371828	0.294654	0.4388
FGF7	0.143637	0.165911	1.73756	0.250734	0.12269	0.382578	0.630189	0.266705	0.281094	0.5135	0.692779	0.117878	0.0984037	0.0726277	0.512676	0.278191	0.229139	0.075688	0.160754	0.280267	0.325088	0.0388798	0.383286	0.130777	0.115703	0.0765161	0.255513	0.0504503	0.0497961	0.03392	0.45254	0.424209	0.180039	0.168961	0.0149094	0.325737	0.186345	0.083247	0.476629	0.0158012	0.234163	0.227999	0.00814021	0.727374	0.151478	0.331143	0.510834	0.181883	0.767912
EGR2	0.0493717	0.37666	2.06923	0.134516	0.295201	1.72596	0.392142	0.408637	0.847732	0.896585	0.645242	0.783693	0.424447	0.205952	0.728716	0.727051	0.826989	0.463195	0.552551	0.535508	0.516801	0.318912	0.529928	0.145227	0.505499	0.467339	0.257666	0.455202	1.16818	0.780433	1.02079	0.79069	0.285679	0.576835	0.847502	0.661287	0.828218	0.515053	0.383738	1.25462	0.552578	0.568174	0.734472	1.89075	0.105135	0.429655	1.46012	0.31124	1.11881
FERMT2	0.545755	1.03828	4.75038	0.720941	0.367904	2.21546	3.54711	2.00759	0.490982	1.79131	2.37051	0.973064	0.505044	0.762923	1.88436	1.91353	2.01154	0.406729	2.16172	1.39282	1.59847	0.948363	2.1331	0.546918	0.952733	0.405173	1.45792	0.440693	0.636238	0.378111	1.32751	1.03045	0.8863	1.60926	0.466519	1.73059	0.869217	0.520964	2.48373	0.352278	1.32919	1.5797	0.137967	1.43264	0.890228	1.39581	1.58674	0.642707	1.30235
VCAM1	0.338732	1.01896	4.21071	0.969505	0.37356	2.45602	1.41098	1.50633	0.805151	1.20659	2.84798	0.85346	1.28633	0.77644	2.04042	1.2035	2.33492	0.423721	1.27208	0.834596	2.59804	0.591248	1.53825	0.154993	1.38056	0.570016	1.63755	0.564465	1.1965	0.47595	1.19526	1.62782	0.590989	1.16843	0.500444	0.985814	2.36975	0.314107	2.42901	0.582547	0.700413	1.79225	0.513615	1.70103	0.84634	1.80708	0.993045	0.600492	1.14989
CASQ2	0.0328877	0.0514672	0.154714	0.0162917	0	0.140519	1.37573	2.17763	0.0648011	0.106769	0.0752171	0.0372884	0.115402	0.0249436	0.143514	0.0922489	0.77531	0.00791143	1.0674	0.369927	0	0.0339897	0.0137532	0.0483698	0.0439207	0	0.0361343	0.0404295	0	0.0611607	0	0.959463	0.067164	0.263482	0	0.130518	0	0.0285908	0.370205	0.018994	1.42904	0.0783052	0	0.0416355	0.0186754	0.453978	0.0896426	0.0376954	0.105927
ZBTB20	0.0329989	0.0623998	8.06295	0.098081	0.131537	0.0640884	0.157259	0.0971107	0.0495392	0.0424056	0.0826593	0.0623575	0.0385974	0.0862075	0.0423528	0.0154268	0.0887115	0.0952583	0.0492418	0.0707006	0.136923	0.0596831	0.0490656	0.0889779	0.0636555	0.0520598	0.0362565	0.0540883	0.0800804	0.0340931	0.0363879	0.0224407	0.0374396	0.115663	0.0659362	0.0381966	0.0915668	0.0478125	0.0825459	0.0889385	0.125524	0.05238	0.0305452	0.104441	0.0749543	0.0374093	0.0599638	0.0832104	0.116407
MS4A4E	0	0	0.64993	0	0	0.0908151	0.0309502	0.0645041	0.0658112	0	0.133682	0.0132544	0.0307652	0.0295545	0.0900229	0	0	0.0843649	0.098124	0	0.198433	0.0151023	0.0570343	0	0	0.025149	0	0.0359272	0	0.1087	0.19336	0.0596235	0	0.0585351	0.0318523	0	0.0737232	0.101628	0	0.0337577	0.0513091	0.13917	0	0.036999	0.0165957	0.0233868	0.015932	0	0.0134472
HAS1	0.121909	0.00794917	0.13903	0.0402604	0	0.0789212	0.0430347	0.0747415	0.0915072	0.0247358	0.026554	0.0368591	0	0	0.0417241	0.113984	0.07563	0.0195509	0	0.0326489	0	0.0629969	0.0453162	0.0149415	0.0542688	0.139874	0.0446479	0.174843	0.0246536	0.251902	0.336073	0.273582	0.00922094	0.0406951	0.0885782	0.120952	0.184515	0.035327	0.108911	0.398976	0.231864	0.161258	0	0.10289	0.046151	0.195109	0.0775342	0.0372614	0.121535
OBP2B	0	0.141257	0.0343135	0	0.0959468	0.342817	3.6537	0	0.0225845	0.0162799	0.0524295	0.0363882	0.028154	0.811382	3.50124	0.281319	1.14484	0.0193011	0	0	0	0	0	0.0590026	0.035717	0	0	0.197267	0	0	0	1.57141	0	0.0267835	0	0.0398024	0.101199	0	0.043008	0.0463387	14.1215	0.063679	0.0477439	0	0.0455614	0.0963084	0.0437393	0.0551781	0.0553765
ADCYAP1	0.0119666	0.730354	0.276357	0.0118559	0.0286201	0.223112	0.48157	0.13206	0.0269471	0.0437054	0.563014	0.0162815	0.0125972	0.0121014	0.116726	0.234962	0.178173	0.472103	0.107141	0.0673014	0.216668	0.0061838	0.180154	0.0088	0.0639245	0.0102975	0.0525918	0.102976	0.406562	0.192869	0.158347	0.0439443	0.124908	0.00798928	0.0652115	0.106855	0.259607	0.0832251	0.269408	0.0552898	0.126055	0.11397	0.0142416	0.0605985	0.067953	0.09576	0.0717588	0.027432	0.627697
GUCY1A1	0.213214	0.87433	5.36299	0.758905	0.236081	2.1594	1.52204	1.77198	0.235618	1.68562	1.25909	0.662558	0.396248	0.231587	1.77975	1.05214	1.84204	0.186166	1.54662	0.958039	0.795327	0.510088	0.937865	0.116143	0.717127	0.36695	0.720139	0.291231	0.402437	0.420986	0.940444	1.05041	1.1504	1.38657	0.146313	2.05273	0.326694	0.549205	1.48152	0.273644	1.26855	0.614205	0.0563885	1.16468	0.345286	1.60824	1.43353	0.590139	1.50427
CLIP4	0.017569	0.226829	1.90346	0.127648	0.0945431	0.336664	0.47135	0.405006	0.220893	0.156852	0.336763	0.0929596	0.100694	0.0355338	0.27059	0.246402	0.479577	0.0591694	0.281832	0.159978	0.503667	0.0514468	0.243271	0.129199	0.15642	0.030237	0.102951	0.0647938	0.113695	0.0943881	0.17436	0.265239	0.0877063	0.283465	0.0574448	0.273088	0.325008	0.112006	0.382979	0.0473519	0.215914	0.40902	0.0534343	0.215008	0.0598598	0.161681	0.169205	0.139619	0.388027
GZMK	0.0580039	0.0907724	0.372094	0	0.173407	0.225303	0.214995	0.256044	1.19188	0.0823845	0.625397	0.131531	0.844665	0.0586573	0.223337	0.0813494	0.251891	0.279067	0.227206	0.582534	1.21432	0	0.347675	0.191946	0.56806	0.199654	0.0955948	0.320874	2.35775	0.0719126	0.287824	1.06502	0.0789712	0.125857	0.316089	0.143872	1.4632	0.100851	0.186551	0.100499	0.0763754	0.644497	0.598269	0.275371	0.362315	0.11604	0.0158102	0.332416	0.680567
OLFML2B	2.38665	5.3677	2.01857	1.96827	1.44296	5.53116	5.02678	2.27578	0.547948	6.31974	5.59353	3.45885	1.14158	4.42257	5.70879	7.87255	5.17807	1.43051	7.26708	3.28873	2.26324	1.91542	2.98862	0.941277	3.5375	1.58335	3.34008	5.09754	1.84432	1.57039	4.32256	5.38592	4.71977	11.8971	1.08988	5.97933	1.54045	5.07695	4.68844	1.43229	4.23691	3.30161	0.48662	8.71839	2.04426	3.64367	4.32478	1.49767	4.92021
CDO1	0.0208008	0.065104	0.0533748	0.0206084	0.0994971	0.226229	0.0660855	0.229551	0.0819709	0.109735	0.0543696	0.0471684	0.0656906	0.0210351	0.106788	0.145864	0.0774266	0.0700536	0.302635	0.267396	0.0235388	0.0107489	0.0405936	0.0152965	0.055558	0.0536986	0.091417	0.0255709	0.0252393	0.128943	0	0.169746	0.0849599	0.138873	0.0226706	0.144463	0	0.180831	0.222997	0.0480534	0.127816	0	0	0.131668	0.0118118	0.191422	0.124734	0.0190733	0.0957093
COL15A1	3.73682	5.24274	7.72126	3.06486	1.48544	12.7656	10.0021	2.8751	1.7839	5.32695	13.0589	3.90162	2.40153	8.814	8.32722	8.42755	7.6171	1.9098	6.50297	3.21127	2.40865	4.63302	11.0495	1.9427	6.59296	4.91764	9.17392	6.04085	2.6657	3.49586	5.79599	6.10168	7.55066	8.95116	4.62469	13.0849	5.26913	3.29618	7.85076	1.44668	4.50584	5.69254	0.551152	11.8313	6.14826	7.81803	12.9501	5.79864	9.93532
CSDC2	0.0700508	0.498794	0.335533	0.0277611	0.13403	0.326515	0.94957	0.298916	0.0236617	0.289957	0.100705	0.171556	0.0442451	0.10626	0.374015	0.19649	0.417198	0.0674054	0.595829	0.0450254	0.0951258	0.036199	0.0390591	0.0412111	0.0873143	0.0843922	1.23146	0.361682	0.0509989	0.191066	0.417123	0.320125	0.190746	0.271255	0.0152695	0.834013	0.0636152	0.121797	0.300395	0.0485487	0.799396	0.200148	0.0222315	0.656259	0.0318229	0.291494	0.542266	0.0770796	0.69621
DIRAS1	0.0261309	0.102233	0.134103	0.0258891	0.0390601	0.131949	0.110692	0.0384495	0.176529	0.0424165	0.0597636	0.136286	0.0596001	0.0132126	0.201228	0.109944	0.162111	1.2132	0.0584896	0.0524865	0.0295704	0.0675161	0.131131	0.0192161	0.104691	0.0224861	0.129197	0.208801	0.04756	0.210579	0.0432218	0.0799657	0.0355767	0.0610601	0.0427196	0.259258	0.0659172	0.181734	0.0980484	0.0301833	0.653738	0.0207391	0.00518311	0.0661628	0.126127	0.104553	1.90172	0.179705	0.162316
OMD	0	0.0290961	10.2255	0.073682	0.0667004	0.389979	0.236278	0.711293	0.13607	0.0980848	0.0121493	0.0843214	0.0130481	0.0188019	0.257717	0.0260757	0.161482	0	0.457778	0.313698	0.0841592	0	0.00518342	0	0.0662128	0.0319984	0.0612837	0	0.0451195	0	0	0.227587	0.22782	0.0310323	0.0202638	0.295145	0	0	0.298984	0.0214759	0.0979251	0.177074	0	0.0353069	0	0.16366	0.0202712	0.0170484	0.0256645
SEMA3D	0.00564786	0.0132578	0.212555	0.0391693	0.00337694	0.105301	0.657931	0.0332415	0.0476931	0.043547	0.0627405	0.0102457	0.00396363	0	0.115981	0.0237631	0.0700764	0.00543457	0.0442463	0.0226886	0.0447389	0.00291855	0.125966	0.053993	0.261476	0.0243005	0.0496432	0	0.013706	0.0140043	0	0.0921791	0.0102526	0.011312	0	0	0.0113977	0.0196398	0.0544936	0.00652374	0.0099156	0.0627549	0.00224053	0.0250255	0.0160358	0.020338	0.0153945	0.0025894	0.0103948
ANGPTL2	3.61782	18.7394	6.28901	2.25037	2.72319	11.2784	12.486	3.87622	2.54423	7.83959	5.47028	3.52579	1.75016	2.12529	9.45496	7.40564	8.80338	1.51528	6.1848	2.17298	3.06058	3.66039	5.33359	2.28163	4.71163	2.37773	9.91812	5.71405	2.79867	2.45314	8.05621	2.78513	4.79807	7.65257	2.20758	18.8532	3.81589	5.08922	7.8449	2.36668	7.99601	3.69835	0.645609	8.74522	4.89331	6.70364	12.8291	3.02749	17.2498
ACKR1	0.410792	0.431395	0.092464	0.578357	0.116346	3.20805	3.73216	3.81757	3.77321	0.728227	0.904197	0.382413	0.8497	0	3.04131	1.30387	1.82417	0.582516	2.44391	0.851174	1.02759	0.0446901	2.60996	0.524678	1.00096	0.3721	3.37321	5.63467	0.314808	1.90316	1.71656	1.3762	0.608346	0.0938247	0.471282	3.11039	1.29805	2.33068	3.17547	0.474498	5.73166	0.240233	0.0428849	2.40869	0.810305	0.75261	0.471454	0.624487	0.208911
LYVE1	0.272032	0.131769	0.553995	0.295184	0.0387267	0.352216	0.507583	0.953034	0.437556	0.37849	0.550211	0.0763738	0.0909098	0.0982488	0.478824	0.399688	0.5304	0.0623236	0.202966	0.447532	0.351816	0.421721	0.520047	0.0762082	0.230662	0.111471	0.540843	0.286641	0.125744	0.0321203	0.29997	0.174423	0.20576	0.138375	0.0141183	0.372715	0.267954	0.247752	1.40263	0.0149628	0.295651	0.308431	0.00513887	0.34439	0.294237	0.202138	0.134173	0.30883	0.250336
PENK	0.0131789	0.00515603	0	0.0913988	0	0	0.16748	0.00969585	0	0.0855695	0.0516708	0.0179308	0.0369954	0.00666367	0.0270633	0.0184832	0.098111	0.00634059	0.0884962	0.0317654	0	0	0	0.0193829	0	0.0340221	0	0.0486031	0	0	0.0435971	0.0430187	0.0179428	0.0131979	0.0143635	0.261509	0	0.022914	0	0	0.104118	0	0	0.00834217	0	0.232014	0.0215531	0.0845905	0.0424473
APOBEC3A	0.0965501	0.392847	0.429428	0.248708	0.0115458	0.0600042	0.0613491	0.0568264	0.13045	0.235085	0.328074	0.183909	0.0677583	0.0292913	0.178442	0.27082	0.191673	0.0185808	0.0648334	0.0775724	0.0218518	0.019957	0.188421	0.0284003	0.137536	0.04985	0.0424325	0.0237382	0.0937215	0.0957614	0.0638795	0.055153	0.175268	0.148257	0.189412	0.785498	0.0974222	0.268593	0.186313	0.0446093	0.0169507	0.153256	0.0536225	0.23224	0.0657916	0.115893	0.0526337	0.690546	0.1777
NECAB1	0	0.0444796	0.595613	0.00703992	0.0254915	0.0552005	0.218226	0.188197	0.00800046	0.0490201	0.0928643	0.0418936	0.0324136	0.0143714	0.0656627	0.0797245	0.0705313	0.0307679	0.103381	0.0627988	0.160819	0.029375	0.0554678	0.015676	0.0189788	0.0733747	0.0390356	0.00873512	0.0172437	0.035238	0.0235062	0.0666838	0.0322474	0.0640433	0.00774438	0.0704989	0.0466039	0	0.0914122	0	0.0436624	0.0338369	0.016913	0.0449784	0.0443847	0.0824488	0.077472	0.0390931	0.104623
SCN7A	0	0.0239086	0.147306	0	0.00664346	0.0604215	0.27652	0.241148	0.0500409	0.00450895	0.0363028	0.0151174	0.0116965	0	0.0313733	0	0.110289	0.00267286	0.0808282	0.0357083	0.132022	0.0086125	0.099125	0.0122562	0.0148385	0	0.0122079	0.0068295	0.0337047	0.0344383	0	0.0884052	0.0151275	0.00185451	0	0.0771669	0.0056057	0	0.101249	0	0.175563	0	0.00220389	0	0.0220831	0.0711307	0.0302855	0.00764119	0.0178935
IL1R1	0.700706	2.47732	5.86139	1.04452	0.576554	3.20615	4.43194	1.40939	2.27636	2.61395	4.41076	1.32654	0.780486	0.78661	3.52141	2.12774	2.29715	0.612387	2.28068	1.50816	3.47002	2.25892	3.48226	1.63094	1.48808	1.54892	1.99886	1.43038	1.25583	1.1955	1.99901	2.05643	1.06486	2.27254	1.3242	2.615	3.18166	1.28537	3.31492	1.65587	3.17704	3.61225	1.02773	3.22688	1.55874	2.04226	2.38303	1.6328	3.38383
EMILIN1	4.72817	10.0052	5.1462	3.87519	3.82442	19.1608	15.1435	6.05998	4.0024	13.0109	15.8391	9.05734	3.78646	5.7761	15.0485	16.6021	20.6827	4.67137	14.4328	4.73233	12.5366	9.18465	8.90646	4.57676	8.35767	3.57371	15.4584	22.9386	3.14072	8.14394	18.9141	12.1855	9.98749	17.0276	4.3382	27.0392	8.94394	17.4417	15.1203	7.32176	20.1263	8.07121	1.80266	27.5988	5.65725	15.5809	22.5016	4.95785	13.8102
GPR18	0.0477286	0.0840287	38.9254	0.141861	0.156957	0.148312	0.101091	0.298472	0.48365	0.13558	0.155942	0.129876	0.242843	0.0723993	0.208276	0.267754	0.296099	0.126297	0.293789	0.0958677	0.351071	0.0123319	0.0997971	0.0350985	0.488675	0.164286	0.0524402	0.0880104	0.40539	0.236693	0.236836	0.185008	0.119133	0.095595	0.104038	0.071031	0.421397	0	0.281423	0.0551304	0.14664	0.378803	0.217742	0.181272	0.176169	0.162323	0.0650473	0.186	0.142746
GPIHBP1	0.139672	0.101483	0.221865	0.0197685	0.0119303	0.217009	0.126784	0.0293595	0.280822	0.0728743	0.117346	0.0542953	0.0490104	0.0504447	0.102436	0.0559678	0.0742712	0.0671986	0.0446618	0.128249	0.0677385	0.0618651	0.150194	0.0733654	0.0177646	0.120191	0.0657686	0.171701	0.0484214	0.0247377	0	0.0895555	0.0543316	0.279747	0.0434934	0.138576	0.0402667	0.0346923	0.106955	0	0.157637	0	0	0.0884116	0.883776	0.143703	0.0326319	0	0.0734471
CNTN1	0	0.0213997	0.0363882	0.0120427	0.00363386	0.0472137	0.25745	0.0402419	0.0718503	0.0863212	0.0277998	0.00275632	0.00853038	0.00614602	0.149766	0.0340947	0.0527855	0.00292402	0.108829	0.0585955	0.0618978	0.0031406	0.0288042	0.0178772	0	0.00522986	0.10684	0.0149425	0.0147487	0.0301395	0.0201052	0.161187	0.0717122	0.101439	0	0.0241194	0.00306623	0.021134	0.0325775	0.0210602	0.0800249	0	0	0.0269294	0.020707	0.116722	0.0463839	0.027864	0.033557
RFX8	0.0356982	0.0628486	0.229003	0.035368	0.0213445	0.0277323	0.15122	0.0393953	0.0301452	0.0362165	0.0349907	0.0647599	0.0187896	0.0180502	0.0274903	0.100132	0.0442929	0.017175	0.0599283	0	0.0201985	0.0368943	0.0547378	0.0656291	0.0794567	0.030719	0.0588333	0	0.0216577	0.0442582	0	0.0436974	0.0324016	0.196624	0	0.053127	0.054031	0.0310341	0.153082	0.0412344	0.0313366	0.0849969	0.0070808	0.0338952	0.030407	0.0142833	0.0583819	0.0163667	0.106766
IGSF21	0.059038	0.288721	0.126243	0.204721	0	0.160524	0.203198	0.0868697	0.0581635	0.11979	0.14467	0.127182	0.0621487	0.298515	0.19701	0.227699	0.201443	0.00710105	0.247775	0.201593	0.183725	0.00762702	0.1111	0.0108538	0.105125	0.0762051	0.389196	0.689477	0.16118	0.0731946	0.0976518	0.192713	0.0669826	0.625721	0.160862	0.0292873	0.0223392	0.282284	0.126584	0.22163	0.142518	0.327993	0.0644066	0.326994	0.0335249	0.171258	0.233335	0.0541348	0.129032
CALHM5	0.0791151	0.3951	0.581162	0.142934	0.0834778	0.535071	0.32528	0.195161	0.0733582	0.266287	0.240244	0.223726	0.0767516	0.0917719	0.38705	0.215388	0.259843	0.0850835	0.421881	0.24304	0.226455	0.122649	0.215376	0.085558	0.227886	0.0800943	0.736307	0.194515	0.10729	0.103856	0.246325	0.231664	0.242884	0.334006	0.065938	0.364767	0.110353	0.194198	0.588723	0.0913844	0.17975	0.199453	0.0424624	0.371177	0.155919	0.415238	0.844822	0.226168	0.316917
SRGN	11.234	8.65881	41.6912	25.1813	2.70017	21.8904	16.7981	19.9347	23.2592	24.3542	57.3125	7.46458	27.1878	7.7561	23.6633	25.8578	22.6909	5.42282	11.4449	8.93588	25.1719	6.73094	22.2565	7.60251	17.8437	6.13425	15.2954	12.2502	18.3861	5.64513	15.8036	17.1015	8.97704	13.3183	9.193	26.4019	44.6639	20.376	19.7657	6.85452	9.46825	31.9909	8.92792	18.2147	8.30786	11.3939	6.91762	25.7867	26.0167
C1QB	10.3239	10.7374	11.4332	17.5826	1.76851	29.5176	10.6019	24.2089	15.2264	16.2271	37.0946	16.5099	34.8788	18.8958	32.2532	43.3972	54.096	5.30907	19.4478	15.7438	63.2414	10.4493	17.063	4.81032	32.7146	12.7018	40.5911	69.4351	39.6508	12.6936	41.4909	19.5187	10.3514	28.3106	13.2047	17.6922	27.3485	48.8062	32.7155	16.3598	20.4218	33.1358	15.8179	29.9383	6.60534	8.72796	7.45746	10.4313	35.6333
THBS2	1.60864	13.6035	8.23725	3.66705	3.68985	15.7537	15.4453	2.854	0.713265	10.5025	3.05584	4.57748	1.40118	1.02212	13.0857	4.18275	14.0599	1.3116	20.9827	2.87084	3.10109	2.32093	1.145	0.690931	5.4753	2.11928	5.84976	3.53505	3.35103	2.52385	14.7166	10.8765	11.0379	16.6537	0.318065	19.4276	1.24252	6.78193	9.24088	3.37091	6.92301	5.03907	0.1073	15.2649	0.699251	12.0411	21.0582	4.46428	13.6244
PABPC5	0.013198	0.041308	0.395103	0.0915312	0.00789127	0.123035	0.0838615	0.0291297	0.02972	0.0964053	0.0862427	0	0.0277868	0.02002	0.128737	0.0370199	0.0491266	0.0126996	0.0295415	0.053019	0.0896112	0.0409206	0.0515127	0.0097055	0.0352511	0	0.0870051	0	0.0320283	0.0327254	0.0436602	0.0376959	0.0479168	0.0704909	0	0.0523776	0.0133172	0.0229472	0.0848941	0.0457343	0.0347563	0.0628484	0.00523569	0.066834	0.0149891	0.0633682	0.0287792	0.0242037	0.0425088
TBX1	0.0130243	0.0305734	0.0557005	0.116135	0.0155749	0.0607079	0.0965511	0.105403	0.0806545	0.0369976	0.0340432	0.0295342	0	0.0197566	0.106984	0.0913319	0.0808004	0.0187987	0.0437292	0.07325	0.0736934	0.00673036	0.0254174	0.0095778	0.139149	0.0336231	0.10017	0.128088	0.0158034	0.0807371	0	0.0425142	0.0118216	0.0347817	0	0.155065	0.0262839	0.203808	0.0837771	0.090265	0.102897	0.124043	0.0155004	0.0577103	0.00739591	0.052112	0.120702	0.0656845	0.101877
SPIN2A	0.0315217	0.00616618	3.7746	0.0312301	0	0.0734631	0.150219	0.0347862	0	0.0319794	0.010299	0.0571833	0.00553043	0.0398459	0.0323654	0.0221043	0.0391108	0.477717	0.052917	0.0506516	0.0713416	0.0244334	0.0263639	0	0.0420963	0.0135625	0.0346334	0	0	0	0	0.0128617	0.0357635	0.0683956	0	0	0.0556612	0	0.0168965	0	0.0415055	0.125088	0	0.00997652	0.0178997	0.0252244	0.00859191	0.0650334	0.00725191
CADM3	0.023672	0.138919	0	0.023453	0.0141538	0.0919483	0.27576	0.113202	0.566375	0.00960628	0.100545	0	0.0539917	0	0.15191	0.0497993	0.132171	0.0626395	0.0662322	0.142643	0.0803636	0	0.224384	0.0261118	0.0316133	0	0.0390132	0.189153	0.0143615	0.381527	0.0783092	0.0579528	0.032229	0.0118531	0.0257998	0.176146	0.0179143	0.0205791	0.126889	0.0820292	0.353255	0.0187876	0.00469538	0.0749212	0.0470478	0.146808	0.0709754	0.00542649	0.119812
ADIPOQ	0	0	0.0253279	0	0	0	0.0209063	0	0.400089	0	0	0.00447655	0	0	0	0	0	0	0.530248	1.99847	0	0	0	0	0.00878795	0	0	0	0.0119768	0.0122375	0	0.0362472	0.00447954	0	0	0.00979313	0	0.0171619	0.0105819	0	0	0	0.0039157	0.00624803	0	0	0.00538089	0	0
SLAMF8	0.364751	1.4746	1.14394	0.527007	0.190829	2.53841	1.15883	1.24112	1.23205	1.51719	3.23756	0.81333	1.52521	1.51386	1.98961	1.7265	2.97941	0.680016	1.59885	1.05012	2.25299	0.589019	1.57618	0.603517	2.24614	0.56236	1.45275	1.83095	2.71081	0.979796	1.50829	2.48667	0.793183	1.58794	0.728819	1.58326	1.6102	1.58547	2.1181	0.71975	1.33411	2.19529	0.958624	2.25113	0.517813	0.851325	1.10191	0.926726	2.97898
MOXD1	0.3441	0.36685	0.94918	0.519898	0.452634	2.57959	1.52141	1.45566	0.285731	0.754048	1.01746	0.546201	0.42864	0.274031	1.15268	1.47191	1.32353	0.546324	1.83888	1.00218	1.61598	0.680142	0.496448	0.1455	0.87312	0.177663	0.482038	0.401858	0.605409	0.629252	1.25215	1.46018	0.862795	0.491051	0.0937577	1.04127	0.954823	0.643155	1.33725	0.347781	0.702284	0.532543	0.133093	2.31971	0.229593	1.14962	1.63198	0.327354	0.50665
SERPINB2	0.298251	0.427849	0	0.196995	0	0.0128721	0.122832	0.255998	0.0186561	0.114309	0.0757919	0.022544	0.284895	0.0502685	0.0850653	0.0464769	0.0205588	0	0	0.319503	0.0375011	0.00856236	0.0277166	0	0.0147521	0.0142584	0.163847	0	0.120631	0.0205427	0	0.0270432	0	0.0442492	0.0180589	0.0821974	0.00835959	0.259284	0.0177635	0.0191392	0.0436351	0.0789036	0	0	0	0.0397781	0.0180655	0.660913	0.327832
MAP1A	0.141367	0.956989	1.02595	0.16128	0.227963	0.775406	1.2249	0.434931	0.209814	0.664077	0.744613	0.775188	0.0931977	0.363897	0.741151	0.39653	0.999264	0.255568	0.819832	0.354508	0.494468	0.622048	0.611481	0.182714	0.507259	0.239612	0.555396	0.452895	0.213115	0.29742	1.11954	0.665959	1.08482	1.03104	0.233446	0.977553	0.319868	0.543725	1.03791	0.202876	1.87646	0.584788	0.0713756	0.940944	0.284614	1.09012	1.24939	0.57939	1.05848
FIBIN	0.493392	1.97628	6.63164	0.418995	0.800732	5.00107	3.50829	2.97309	0.238082	5.36787	3.86891	2.85567	0.305038	0.807824	3.52207	3.55872	3.46903	0.678228	4.04938	0.792823	3.03097	1.40836	1.10698	0.43194	1.08773	0.566098	2.29746	1.76184	0.427623	0.87386	2.79804	1.81185	2.30312	1.74113	0.307281	4.8952	1.07867	2.32847	3.80337	1.49262	1.48494	1.34258	0.419422	2.88519	0.867207	7.63328	3.29167	0.797112	2.61614
H3C4	1.77258	1.04024	43.968	0.878089	1.19233	2.15161	0.938596	0.815064	2.24527	0.179831	0.506755	0.502441	1.04961	1.79254	2.55941	1.39838	0.137459	0.586312	0.495952	1.95822	0.125368	0.171747	0.432406	0.488817	0.986345	1.23934	5.9644	0.953339	0.672127	1.92292	1.46596	1.35611	0.553055	7.28546	0.362233	0.659499	0.558933	3.85245	1.42523	1.40764	0.972501	0.52756	0.747136	0.911651	3.14551	0.620576	1.0267	0.457133	1.52925
HCK	1.22226	1.15227	2.05309	1.28391	0.105659	3.62648	1.49714	1.48428	1.31815	2.60552	4.55159	1.61623	1.70522	2.22635	3.49278	2.93274	3.52641	0.609308	1.99419	1.11217	3.58285	0.974048	2.27445	0.714729	2.34684	1.20385	3.38158	3.31286	2.80532	1.42406	2.28962	2.18113	1.18959	2.40874	1.31608	2.83444	2.08027	3.35414	2.8417	1.46285	1.57707	2.29076	1.26769	2.31174	0.744241	2.34505	1.07573	2.78838	1.31451
TSHZ2	0.104956	0.0948687	1.22276	0.0717142	0.0627551	0.368317	0.325787	0.191713	0.103911	0.210024	0.101694	0.136235	0.0419088	0.175678	0.375323	0.197958	0.202075	0.0661677	0.461755	0.168653	0.266213	0.112214	0.0797108	0.0319377	0.0934445	0.361269	0.0755529	0.0667371	0.184441	0.0807666	0.299316	0.208218	0.157679	0.209008	0.0315561	0.308808	0.140597	0.0880972	0.279359	0.112873	0.162027	0.689379	0.00861448	0.263457	0.0554896	0.318578	0.203217	0.0547571	0.253121
LRRN3	0	0.0367775	11.3571	0.0582088	0.0843094	0.191696	0.0373319	0.0432247	0.125687	0.0524527	0.0230352	0.0373038	0.214406	0.0534727	0.14478	0.0329596	0.0145795	0.0452268	0.0920551	0.0283224	0.09308	0.0789372	0.0458629	0.0345641	0.0104616	0.0303345	0.129104	0.0433352	0.0285155	0.0582724	0.116615	0.067123	0.0213307	0.105907	0.0256134	0.128241	0.248989	0	0.176361	0.0814365	0.123777	0.130562	0.0885676	0.0595039	0.0467078	0.108135	0.0384341	0.129295	0.0594732
DSE	0.188003	0.676214	2.44319	0.372527	0.210315	0.798567	0.539493	0.354713	0.261183	0.538973	0.697477	0.225536	0.170244	0.226918	0.532403	0.395506	0.579403	0.110876	0.485292	0.404422	0.816682	0.266382	0.431143	0.249747	0.337463	0.138296	0.586369	0.376494	0.312743	0.187971	0.491527	0.329111	0.335778	0.533444	0.158634	0.559582	0.402349	0.453412	0.747686	1.00523	0.244887	0.462072	0.194874	0.418436	0.184244	0.604205	0.852968	0.66175	0.472983
FPR3	0.394226	1.04108	5.63394	1.90407	0.235713	4.04512	1.07852	2.22361	0.961717	1.8531	5.37757	1.05784	1.12972	1.87705	5.50667	2.25765	5.25825	0.205475	2.95974	10.03	4.79575	1.29021	2.79346	1.06298	2.98337	1.07426	6.064	1.33273	2.71062	1.20153	2.93431	2.39271	1.61019	4.78141	0.751908	1.79269	2.53589	1.97063	2.99365	0.834832	1.26888	3.54599	1.21203	2.86974	0.298483	0.690089	0.877547	1.94298	1.92729
MPDZ	0.0484695	0.205432	1.60648	0.108048	0.217355	0.367123	0.744286	0.258532	0.104599	0.211445	0.496204	0.181352	0.0481887	0.1593	0.43546	0.192603	0.430996	0.0699586	0.406841	0.256371	0.342809	0.281776	0.456059	0.0920787	0.287688	0.524838	0.244082	0.0844113	0.14703	0.120184	0.534473	0.258747	0.694731	0.498878	0.110055	0.364676	0.252688	0.0772507	0.446008	0.0419897	0.521206	0.256456	0.0272397	0.334933	0.217895	0.349079	0.321478	0.0814807	0.269481
CALB2	0.0802109	4.81179	0.0228689	0.980116	0.239796	0.394643	1.84047	0.118024	2.7244	0.759505	0.1223	8.2092	0.750553	0.0405572	0.439242	0.0374981	1.19427	1.49218	1.67569	1.20297	1.11948	0.0414492	0.0447241	0.0196618	0.404674	0.161054	0.0587527	0.0986047	0.454189	0.563519	0.353794	0.523651	0.388287	1.44588	0	0.397907	0.0809354	0.371899	0.859908	0.401484	1.1031	0.424402	0.0318199	0.473882	0.197375	0.599077	7.7833	0.429037	6.66783
IGFBP6	2.77684	13.0089	0.274052	2.22208	2.42661	5.83549	2.3375	3.4573	3.14656	5.37427	2.60549	4.34319	2.93565	2.88012	5.5744	6.14128	4.19631	1.09619	4.22335	1.43015	2.25604	2.09722	1.29026	1.04719	2.63074	1.86873	5.90635	4.94537	0.993529	2.95719	3.5331	3.58791	2.34269	4.33765	0.970015	14.305	1.93979	21.2311	5.49588	3.16636	11.6565	3.44708	1.1722	6.37739	1.03101	8.01949	4.05614	2.62783	6.50309
MMP16	0.0225504	0.130867	0.623647	0.0297891	0.00898882	0.0729932	0.0796044	0.0691274	0.0211584	0.0671083	0.142445	0.0767036	0.0237386	0.0836162	0.0906867	0.0948797	0.0792757	0.0180823	0.0883319	0.0422752	0.0850623	0.093224	0.124689	0.0414577	0.0568848	0.035576	0.0619413	0.0415825	0.0410433	0.0232981	0.0870322	0.0828105	0.0648153	0.189446	0.0204812	0.115596	0.0511967	0.0392082	0.132965	0.0260476	0.0395904	0.220735	0.00745486	0.0856458	0.0597582	0.076693	0.0962968	0.0430783	0.0916542
MATK	0.208918	0.314037	0.169289	0.119833	0.0394468	0.503979	0.0931569	0.242689	0.445692	0.12494	0.150888	0.134643	0.316384	0.344705	0.242735	0.277582	0.259217	0.0476119	0.356873	0.132516	0.37329	0.0397743	0.174733	0.0646877	1.89918	0.264936	0.169136	0.554204	0.440283	0.259014	0.218249	0.695411	0.154694	0.381734	0.0719043	0.272734	0.183067	0.286771	0.247548	0.330223	0.386088	0.296713	0.157033	0.250567	0.112391	0.255171	0.11389	0.181484	0.379451
TIMP3	0.306653	0.39088	0.321517	1.02906	0.74524	1.10659	1.16282	0.647713	0.19491	0.57404	0.478335	0.870337	0.218678	0.0700242	1.18835	0.804658	1.3501	0.0761477	1.70491	1.13652	1.00747	1.5693	1.27962	0.334622	1.08326	0.29793	1.30423	1.42277	0.240056	2.52639	2.42156	0.706337	0.80807	0.901476	0.388124	3.04246	0.474116	3.09586	0.583267	0.365636	1.31988	0.157019	0.0667115	0.770178	0.533637	0.716385	0.943701	0.249438	0.277644
CCR1	0.300108	2.0221	2.35301	1.32147	0.129595	2.25369	1.11237	1.20209	0.807206	1.40731	3.58439	0.408318	1.08817	0.767151	1.84885	1.6602	1.94456	0.280753	0.970293	1.20559	2.22634	1.12865	1.34333	0.306518	1.49924	0.516498	1.79522	1.14778	1.41612	0.599447	0.606703	1.415	1.24091	1.86447	0.54514	1.00905	1.05145	1.62336	1.82316	0.346649	1.12694	1.93194	0.634954	1.08703	0.605929	1.04067	1.3179	3.00409	1.97924
CTSG	0.033139	0.427849	0.113379	0.0328325	0.0198143	0.695093	0.421139	0.146285	0.261185	0.161377	1.71073	0	0.0930271	0.0335123	0.442339	0.464769	0.287823	0.0159438	0.111264	0.106501	0.375011	0	0.988558	0.0731091	0.20653	0.0285168	0.145642	0.325908	0.241261	0	0	0.243389	0.0601576	0	0	0.0657579	0.133753	0.0576186	0.888175	0	0.349081	0.368217	0.131464	0.125861	0	0.0662967	0.16259	0.197514	0.259216
COL8A1	0.435584	1.83859	4.68608	0.738437	1.0736	4.28997	4.56679	1.42428	0.144406	3.02855	1.39787	1.33674	0.205492	0.565296	3.44875	1.80554	3.36884	0.302708	3.39619	1.186	0.952977	0.585233	0.477652	0.288287	0.900575	0.520596	1.66973	0.678264	0.722322	0.948056	2.89792	1.64499	2.02732	2.95494	0.258468	5.70939	0.542073	1.03504	3.25324	0.464003	1.11735	1.45965	0.0307196	3.52618	0.393008	3.01896	5.36122	0.903106	3.46285
H4C8	0.344078	0.314102	72.9866	1.36358	0.617189	3.47488	1.21462	1.26571	3.55124	0.651606	0.299786	0.676207	1.40859	2.49367	2.88519	0.965128	1.84998	0.827711	0.256721	5.89753	0.389369	0.296339	0.895308	0.0843425	1.22535	0.986955	2.5203	2.3969	0.556663	1.70634	0.75883	1.59112	0.416406	10.9881	1.25002	0.910341	0.694373	1.59532	2.33619	0.397439	0.805436	3.27698	0.272994	1.089	2.08412	0.734241	1.313	1.63009	3.11359
CHRDL2	0.203337	0.267069	0.496916	0.115118	0.0607893	1.87299	9.52102	2.74618	0.784948	0.612976	0.34167	0.210785	0.188569	0.0293754	0.805295	0.712943	6.92004	0.258549	1.17035	0.128362	1.16695	0	0.417066	1.01467	0.349138	0.087488	1.75537	1.16056	0.158609	0.45017	0.480472	0.278532	0.13842	0.23757	0.110808	2.40649	0.410348	1.2879	1.52593	0.251648	13.9607	0.345817	0.0115235	1.11244	0.288665	0.941426	4.76646	0.0799071	1.97813
NCKAP1L	0.176185	0.309342	2.36704	0.229902	0.0924968	1.48888	0.67352	0.57223	0.916863	0.528382	1.82521	0.284536	0.595609	0.417177	0.983925	0.759369	1.19432	0.359737	0.66368	0.493713	1.88678	0.424132	1.02311	0.423448	1.0215	0.417854	0.646832	0.750132	1.46517	0.479485	1.0093	0.981886	0.731318	0.741619	0.482397	0.622466	1.5653	0.732206	1.41891	0.382198	0.852507	1.05044	0.536984	0.913954	0.339184	0.287133	0.20849	0.350687	0.490354
DOCK10	0.0699559	0.133626	4.16384	0.179387	0.0639717	0.610587	0.370423	0.278529	0.542091	0.298916	0.876613	0.167965	0.209374	0.260088	0.572515	0.334735	0.520791	0.22174	0.419094	0.324008	1.48083	0.227532	0.669987	0.287481	0.410334	0.223088	0.207979	0.293405	0.429408	0.229581	0.27226	0.554087	0.21103	0.505509	0.201823	0.269462	0.894803	0.221799	0.58674	0.142597	0.195063	0.757703	0.153451	0.481889	0.198624	0.441258	0.118895	0.216964	0.338923
C1orf162	0.197398	1.20992	1.73061	0.733393	0.344245	1.21401	1.06266	1.25864	0.57416	0.887836	1.08567	0.902705	1.12558	1.16446	1.25831	1.52266	1.51036	0.9418	0.699582	0.59474	2.01043	0.136008	0.830076	0.362905	1.17164	0.339729	0.975979	0.525773	0.978032	0.774982	1.2516	1.16788	0.51511	1.47713	0.663353	1.06085	1.0374	0.657826	1.16392	0.323015	0.592038	0.757224	0.293656	1.25993	0.34562	0.572614	0.50218	0.54301	2.23283
CSF3R	0.0648234	0.137373	0.900989	0.770685	0.0226094	0.411259	0.268876	0.210637	0.270658	0.879054	1.52493	0.82562	0.248314	0.17481	0.826436	0.719733	0.958461	0.0805682	0.399015	0.143225	0.482927	0.0977017	0.341865	0.0913669	0.327042	0.255667	0.664744	1.41447	0.249075	0.308075	0.339534	0.233639	0.22064	0.414748	0.306151	2.37964	0.490567	2.73317	0.492253	0.224629	0.203903	1.05468	0.143579	0.468459	0.0674854	0.153459	0.126628	1.3151	0.596534
CYP27C1	0	0.182464	0.0346879	0.0401798	0.0303105	0.0866394	0.0429484	0.0223775	0.0342464	0.0822876	0.00662519	0.059776	0.00355765	0	0.150947	0.0568776	0.0880582	0.0195117	0.113469	0	0.0229465	0.0157177	0.0113063	0.0074558	0.0180533	0.00872458	0.0222792	0	0.0123021	0.0125699	0.0335399	0.0165475	0.0138037	0.043998	0.0110501	0.110651	0.0102303	0.0352563	0.119563	0.0234221	0.0533998	0.0482803	0	0.109102	0.00575732	0.129812	0.0718518	0.0371868	0.102631
COL6A2	26.0213	52.4632	14.1726	18.0581	15.9427	68.5843	39.4107	14.9397	13.5973	39.9915	39.8411	23.6946	13.9899	32.6665	46.0358	53.9828	62.4745	11.7546	43.4089	13.4011	25.6867	31.3099	24.2712	12.9746	30.1068	20.3695	37.2562	85.9261	10.7297	27.513	62.4213	44.0321	31.3031	44.8736	14.6224	97.1789	24.9171	89.9275	37.3855	18.4949	64.0362	23.5238	4.03788	92.048	18.8328	51.2996	86.2688	35.3717	64.8128
NOX4	0.0746933	0.403272	0.45999	0.096203	0.111651	0.249511	0.363868	0.175848	0.0168199	0.294018	0.151307	0.172763	0.0576612	0.056651	0.210905	0.188561	0.287297	0.0718725	0.359455	0.0960187	0.10143	0.0617568	0.0916248	0.0164783	0.206152	0.0514201	0.0902735	0.0550931	0.14501	0.0185208	0.34593	0.182861	0.206777	0.463767	0.0569852	0.296428	0.0979784	0.0389606	0.32831	0.0258831	0.0458971	0.154131	0.00888933	0.250586	0.152694	0.197246	0.358323	0.109584	0.498337
CRISPLD1	0.0701588	0.0862667	0.925853	0.0893696	0.257687	0.770829	0.859751	0.634146	0.0338545	0.443334	0.275073	0.600009	0.172329	0.0810846	0.679204	0.562265	0.460123	0.0867976	0.841279	0.539527	0.362942	0.103585	0.0530904	0.0515932	0.410474	0.060373	0.517568	0.172495	0.109452	0.074556	0.729433	0.216745	0.327497	0.431598	0.0983125	0.387817	0.111245	0.104558	0.61246	0.266271	0.202356	0.222729	0.00795207	0.406036	0.0626056	0.489245	0.491742	0.114878	0.207525
ABCD2	0.0072993	0.00285574	0.343382	0	0.0218218	0.0680459	0.0154602	0.0375912	0.102731	0.0207348	0.104935	0.016552	0.0486647	0.00369076	0.0337261	0.0511857	0.0271701	0.0175591	0.0653531	0.0469165	0.140422	0.0113158	0.0712242	0.0268387	0.0259947	0.0251248	0.00801987	0.0269195	0.097425	0.045248	0	0.0595662	0.0132505	0.00487323	0.0477326	0.014484	0.136257	0.0126912	0.0782528	0.0168626	0.00640747	0.104277	0.0289566	0.0138613	0.0165797	0.0146027	0.0119375	0.00334654	0.04702
SLIT3	0.261831	0.223613	0.707361	0.167667	0.074458	0.78137	0.733788	0.347677	0.80172	0.29414	0.469466	0.461953	0.135573	0.586069	0.426209	0.411995	0.546732	0.228899	0.528888	0.777327	0.278228	0.333305	0.311569	0.0915761	0.179098	0.206077	0.378893	0.94992	0.147227	0.253358	0.485896	0.793438	0.523124	0.803682	0.264486	0.519552	0.49134	0.88828	0.838672	0.29506	0.94739	0.511911	0.0506679	0.515404	0.322748	0.811266	0.316803	0.190312	0.383461
CLEC17A	0	0	0.121814	0	0	0.252887	0.107731	0.0149683	0.194714	0.0330253	0.106358	0.0184543	0.0285566	0.0102873	0.04178	0.0570682	0.0757314	0.0783083	0.0455398	0.0163463	0.184188	0	0.051049	0.0299231	0.0905692	0.0700306	0	0.050022	0.197494	0.050448	0	0.0581103	0.0461665	0	0.133045	0	0.143704	0.0707488	0.043623	0	0.250034	0.0968843	0	0.0257571	0.0693193	0.0569832	0.0221823	0.0186557	0.0187228
F13A1	0.155337	0.167126	3.7285	0.586742	0.0870732	1.55367	1.18238	4.26418	0.595746	1.24498	4.18075	0.36105	0.207808	0.0490895	1.49028	2.49174	2.56579	0.0233547	1.66242	1.17004	2.25222	1.79606	0.990634	0.271299	0.311172	0.100253	4.54412	1.5754	0.282723	0.180548	1.60584	1.04976	1.6875	0.252787	0.349181	2.88007	0.274294	1.18161	6.85896	0.347639	1.39766	2.77391	0.0808796	0.805055	1.0585	0.470025	1.09556	0.173593	0.156349
CHST11	0.336658	1.74793	2.40562	0.486418	0.201293	1.34036	2.50312	0.619208	0.892354	0.777019	1.83326	0.64572	0.758016	0.659623	1.4907	0.845949	1.56642	0.303698	0.753554	0.811456	1.19054	0.685004	1.2045	0.510615	1.22391	0.537155	1.08656	1.67269	1.05528	0.756511	1.1369	1.01307	0.630237	0.971632	0.695619	1.35694	1.2031	1.03655	1.24065	1.83092	1.60692	1.32483	0.353361	1.35853	0.48988	1.11129	0.913812	0.749236	2.00407
P2RX7	0.0246302	0.240904	0.891835	0.244024	0.132541	0.48473	0.11303	0.26577	0.184879	0.159922	0.348718	0.134045	0.120997	0.170202	0.569014	0.172717	0.56027	0.0908502	0.29403	0.488127	0.288013	0.080609	0.306712	0.07245	0.292382	0.0706493	0.153349	0.0706495	0.239086	0.122145	0.135799	0.810682	0.171394	0.454947	0.0894806	0.154767	0.165685	0.185572	0.387274	0.199149	0.144139	0.495217	0.0977089	0.233862	0.0652697	0.206952	0.116367	0.244667	0.188882
PAEP	0.156579	0.857624	0.0535706	0.093078	0.112345	0.31626	0.0663279	0	0	0.076249	0	0.127822	0.109886	0.0475027	0.353694	0.219599	0.0777106	0	0.0350475	0	0.141751	0.0161825	0.0523832	0	0.167285	0.0808434	0.137628	0.307976	0.0379978	0.0776497	0	0.0766658	0.0994835	0.177712	0.0682613	0.21749	0.0473979	0.217794	0.167861	0	0.0549791	0.149124	0.0496922	0.336986	0.0177827	0.100238	0.0853577	0.330221	3.76077
BNC2	0.0208008	0.182524	0.887038	0.0353287	0.0728461	0.233154	0.289517	0.15522	0.0518591	0.127823	0.100972	0.0714264	0.0260677	0.0315527	0.212051	0.0625132	0.239654	0.0328823	0.17626	0.0859487	0.211849	0.0368534	0.157404	0.072112	0.0820141	0.0434703	0.091417	0.0547947	0.104563	0.0736818	0.0688113	0.213395	0.114628	0.178551	0.0323866	0.31546	0.0644654	0.0568327	0.207069	0.044621	0.164334	0.075469	0.00589412	0.293432	0.0388103	0.1938	0.183051	0.0354218	0.188684
FOLR2	0.643122	0.830317	1.26519	1.14691	0.288399	1.89852	1.39621	6.22195	1.23099	2.63594	3.59314	0.816679	1.72637	2.26002	4.27568	3.60787	2.71307	0.35583	3.02299	1.78265	4.91248	1.19641	1.49713	0.331056	1.11653	0.581091	5.08759	8.49897	1.13151	0.558135	0.744629	1.94184	0.583733	1.32031	0.665885	0.76569	1.70344	4.80822	2.37865	0.408572	2.484	2.9094	0.93122	2.72752	0.493019	0.463178	0.315534	0.884564	0.680604
EVC2	0.0165304	0.135813	0.402961	0.0491325	0.049419	0.243993	0.148801	0.0486464	0.0791013	0.150934	0.129622	0.0787178	0.0435035	0.0501499	0.110324	0.12751	0.225613	0.0437419	0.175753	0.11289	0.159003	0.0512529	0.0691279	0.0486244	0.125097	0.0213371	0.0726491	0.0914452	0.060173	0.0614827	0.218737	0.212463	0.0862725	0.182097	0.0630571	0.164007	0.150118	0.043112	0.150634	0.105017	0.137852	0.104956	0.0295095	0.266824	0.065708	0.201728	0.103632	0.0757877	0.129302
SIGLEC1	0.0519652	0.388539	0.982782	0.320348	0.0310708	0.381266	0.336307	0.297355	0.266541	0.154644	0.852694	0.251386	0.216787	0.227719	0.661024	0.291521	0.8167	0.194455	0.142163	0.380398	1.06503	0.161119	0.371844	0.0934121	0.380405	0.20868	0.329883	1.0576	0.588499	0.250545	0.171906	0.287421	0.243693	3.23421	0.276888	0.297887	0.60591	0.94367	0.377588	0.0733627	0.562598	0.934836	0.148885	0.50437	0.111477	0.032343	0.0598045	0.121771	1.13176
FCRL6	0.085236	0.0266778	0.29162	0	0.0101928	0.145675	0	0.163043	0.191939	0.0484252	0.222791	0.0463878	0.059818	0.043098	0.070014	0.0239084	0.042303	0.0246051	0.0763146	0.109571	0.154329	0.0176184	0.0570312	0	0.151774	0.0880167	0.0374601	0.104782	0.268901	0.126809	0	0.306051	0.015473	0.0398342	0.0185795	0.0169134	0.120408	0.0296398	0.0182756	0.0196909	0.044893	0.0541188	0.0270507	0.0323724	0.0580819	0.0272832	0	0	0.039219
PRR16	0.460537	1.12024	1.26737	0.694333	0.167611	0.77776	0.763383	0.309359	0.157814	0.820688	1.40002	0.399566	0.351306	0.404977	0.914889	1.26371	0.59626	0.115603	0.40337	0.321751	0.543815	0.434579	0.681043	0.132522	0.42785	0.275688	1.034	1.08306	0.194367	0.248247	0.596152	0.482033	0.354398	0.521359	0.305525	0.993309	0.414186	0.382958	0.815715	0.115643	0.263653	0.286052	0.0794332	0.697106	0.36385	0.721043	0.8405	0.642612	2.06375
TRARG1	0	0	0.0216606	0	0.00757088	0	0	0	0.135438	0	0	0	0.00888621	0.0128048	0	0	0	0.012184	0.0991973	0.579877	0	0	0.0105903	0	0	0	0	0	0	0.0156984	0	0.0619979	0.0114928	0.00422681	0	0	0	0	0.0135746	0	0	0	0	0.00801507	0.00719024	0	0	0	0
TENM3	0.0303959	0.0862163	0.146242	0.0489364	0.0272613	0.109211	0.20521	0.0642924	0.134755	0.169605	0.0446902	0.0482484	0.0279978	0.0326594	0.224319	0.0159861	0.268712	0.005484	0.17009	1.26991	0.021498	1.11325	0.0275408	0.0139703	0.152223	0.0228867	0.0333965	0.910802	0.0230511	0.075369	0.0377072	0.111621	0.186225	0.120491	0.00828204	0.531523	0.00575071	0.0924859	0.272909	0.0394985	0.170098	0.784032	0.00150727	0.153923	0.0107878	0.40894	0.161559	0.0540009	0.0979008
CCL7	0.158284	0.0825682	0.0451284	0.784099	0	0.204939	0	0.232903	0	0.021411	0.103431	0.0239285	0.0555414	0.0533557	0.297955	0.517978	0.0654642	0	0.118097	0.0423906	0.119412	0	0.0882563	0	0.0939485	0	0.289849	0	0	0	0	0.301393	0.143667	0.193738	0	0.157042	0	0	0.113127	0	0.231575	0.251248	0	0.0333977	0.0299607	0.042221	0.2301	0.0483794	0.65547
LRRC15	0.061324	0.758748	2.72096	0.524026	0.371249	3.19186	1.1771	1.84979	0.500586	1.02654	0.150271	1.08814	0.282429	0.178292	7.19774	0.849307	2.52043	0.272912	1.35548	0.911499	0.954194	1.33888	1.15829	0.343859	0.846264	0.329816	1.23807	0.838677	0.502262	0.541705	3.04299	1.004	1.70114	0.550154	0.175445	2.03823	1.10993	1.01292	2.61328	1.08022	1.66204	0.401532	0.0638595	1.01897	0.0652932	2.34937	1.27035	0.228438	0.670143
SFTPD	0.413623	0.0539412	0.0294821	0	0.206093	0.0267771	0.0730058	0.0507179	0.0194046	0	0	0.125059	0.0483797	0.0174284	0.0176956	0	0	0.165835	0.347185	0.055387	0.117017	0	0.0480477	0	0.122752	0.148305	0	0.0847458	0	0.128201	0	0.0703206	0.0156428	0.080543	0.037567	0.102594	0.0521699	0	0.0739048	0.0398141	0.151286	0.109426	0	0.130911	0.0782925	0.20687	0.0187903	0.0474089	0.0475793
SFTPB	0.55393	0.0390089	0.142138	0	0.0132481	0.0172129	0	0.00815064	0.00623685	0	0.0217181	0.0351708	0.0738615	0.0056017	0.00568758	0	0	0.0319807	0.0371964	0	0.0125369	0.0114498	0.00308861	0	0	0.0190667	0.10955	0	0.0537702	0.0274702	0	0.0180814	0.00502777	0	0	0.0219833	0.016768	0.0192623	0.534461	0	0	0	0	0.0140254	0.0503282	0.00886537	0	0.0253963	0.0509751
ANK2	0.0400027	0.0332571	0.48971	0.0346785	0.0254131	0.213649	0.233	0.114043	0.136528	0.0598607	0.174811	0.0816397	0.0245644	0.0290758	0.106534	0.0420773	0.186127	0.0433035	0.145501	0.0944107	0.271609	0.0335912	0.123373	0.0772198	0.0912635	0.077452	0.0659275	0.067617	0.0273029	0.0991897	0.198499	0.158121	0.0964447	0.0809555	0.141695	0.131469	0.129922	0.0608583	0.195664	0.0144395	0.208496	0.150806	0.0347139	0.0743819	0.0397524	0.11504	0.0872287	0.026364	0.0828276
CILP	0.0239858	0.0250242	0.143611	0.0871343	0	0.329191	0.47416	0.394108	0.468109	0.149249	0.104491	0.0616427	0.0364717	0.0161707	0.184709	0.168198	0.0694415	0.0423133	0.474246	0.154169	0.108572	0.0123947	0.207298	0.12347	0.0711831	0.0688009	0.19326	0.216232	0.0194026	0.128862	0.238042	0.678554	0.275764	0.20017	0.00871395	0.507681	0.0484049	0.291927	0.402856	0.0369408	0.428122	0.0634554	0.00951525	0.0556706	0.0544817	0.0447861	0.222287	0.0146625	0.0956488
ADGRG3	0.0136736	0.101642	0.479513	0.284489	0.0327026	0.169958	0.289612	0.171017	0.184746	0.477201	1.07221	0.558117	0.172729	0.0553104	0.70198	0.326008	0.441107	0.0065786	0.351969	0.0769015	0.293995	0.0353294	0.20204	0.201105	0.0852167	0.16473	0.510796	0.722795	0.182504	0.135619	0.0904672	0.133901	0.0868762	0.0912889	0.22354	1.38376	0.227652	1.11739	0.351813	0.142147	0.228056	0.19534	0.059668	0.216383	0.038823	0.202426	0.119265	0.451367	0.57882
CDK14	0.139774	0.458307	1.70221	0.204424	0.175105	0.811794	0.803555	0.64638	0.247304	0.686059	0.587159	0.329029	0.154145	0.127887	0.775667	0.457405	0.652412	0.0800568	0.79705	0.283424	1.02435	0.089426	0.328442	0.264309	0.337774	0.166099	0.270579	0.212738	0.306893	0.231054	0.330276	1.0836	0.52861	0.455477	0.340947	0.759422	0.228345	0.0578628	0.5423	0.0999455	0.192808	0.760686	0.219155	0.509791	0.222995	0.705724	0.693029	0.164784	0.698257
CMA1	0.0485945	0.0570355	0.249386	0	0	0.0755016	0	0.0357515	0.0820709	0.0591601	0.285788	0.0220387	0.051155	0	0.0997905	0	0	0	0	0.0780856	0.164973	0	0.230311	0	0.0865289	0	0	0	0	0.120494	0	0.158623	0.0220535	0.0324431	0	0.0482131	0.0735501	0.0844908	0.312577	0	0	0	0	0.0615201	0	0	0.0529819	0.0891173	0
MDGA1	0.0160475	0.16198	0.0823553	0.0095394	0.0364611	0.174531	0.112164	0.0212513	0.130092	0.0742389	0.102765	0.0407562	0.0078834	0.0616672	0.0889759	0.0450125	0.0796442	0.021618	0.0933908	0.0928309	0.0907987	0.0381459	0.1199	0.0141611	0.105726	0.0579985	0.0634738	0.209111	0.0662036	0.107435	0.0849385	0.0497632	0.0495228	0.0910669	0.00699597	0.178321	0.0242886	0.117187	0.0619338	0.033365	0.143685	0.112079	0.0534751	0.148306	0.0273378	0.0706287	0.0979794	0.069159	0.079745
MEDAG	0.402778	1.50827	0.54137	0.266034	0.309634	0.506599	2.70148	0.366882	0.399511	1.28425	0.563993	0.200066	0.148063	0.106678	0.955125	1.12978	0.951906	0.08305	0.751292	0.246559	0.151931	0.109024	0.358261	0.535969	0.324447	0.297084	0.653272	0.471564	0.209452	0.380464	0.380694	1.15041	0.661531	0.249699	0.376271	1.04662	1.01604	0.767002	0.781355	0.288006	0.774478	0.51756	0.273914	1.67543	0.370306	0.920894	1.82976	0.290185	4.9597
C3orf80	0.282595	0.718644	0.317247	0.55996	0.348496	0.521394	0.355387	0.402821	0.0497158	0.587731	0.276994	0.0720919	0.185928	0.205403	0.689128	0.520188	0.701264	0.0764782	0.474406	0.127715	0.159896	0.246428	0.221582	0.0909185	2.17004	0.364768	0.426926	0.455961	0.107154	0.109487	0.175285	0.504464	0.280545	0.566006	0.115499	0.788559	0.855441	0.429927	0.340828	0.0612037	0.496134	0.420534	0.0770731	0.525463	0.150443	0.749086	0.924327	0.27532	0.666394
BCHE	0.280703	0.0346802	0.0126365	0.0878231	0	0.103294	0.328562	0.130432	0.0582201	0.0179861	0.212389	0.0268012	0.0311046	0.0448208	0.091016	0.0207201	0.0549925	0.10662	0.198413	0.189919	0.0501555	0.106882	0.0782575	0.0108644	0.0131534	0.0254264	0.0324646	0	0	0.0183165	0	0.253181	0.281601	0.281109	0.0644075	0	0	0.0256872	0.0950307	0.0341301	0.220469	0.0469018	0.0234434	0.0467589	0.0587258	0.283738	0.128862	0	0.0747756
ITGB2	1.39339	1.34975	2.23464	1.57961	0.368499	7.0516	1.78068	2.84868	2.86995	2.72666	7.62995	1.46439	4.24058	3.38384	4.5672	4.77277	7.97106	1.16673	3.97356	2.43277	7.06527	1.35353	2.31771	0.763575	4.99801	1.46421	4.22481	8.85284	3.4627	2.76568	4.58731	6.19107	1.64778	4.24435	1.47483	3.72864	3.54536	7.41944	4.79739	1.94995	3.93994	4.22149	2.23497	4.19378	0.970032	1.70202	1.27452	2.58912	4.22899
MRC1	0.183954	0.867057	4.30817	0.919941	1.02656	1.83736	1.29874	1.75938	0.591769	1.10553	5.51228	0.357547	0.430326	0.655521	2.03719	1.94109	3.30409	0.31187	0.735269	0.851589	2.22045	0.810264	1.69972	0.276993	1.52079	0.520116	1.57841	0.624572	0.74402	0.304086	1.04321	1.6906	0.671843	0.298261	0.267319	0.851716	0.910401	1.12705	2.13174	0.2226	0.515193	2.89214	0.295376	0.687563	0.467579	0.304924	0.735397	0.594384	0.781926
LILRB2	0.332873	0.40648	1.04396	0.309806	0.0361873	0.877652	0.651626	0.356216	0.198753	0.695881	2.02357	0.462047	0.385808	0.637544	0.88553	1.07517	1.32666	0.169857	0.417697	0.25934	1.05016	0.198076	0.658051	0.148356	0.556802	0.468727	0.886628	1.22762	0.575254	0.350164	0.600643	0.584443	0.338756	0.606099	0.527702	0.780617	0.890591	1.59599	1.21116	0.174771	0.407313	1.08878	0.496196	0.727897	0.0916477	0.407632	0.230954	0.948056	0.816867
CLDN11	0.0301943	0.0974577	0.135587	0.321586	0.0361073	0.187652	0.903332	0.0610893	0.127487	0.0551389	0.0937203	0.253336	0.0211902	0.0305345	0.108509	0.0635205	0.252881	0.112584	0.456199	0.109167	0.0768797	0.0273053	0.107328	0.0610617	0.10753	0.0194871	0.124406	0.167033	0	0.0748692	0.0499429	0.135521	0.0342575	0.0629957	0.0411356	0.11234	0.0380838	0.223119	0.169943	0.0959116	0.404204	0.131802	0.00299455	0.0525603	0.0214324	0.151014	0.234558	0.0795991	0.187557
CNN1	2.36576	4.91785	4.14145	0.859421	2.10293	4.94994	38.5496	27.2681	1.29632	5.66427	1.59745	5.59354	2.49042	1.96975	3.75699	4.2912	19.569	2.32954	16.6098	3.0412	1.78478	0.537907	2.85806	4.03617	2.07819	1.15361	4.64409	3.99403	0.765484	2.19001	6.67834	12.8255	2.71275	6.72847	0.653199	7.6988	1.59938	3.09871	8.26813	1.47563	42.6141	2.32824	0.162674	5.94015	1.29863	8.67059	12.123	1.33772	10.5951
CCBE1	0.0138461	0.0758392	0.0177646	0.0205771	0.00413941	0.0268911	0.102643	0.137521	0.0311795	0.0421416	0.0723825	0.0345376	0.0291514	0.0315047	0.0355419	0.0291285	0.0773089	0.0166541	0.0774807	0.0111246	0.0391717	0.00357752	0.00965045	0.00509107	0.0184912	0.0119149	0	0.0170213	0	0.0171663	0.0229022	0.101693	0.0345607	0.0254213	0.00754538	0.0412124	0.017464	0	0.0445316	0	0.15193	0.0439566	0.00274641	0.0350582	0.0314503	0.0526302	0.12077	0.0825253	0.10512
MEFV	0.0377946	0.0258764	0.355596	0.196586	0.00564949	0.0807424	0.0300189	0.0347574	0.0159577	0.157208	0.401327	0.0557074	0.026524	0.0191102	0.145524	0.159019	0.140682	0.0136377	0.0422985	0.0379572	0.171078	0.0585915	0.0763917	0.0694833	0.0336491	0.0243923	0.0830512	0.0696924	0.149042	0.0234287	0.156285	0.0462636	0.0557447	0.0346951	0.0617879	0.234362	0.243117	0.295709	0.0709066	0.0218279	0.0580594	0.179977	0.0637213	0.0837332	0.0321927	0.0302442	0.0257543	0.316233	0.0782556
S100A12	0.0879016	0.10317	0.075185	0.435442	0.0525577	0.0682867	0.279268	0.452691	0.296913	0.463725	0.861595	1.23583	0.0925332	0.0444459	0.315891	0.369841	0.21813	0	0.196753	0.211871	0.397888	0.0454235	0.0735185	0.0646409	0.15652	0.226923	0.676053	0.216118	0.213316	0.108979	0	0	0.279245	0.117372	0.191606	1.74423	0	0.764169	0.188471	0.812269	0	0.279057	0	0.166924	0	0.351706	0.143757	1.41052	0.404455
TLR1	0.170686	0.157125	2.55917	0.268582	0	0.600591	0.191393	0.295472	0.293923	0.407446	1.14816	0.145713	0.140925	0.197992	0.639166	0.39428	0.597969	0.125595	0.707921	0.572746	1.55659	0.186782	0.548636	0.494692	0.321807	0.155519	0.198567	0.357941	0.913707	0.186719	0.398574	0.22532	0.132141	0.328459	0.437715	0.338693	0.273538	0.139657	0.678123	0.266741	0.326104	0.494057	0.131441	0.12711	0.171044	0.0883801	0.0821015	0.248575	0.194031
ADAMTS2	0.693036	9.21874	3.35399	1.90142	1.13334	4.74425	2.54055	0.566527	0.3368	6.36034	4.24611	2.33716	1.06211	3.38441	4.62531	3.26482	7.98891	0.518672	2.32687	1.06604	1.34732	1.13254	1.98827	0.365898	3.39098	1.46289	3.03929	2.83259	1.73214	0.969374	5.2319	1.85859	2.86024	2.9284	0.535834	6.04145	0.878602	2.8734	3.08621	0.800513	2.05387	3.11217	0.256131	6.88403	1.09654	1.16842	7.09432	2.60166	6.02604
GPR174	0	0.0283213	1.70272	0	0.129849	0.14059	0	0.0798867	0.264893	0.0587525	0.614942	0.0328304	0.177809	0.0183013	0.297309	0	0.0898181	0.0522418	0.243048	0.0290804	0.614385	0.0187038	0.26236	0	0.257798	0.093439	0	0.0444949	0.614852	0.224369	0.239472	0.354442	0	0.0241647	0.118345	0.179554	0.511304	0.0629316	0.232818	0.0836159	0.222407	0.172359	0.143586	0	0.0822134	0.014482	0	0.248916	0.116578
GPR1	0.0160667	0.0628584	0.0687118	0.0636723	0.00960653	0.224667	0.153135	0.0945636	0.01809	0.11084	0	0.0291465	0.00563776	0.00812384	0.115477	0.0901331	0.0797397	0.0231899	0.233757	0.038726	0.0363631	0	0.017917	0.0118151	0	0	0.0706111	0.0197511	0.019495	0	0.159451	0.144224	0.029166	0.0911762	0	0.0478218	0.0243177	0.11174	0.0688978	0.0185584	0.084622	0	0	0.142382	0.0182471	0.372852	0.0963452	0.00736617	0.0369633
AKT3	0.211446	0.791528	3.91308	0.309474	0.166654	1.13491	1.1807	0.717713	0.370637	0.577245	0.785059	0.627682	0.249568	0.345041	0.732734	0.613319	7.83485	0.272823	1.52743	0.459461	0.636263	0.389879	0.850746	0.254443	1.31778	0.450749	0.33792	0.224489	0.682228	0.31577	0.667691	0.574518	0.401288	1.01865	0.209503	1.08231	0.623097	0.442839	0.98401	0.394111	0.594801	0.854341	0.108665	0.590132	0.480282	0.626826	0.80164	0.304048	1.11885
TMEM59L	0.0693573	0.250998	0.0593234	0	0.145144	0.0942908	0.293803	0.178594	0.126898	0.0562915	0.0226609	0.220186	0.0121686	0.0350693	0.0445086	0.0972723	0.10757	0.0250268	0.0582167	0.0835867	0.0196217	0	0.0386723	0.0255019	0	0.0149208	0.266714	0.106578	0.0631175	0.193474	0.11472	0.0353745	0.0550834	0.196796	0	0.172032	0.0262439	0.0301477	0.130121	0.060085	0.350078	0	0.0137571	0.131708	0.0196924	0.228943	0.264667	0.0476978	0.231368
CLEC12A	1.6532	0.0877001	0.275617	0.263731	0.00837689	0.0870708	0.118696	0.144304	0.0867594	0.216047	0.34789	0.0381237	0.0983225	0.0425039	0.158237	0.353682	0.330282	0.0471838	0.0783986	0.0562817	0.348795	0.0144796	0.183578	0.0206055	0.162155	0.0241121	0.153932	0.0344459	0.186996	0.0173697	0.046347	0.0857478	0.0508656	0	0.0458086	0.194603	0.106025	0.0974374	0.150197	0	0.0368952	0.177909	0.0444631	0.10642	0.0477344	0.0112113	0.0305502	0.0385398	0.109589
PTGIS	0.130584	0.102178	0.802791	0.072774	0.248874	1.48997	1.27055	1.41106	0.468653	0.370945	0.127996	0.192475	0.206197	0.0330138	0.247209	0.961495	0.455691	0.0588997	1.93643	0.649172	1.06212	0.552491	0.222985	0.156047	0.188924	0.0351157	0.206245	0.250827	0.128739	0.252964	0.701976	2.65077	0.251866	1.34315	0.133427	1.52232	0.329409	0.808849	1.74992	0.188544	1.25376	0.297964	0.0485655	0.702602	0.185382	1.5152	0.609539	0.0336766	0.428103
CCL19	0.293005	0.137561	0.15037	0.58059	0.0350385	5.14426	1.17913	1.68142	8.8414	0.570739	0.459517	0.132885	1.85066	0.148153	1.89535	1.97249	0.654389	3.21412	2.0987	1.8833	5.10623	0.0302823	0.375761	0.21547	7.04342	0.252137	0.515088	6.7717	0.284421	1.74367	1.55087	1.5542	0.55849	0.117372	2.17153	0.813976	2.30609	0.611335	2.13601	0.473824	8.17914	1.11623	0.302214	2.26274	3.06147	0.562729	1.40562	0.134335	0.404455
BHLHE22	0.0837518	0.0873775	0.179089	0.221272	0.0500765	0.704847	0.0591298	0.308085	0.0628656	0.266233	0.20979	0.202578	0.0587765	0.00705793	0.329642	0.0978836	0.173193	0.0873046	0.124976	0.246729	0.331715	0.0288527	0.05059	0.0307946	0.347972	0.0840818	0.107356	0.566267	0.152434	0.103834	0.184706	0.22782	0.177374	0.0792132	0.0760668	0.332378	0.246482	0.097079	0.553686	0.0806168	0.122532	0.221569	0.0830616	0.344594	0.0713381	0.0726053	0.167408	0.102395	0.250484
SLC1A3	0.0363392	0.20757	0.565693	0.12241	0.0130367	0.299241	0.184723	0.352904	0.143204	0.215303	0.332444	0.10218	0.124963	0.213142	0.212678	0.193667	0.42383	0.0419603	0.317223	0.356196	0.32898	0.0863807	0.735514	0.0160338	0.808835	0.112574	0.11978	0.071476	0.273378	0.0630741	0.240427	0.355857	0.11874	0.266873	0.0396057	0.173059	0.102669	0.139002	0.366203	0.0251849	0.0701784	0.496066	0.0518972	0.262229	0.00825414	0.0930546	0.170367	0.296559	0.504959
CD36	0.0540184	0.0598793	0.63915	0.178396	0.0403731	0.395165	0.262197	0.738538	0.47643	0.268534	0.776568	0.114327	0.134264	0.411978	0.485314	0.561886	0.497094	0.0996254	0.362734	1.69986	0.596005	0.283795	0.912376	0.155585	0.164319	0.201431	1.37496	0.193684	0.207559	0.178591	0.282939	0.176328	0.167519	0.98125	0.10303	0.384094	0.163519	0.140882	0.443984	0.0935936	0.418863	0.457305	0.133933	0.284945	0.991811	0.264765	0.0490797	0.0846174	0.430822
SIGLEC7	0	0.104635	0.228757	0.220812	0.0133259	0.25971	0.0944109	0.262353	0.100376	0.352731	0.684496	0.111186	0.109488	0.214115	0.675076	0.500122	0.359492	0.0321685	0.324262	0.0358131	0.630525	0.138205	0.236113	0.0163896	0.476227	0.134251	0.29385	0.46577	0.135215	0.138158	0.221186	0.372847	0.141604	0.47615	0.0485814	0.154787	0.25862	0.542511	0.43008	0.0514874	0.195643	0.424527	0.114939	0.239832	0.101248	0.0445872	0.133648	0.163491	0.153824
C3AR1	0.33964	0.946762	1.54331	1.53527	0.0888458	2.95183	0.62945	2.7018	1.17113	1.6884	3.14876	0.953091	1.62381	1.33093	3.42193	2.50078	3.29229	0.377879	2.68456	1.5179	3.96357	0.691072	2.07131	0.468307	1.53083	0.639335	2.02911	2.29639	1.39088	0.657941	1.26401	1.87952	1.19457	2.89111	0.624662	1.8323	1.94915	2.47284	3.89147	0.931743	0.894429	2.42604	0.741051	1.45119	0.385732	0.883314	0.659606	1.41118	1.06463
CCL4	0.963544	1.12215	2.28078	1.55405	0.535923	1.18372	0.47461	0.873747	1.72824	3.02808	4.26099	0.802842	6.34536	2.0621	1.11588	1.79133	2.36325	0.355769	0.72727	0.612119	1.49609	0.254747	1.87414	0.247175	1.71572	1.0991	0.935562	1.37733	2.74613	0.666748	0.593023	2.31319	0.599992	0.658251	1.05015	2.28991	3.65158	2.25971	2.08997	0.440012	0.668786	3.23676	3.39573	1.21984	0.34356	0.394492	1.14826	3.20533	3.22716
VSIG4	0.87244	0.902082	2.54072	1.17307	0.0621006	2.1301	2.08984	4.14155	0.725034	2.12426	3.58348	2.24214	1.0569	0.945286	2.18616	3.26288	3.40211	0.0499698	1.62734	1.63556	5.31249	1.59939	1.36092	0.580471	1.44253	0.500501	3.51474	3.72824	2.1172	0.566574	1.9928	1.33916	1.07469	2.20505	0.54335	1.95789	2.0436	3.43109	3.2513	0.69582	2.02402	2.11024	0.988857	2.05121	0.719536	0.83944	1.09842	0.876171	1.91157
MRGPRF	0.829079	1.69318	0.709137	0.673556	0.773322	2.48612	3.51204	2.31786	0.420068	2.28111	1.60363	1.26338	0.73894	1.04802	2.2729	2.04647	3.3741	0.510572	2.80219	0.706084	0.750568	0.582664	1.299	0.682849	0.590514	0.542214	3.80766	2.54801	0.563353	1.45959	0.76795	1.75909	0.895496	1.06829	0.234937	3.81674	0.995516	1.67216	2.09762	0.881043	5.45836	0.76329	0.171027	2.6765	0.621451	2.18275	3.67901	1.0187	2.15917
GNB4	0.278311	0.855886	6.04532	0.461699	0.47987	1.10115	1.23378	0.914262	0.528337	0.761695	3.80222	0.507819	0.56324	0.625073	1.27263	0.86235	1.34112	0.432841	1.21693	0.800825	1.30373	0.618753	1.38039	0.318895	0.829792	0.328606	0.583126	0.246654	1.00524	0.272828	0.984916	0.715682	0.678524	1.16023	0.268058	0.924705	0.75431	0.416377	1.40163	0.224283	0.335212	1.45887	0.133516	1.03653	0.543952	0.807978	0.836222	0.554906	1.09295
LILRB1	0.106616	0.173264	0.477002	0.138131	0.0539398	0.694453	0.138964	0.265483	0.364741	0.449295	1.13613	0.189691	0.235978	0.311009	0.572609	0.506089	0.620719	0.205179	0.256998	0.171319	0.853825	0.114426	0.413842	0.0723717	0.503814	0.268177	0.396475	0.85696	0.407998	0.152516	0.189913	0.404903	0.297754	0.539323	0.214521	0.414978	0.583407	0.827042	0.465985	0.104204	0.266369	0.455628	0.172432	0.441262	0.153684	0.196884	0.120712	0.345923	0.256602
PDE1B	0.0358622	0.121598	0.270954	0.0532957	0.0285901	0.111439	0.145585	0.0879473	0.114405	0.0727659	0.0624914	0.11114	0.0461411	0.0815989	0.116603	1.24064	0.133489	0.0373835	0.214058	0.0720329	0.344953	0.0339752	0.0833171	0.0483492	0.0957861	0.0874371	0.0788049	0.146954	0.0507668	0.0666923	0.0988631	0.158521	0.0813762	0.217479	0.0390858	0.100812	0.226163	0.103922	0.166601	0.0897516	0.136416	0.0758999	0.0450511	0.200522	0.0814579	0.121966	0.114042	0.0685079	0.231014
INSYN2A	0.0516599	0.0242533	5.99166	0.0102364	0.0185329	0.0401322	0.0875341	0	0.0465323	0	0.0202544	0.0656012	0.0145018	0.0470176	0.0265214	0.0144904	0.0128195	0.0447381	0.0346896	0.0249034	0.0467678	0.0266954	0.0172828	0.0303916	0.0643911	0.00889088	0	0.0254026	0.0250732	0.0128095	0.102538	0.0421572	0.0234447	0.0517345	0.0225214	0.0615054	0.0521265	0	0.066459	0.0358029	0.0362784	0.131202	0.00409873	0.0457806	0.00586706	0.0330717	0.0450593	0.00947389	0.0665557
GPNMB	0.871519	6.27202	2.64826	2.757	1.17475	8.67683	4.63097	7.40738	3.15469	5.10339	7.93799	1.80638	2.32043	3.77274	16.4801	3.79553	9.68469	0.52229	9.04361	3.89417	6.76523	1.04294	2.21871	0.41602	6.6158	1.2894	3.67902	3.39269	4.48966	2.0757	5.13389	6.34159	3.09476	10.2947	0.474929	6.7809	2.36433	3.50912	6.37632	1.58949	3.63057	7.43872	1.10393	4.8779	0.529625	1.25718	5.98046	2.97574	9.11056
C1QTNF7	0.024467	0.0446708	0.732458	0.00808021	0.0292584	0.20908	0.207288	0.186006	0.0367307	0.0794312	0.0479641	0.0813733	0.0314798	0.0123713	0.213536	0.114382	0.0809538	0.0431621	0.0638928	0.117947	0.203042	0.0505736	0.118234	0.0599749	0.0580889	0.00701811	0.107529	0.0501295	0.0098959	0.0505565	0.134899	0.193008	0.0407139	0.0707845	0.0266663	0.121375	0.0534906	0.127622	0.244814	0.0188409	0.0787511	0.142402	0.00970614	0.0722749	0.0694683	0.110948	0.0800281	0.0149566	0.0450312
HLA-DQA2	0.268896	0.0584452	1.78885	0.444014	0.0357282	0.464206	2.59453	5.29744	1.9511	0.800214	2.10853	1.68021	1.45726	0.634491	1.39581	2.68175	6.41322	1.29371	8.82756	1.22424	0.30429	1.37409	0.0999543	1.8236	8.35248	1.77399	0.0328267	12.1205	3.62525	1.74095	5.83139	7.94836	0.094914	1.24669	0.488444	3.37928	10.039	5.19475	2.4343	0.44864	4.35366	2.0867	0.0592622	2.30729	1.18762	2.03223	0.0162874	2.24647	2.07583
FCGR1A	0.121502	0.320867	0.350746	0.150473	0.0908102	0.224175	0.19301	0.301693	0.0513011	0.209553	0.496227	0.165313	0.458324	0.253422	0.296293	0.276908	0.301511	0.0657641	0.186975	0.207443	0.360926	0.0784835	0.194774	0.0223376	0.41918	0.0784165	0.266994	0.0746826	0.276428	0.0941484	0.150728	0.45858	0.23435	0.461362	0.0662121	0.316441	0.222212	0.34329	0.211669	0.105259	0.119989	0.192864	0.102426	0.355711	0.0517467	0.224843	0.190429	0.062669	0.712801
KLHL38	0	0.0898793	0.117899	0.0227607	0	0.0178469	0.145975	0	1.02172	0.0186455	0.030024	0.0312568	0.032245	0.011616	0.0353823	0.0644392	0.085513	0.0110528	0.0514219	0.055373	0	0.0118715	0.0384284	0	0.0613604	0.039538	0	0.056483	0	0.028482	0	0.0468686	0.0417036	0.0383441	0	0.022793	0	0	0.0985149	0.026536	0.0403328	0.109398	0.00911358	0.0872518	0	0.0643433	0.0250475	0.0105327	0.137417
IDO1	1.88499	0.344154	2.79464	0.733188	0.350643	1.72469	0.63584	0.61636	0.628849	1.03126	5.56571	0.487603	30.2645	1.04489	0.910378	1.89952	1.23005	0.382915	1.06262	0.617011	1.34307	0.129877	1.16393	0.2567	11.412	2.0306	1.01252	0.6351	4.69302	0.519332	2.21715	3.66902	0.944175	0.0559323	1.14135	1.96717	3.4025	0.679761	1.13765	0.790287	0.441249	3.9673	22.439	2.03284	0.340942	0.659235	0.144624	2.29178	21.4326
HTR2B	0	0.0555203	7.16145	0.0401708	0.0606075	0.0472473	0.214694	0.11932	0.114129	0.0740423	0.0397423	0.12872	0.0426823	0.0410026	0.0832625	0	0.0503077	0.0487684	0.18151	0.179169	0.0458829	0.0523806	0.0282596	0.0298166	0.0721973	0.0348906	0.111371	0	0.0245988	0	0	0.405323	0.156407	0.345138	0	0.0402277	0.184105	0	0.108669	0.0468339	0.035592	0.0643595	0.0160847	0.0641634	0.0690724	0.413685	0.254188	0.0371785	0.279841
CLEC4G	0	0.0507813	0.022204	0	0	0.0403335	0	0.0381974	0.116914	0.0632076	0.0508901	0	0.0273274	0.026252	0.0399816	0.0728156	0.0966287	0.0124896	0	0	0.176259	0.0134147	0.0434237	0	0.0231122	0.0223387	0.0570444	0.0319126	0	0	0	0.0211844	0	0	0.028293	0.0515116	0	0.225678	0.417453	0.0299854	0.250666	0.0412062	0.0205965	0.0164323	0.0589649	0.0207735	0.042455	0.0119018	0.0238891
ADAM23	0.0496389	0.0360665	0.212288	0.0772823	0.0551197	0.236882	0.195254	0.161731	0.147709	0.166906	0.273395	0.0836175	0.0423012	0.0179279	0.149262	0.0298361	0.0879857	0.0750582	0.30158	0.170923	0.320987	0.0916109	0.0711713	0.0260738	0.119956	0.0427153	0.132452	0.0697394	0.043022	0.0351667	0.0469173	0.205433	0.115856	0.160968	0.0463722	0.253282	0.125218	0.135625	0.197659	0.098292	0.305018	0.14633	0.0084394	0.201993	0.0644289	0.280893	0.166228	0.0552698	0.0848342
NCF1	0.144675	0.108058	0.213741	0.130306	0.0235918	0.398477	0.0696423	0.15482	0.370212	0.19748	0.317992	0.226664	0.738413	0.146304	0.425385	0.368916	0.391651	0.17085	0.117756	0.190207	0.401853	0.108743	0.286004	0.0290156	0.409838	0.113178	0.24566	0.970097	0.191504	0.146754	0.174036	0.246857	0.0955015	0.254644	0.243686	0.39147	0.358318	0.525957	0.1692	0.0607677	0.21936	0.271399	0.229572	0.42459	0.216588	0.0947228	0.0430191	0.259288	0.40546
PCSK2	0	0.0125841	0.0110048	0.012747	0.00384641	0.00499753	0.0204381	0.0141986	0.0289725	0	0	0.00291754	0.00451467	0.00975825	0.00330262	0	0.0159637	0.0061901	0	0.00516857	0.00727981	0	0.00717389	0	0.00572744	0.00553576	0	0	0	0.00797561	0.0212811	0	0	0.00644233	0	0.00638255	0	0.0111851	0.0068966	0	0.0169411	0	0	0	0	0.0102958	0.00350693	0.00294938	0.0118399
ADAM12	0.170864	2.38485	1.34691	0.366019	0.314771	1.51391	1.78014	0.210644	0.155985	1.78405	0.81174	0.450286	0.142597	0.233499	1.35372	0.602324	2.05699	0.148859	0.873436	0.448941	0.214258	0.243407	0.308986	0.210548	0.9703	0.298038	0.471866	0.187339	0.3362	0.297715	0.488853	0.85168	1.01225	0.994295	0.186223	2.16257	0.27492	0.537956	0.940637	0.106682	0.421588	0.894283	0.0531268	1.68958	0.215031	0.739081	2.71884	0.685977	1.93784
SLFN12L	0.00946436	0.0259195	1.43284	0.0187536	0.0282944	0.0588194	0.130298	0.0208891	0.122546	0.0307257	0.148428	0.0429231	0.0763833	0.0239274	0.0777416	0.106189	0.046972	0.0637486	0.052961	0.0912487	0.160652	0.0244537	0.163592	0.0765587	0.13482	0.0407214	0.0207973	0	0.0574193	0.0352014	0.0626181	0.119713	0.0300663	0.0284341	0.0618906	0.0375603	0.33902	0.0493668	0.0405854	0.0327964	0.016616	0.075115	0.0413	0.0658998	0.0483694	0.00757362	0.0154783	0.0477308	0.0958048
CR1	0.00794296	0.00155378	0.135877	0.0432822	0	0.0863873	0.0504705	0.0525935	0.167685	0.0499614	0.277684	0.0198128	0.0306588	0.00803244	0.124373	0.0222797	0.0936255	0.0554118	0.053337	0.0319085	0.256172	0.0184705	0.0752905	0.0175232	0.0883968	0.0102526	0.0610895	0.0927621	0.00963782	0.0344666	0.0525522	0.082644	0.0144189	0.0318178	0.0389563	0.0236419	0.120221	0.110483	0.0681226	0.00458739	0.0732111	0.119776	0.003151	0.035195	0.0766775	0.0111233	0.0194852	0.0436997	0.020101
ABI3BP	0.136873	0.0438131	2.35917	0.0945137	0.0719186	0.370544	0.294294	0.231912	0.513697	0.0942567	0.539351	0.101577	0.0916903	0.0796933	0.266168	0.279217	0.252167	0.325269	0.153184	0.319911	1.45971	0.188612	0.289083	0.115904	0.199407	0.110644	0.0956993	0.117272	0.161046	0.200547	0.768369	0.250469	0.112939	0.163377	0.18534	0.172835	0.650787	0.0937496	0.333491	0.134145	0.371372	0.414772	0.123405	0.1444	0.235527	0.147698	0.208018	0.0494415	0.125957
GPR176	0.603792	1.31313	0.979721	0.536627	0.164581	1.12436	1.03437	0.718585	0.19495	1.10621	0.852925	0.511425	0.26172	0.619573	0.952724	0.971339	1.12374	0.230687	1.24218	0.670596	0.783749	0.477194	0.720361	0.143652	0.450607	0.504294	0.663397	0.633098	0.614115	0.407313	1.08682	0.492727	0.568183	0.96035	0.261291	0.986677	0.72572	0.818233	1.0471	0.19487	0.592376	0.704716	0.267706	1.02294	0.322697	0.948576	1.08427	0.74498	1.18481
PDZRN4	0	0.0310756	0.050954	0.0393474	0.011873	0.0848446	0.231323	0.284882	0.0279475	0.124904	0.0843433	0.045029	0.0139358	0.00502027	0.0815558	0.0278497	0.234064	0	0.288909	0.0398857	0.0224712	0	0.0193762	0	0.0176794	0.00854385	0	0	0.0120473	0	0	0.234968	0.0180237	0.0795444	0	0.0492539	0.0100184	0.017263	0.117086	0.0229369	0.252753	0.0315201	0.00393875	0.0377089	0.00563805	0.119178	0.0270628	0.0227603	0.0730947
RSPO2	0	0.0173162	0.236609	0	0.013232	0.0773639	0.105464	0.11397	0.105898	0.0269419	0.0506139	0.0050183	0.0310618	0.0279745	0.164739	0.0620746	0.137292	0	0.0123837	0.0266706	0.0626081	0.00571795	0.043188	0.0162741	0.00985147	0.0476089	0.0607873	0.0136026	0	0.123466	0.0732092	0.0406338	0.0100433	0	0.0241195	0.0329349	0.0111651	0	0.14235	0.0127811	0.0874187	0.158076	0	0.0700417	0.0691172	0	0.0301604	0.0101462	0.0458219
FBLN2	0.539357	9.2032	1.78056	1.87497	2.03112	9.78404	4.50938	1.58028	3.04171	4.4351	1.64474	1.33463	1.19864	0.851639	11.3819	3.07884	7.16174	0.651011	11.6278	2.10589	0.760262	0.308053	1.07368	0.466215	2.95701	1.16439	3.53481	6.96775	0.884073	3.23786	4.60147	3.81844	2.92441	5.4898	0.45377	7.57622	0.463071	8.48933	4.35188	1.28972	8.80465	1.65219	0.0863366	8.73291	1.10152	1.68099	7.9903	1.95656	4.01426
MORN5	0	0	0.224342	0.0519721	0.0627302	0.0407517	0.388874	0.77187	0	0	0	0.0951627	0.0368143	0	0	0	0.260348	0	0.293543	0.0842929	0	0.0271076	0	0	0	0	0	0	0	0	0	0.10702	0.0238066	0	0	0.0520457	0	0	0.112475	0	1.01306	0.0832669	0	0	0	0	0.0857904	0.0240504	0.0965474
ANGPTL7	0	0	2.48849	0	0.0121648	0.0158054	0.0215462	0.119747	0.0572687	0.00825633	0	0.0184543	0.00713914	0.0308619	0.010445	0	0.0252438	0.00978854	0.0683097	0.0326927	0.138141	0	0.0226885	0.0149616	0.0181139	0.0175076	0	0.025011	0	0.050448	0	0	0.0092333	0.0135832	0	0	0.0205292	0	0.0218115	0	0.196456	0	0.0080711	0	0	0.0651237	0.0221823	0	0
DOCK2	0.0635838	0.128527	2.39899	0.157489	0.0696991	0.72172	0.310496	0.285873	0.745737	0.293865	1.17953	0.128163	0.292527	0.183969	0.707263	0.33193	0.705647	0.27872	0.347897	0.300839	1.02333	0.198968	0.653914	0.244181	0.487472	0.255337	0.326016	0.525441	0.775798	0.297804	0.37394	0.71778	0.237261	0.41625	0.334946	0.413556	1.13524	0.466778	0.624851	0.175451	0.387605	0.661639	0.278864	0.538879	0.222655	0.162538	0.119392	0.225114	0.258431
MRO	0.0164825	0.0515883	0.133931	0.0244951	0.00985517	0.0256091	0.0436383	0	0.0371163	0.0334438	0.0269265	0.0336385	0.10989	0.0375035	0.0761569	0.0115582	0.0102255	0.00793005	0	0.052971	0.0746085	0	0.0298687	0.00606045	0.0586987	0.0212753	0.0271645	0	0.109998	0	0	0.010088	0.0935029	0.253097	0.00898207	0	0.0249471	0	0.0618459	0	0.0506404	0.0392447	0.134043	0.0313001	0.00935968	0.0230821	0.0404341	0.0491193	0.0796319
TNS1	0.362045	1.93962	5.13201	1.29015	1.01951	2.89875	9.55131	2.90634	1.22127	1.6339	2.59475	2.4828	0.440544	0.989124	3.31115	4.09895	5.77454	0.892003	7.52214	2.22853	1.80731	1.49821	2.35895	1.05208	1.4583	0.708519	1.79324	1.89513	0.85734	1.86422	1.9897	3.50368	1.74906	4.18123	1.02466	5.0752	1.56143	1.6194	4.06915	0.610426	9.95977	2.13652	0.180689	3.04024	1.52202	3.52217	4.04124	1.04546	3.32633
HCAR2	0.0444008	0.0607989	0.189887	0.395911	0.0265479	0.120725	0.117553	0.261329	0.012498	0.441446	1.68281	0.171163	0.0545304	0.134703	0.558469	0.934071	0.468272	0.021362	0.24846	0.392408	0.150736	0.0917771	0.0742712	0.0163257	0.158123	0.114623	0.73176	0.382079	0.134687	0.0275238	0.0734412	0.0905836	0.110827	0.0148217	0.145176	4.82373	0.24641	3.01077	0.238002	0.0769299	0.019488	0.528589	0.0968768	0.112422	0.0504264	0.0888266	0.314663	0.631055	0.52096
SLIT2	0	0.0440216	0.376947	0.0185798	0.050458	0.524469	0.228391	0.313882	0.116132	0.125569	0.349251	0.19349	0.00987072	0.0521525	0.170891	0.0854789	0.290855	0.26391	0.466985	0.161972	0.265272	0.00726813	0.237885	0.834341	0.0960041	0.157342	0.0875695	0.0518711	1.08655	0.127876	0.139585	0.365376	0.200003	0.367783	0.137963	0.386077	0.151382	0.073364	0.326701	0.238278	0.304547	0.0520933	0	0.145417	0.0638948	0.943557	0.253025	0.0171958	0.120803
PABPC4L	0	0.0324286	0.165425	0.0912456	0.0275333	0.0643917	0.0975331	0.108411	0.00518476	0.0411113	0.078236	0.0125305	0.01939	0.0279405	0.118204	0.0774991	0.0342813	0.0487407	0.0618435	0.059196	0.010422	0.0761468	0.0924335	0.0135453	0.0327984	0.0158504	0.0202379	0	0.0223499	0.0342545	0.0914004	0.0601252	0.0543353	0.0645614	0.0301128	0.00913748	0.0557577	0.0320259	0.118481	0.010638	0.0242535	0.0730944	0.00365354	0.0757865	0.0993661	0.0663289	0.0602476	0.00844487	0.0466138
CRTAC1	0.0128154	0.0501381	0.0876911	0	0	0.129424	0.325721	0.131998	0.0649314	0.0104012	0.00837426	0.0348725	0.00899375	0.00647987	0.0789505	0.0179733	0.286215	0.0184971	0.11474	0.102964	0.0145022	0.00662239	0.0142912	0.0471207	0.0228195	0.0441116	0	0.204804	0.0155499	0.0317767	0.0847891	0.0888933	0.0407118	0.20962	0.0279347	0.572166	0.00646557	0.200538	0.0686942	0.118422	0.0674975	0.183079	0	0.0486724	0.00727726	0.1487	0.125752	0.011751	0.0766564
SOX11	0.0156668	0.279909	0.268006	0.0931314	0.0374698	0.0486833	0.0608354	0.0499471	0.00293996	0.0762927	0.0204751	0.146842	0.0164923	0.0818571	0.07775	0.0292966	0.103674	0.0301504	0.0642906	0.0797201	0.017729	0.0242877	0.0247507	0.00384035	0.0418453	0.0584204	0.0459025	0.0192595	0.0253464	0.0388471	0.0518274	0.0404857	0.0402902	0.268464	0.0170751	0.036269	0.0210778	0.0363197	0.100775	0.0965146	0.064179	0.14921	0	0.135533	0.0326204	0.156712	0.125263	0.0311256	0.110533
AVPR1A	0.0610874	0.143397	0.842531	0.113479	0.0228282	0.213552	0.0970391	0.0224713	0.06878	0.111554	0.324332	0.04502	0.0669856	0.335904	0.109765	0.13922	0.123167	0.0257165	0.128188	0.0674852	0.155538	0.110485	0.140503	0.0280765	0.197153	0.0459961	0.0419486	0.028161	0.0648569	0.0852024	0.0757812	0.0747759	0.155943	0.132547	0.00832231	0.11364	0.0115573	0.0132765	0.180096	0.0352805	0.0335148	0.412104	0.0090876	0.111171	0.17778	0.0336075	0.116555	0.136534	0.165133
CSMD2	0.145449	0.0696591	0.083653	0.00248454	0.0119953	0.0545481	0.132787	0.0221397	0.00988237	0.0641127	0.117986	0.0261584	0.21559	0.247259	0.0656591	0.0351706	0.0684531	0.00723911	0.0196461	0.0624595	0.00851349	0.0259177	0.0237706	0.0350386	0.0424209	0.0258955	0.0165318	0.0369937	0.0395569	0.0373088	0.0331834	0.0542309	0.111532	0.0292992	0.00819947	0.114451	0.012652	0.0523223	0.0806534	0.0202765	0.0550336	0.103496	0.00198966	0.0571459	0.00996821	0.029098	0.0765564	0.0356418	0.0553857
IGLON5	0.0349448	0.266596	0.0747234	0.0173107	0.031341	0.122161	0.25905	0.0257092	0.0688543	0.049633	0.057087	0.0237724	0.018393	0.0265038	0.0179401	0.147028	0.0433581	0.0168125	0.0782181	0.0280761	0	0.0270867	0.0730671	0.0899416	0.0155559	0.0150353	0.153578	0.0214791	0.0636019	0.0433241	0	0.0142584	0.134801	0.204139	0.0380859	0.208023	0.0617057	0.212654	0.112389	0.020182	0.184051	0.0277343	0.0138627	0.110599	0.00992176	0.741038	0.285749	0.112149	0.241183
COL24A1	0.0761422	0.134052	0.521014	0.0471486	0.0227633	0.0998179	0.251988	0.0175058	0.101805	0.0656606	0.0808525	0.0625898	0.0116892	0.0312812	0.109941	0.0400455	0.153521	0.00457917	0.122498	0.0229409	0.0484676	0.0172142	0.0543961	0.0209975	0.105923	0.0122854	0.00522867	0.0468015	0.0461947	0	0.0944573	0.384467	0.114465	0.139796	0.0726132	0.165254	0.038415	0.0248227	0.0969344	0.060466	0.0334195	0.105755	0.00377574	0.147605	0.00270235	0.146615	0.150468	0.0545457	0.0963455
NPR3	0.00461515	0.133615	0.197374	0.0182898	0.0551893	0.100388	0.102638	0.176562	0.015589	0.0393301	0.0271421	0.159074	0.014575	0.0140014	0.163485	0.0323633	0.30922	0.0222043	0.816089	0.774972	0.0678942	0.021464	0.0463198	0.0848469	0.0205447	0.0119143	0.0354952	0.022694	0.072799	0.0801053	0.167941	0.0470776	0.0691178	1.01372	0.01509	0.187736	0.0209557	0.0481459	0.0791634	0.085294	0.060769	0.0512801	0.0915423	0.102248	0.0366902	0.120028	0.334617	0.00423185	0.131659
TMEM52B	0	0.0357405	0.189762	0.0129297	0	0.0811063	0.0691034	0.0576082	0	0.0794397	0.0255836	0.0828617	0.0137381	0.0131975	0.066999	0.0732121	0.12954	0.0188364	0.175268	0.0524264	0.0443048	0.00674387	0.0254684	0.00959702	0.0232381	0.0112302	0	0.0160432	0.0316703	0.0161798	0.0431722	0.0585743	0.017768	0.217822	0	0	0.0131683	0.0453814	0.111927	0.0301487	0.0343678	0.0414306	0	0.0413044	0.0148215	0.0208866	0.0142287	0.0478664	0.0360289
DOK5	0.122401	0.246278	0.568334	0.259861	0.10455	0.448269	0.185178	0.321612	0.0787511	0.383178	0.125688	0.134814	0.0981714	0.106097	0.305216	0.318806	0.347131	0.0588891	0.508808	0.23883	0.257236	0.063251	0.0146246	0.0642934	0.0934074	0.0300938	0.134484	0.0859825	0.0212169	0.0867148	0.0578448	0.363868	0.14284	0.198459	0.0762303	0.451063	0.070575	0.243219	0.393662	0.141383	0.0460481	0.222045	0	0.398463	0.0595763	0.356811	0.448017	0.0962015	0.193095
ZFHX4	0.0029026	0.0272543	0.280543	0.0143787	0.00347101	0.0496076	0.107587	0.036303	0.0179746	0.0353369	0.0208638	0.056605	0.00611107	0.00733823	0.0447044	0.00814168	0.0828328	0.00418947	0.103952	0.0419772	0.0328466	0.020999	0.0420793	0.0149415	0.0387634	0.00749323	0.0159457	0.0785008	0.12679	0.00719721	0.0960208	0.100669	0.0513738	0.143402	0	0.0806349	0.00732204	0.0302803	0.0404528	0.00335274	0.058603	0.589742	0.124359	0.0734932	0.00824125	0.175366	0.0759519	0.0119769	0.0627709
ADH1B	0.0558345	0.00273055	0.495479	0.117551	0.00417304	0.298205	0.258693	0.862639	2.00384	0.0991291	0.460626	0.0253223	0.0808176	0.00352897	0.673617	0.460053	0.519579	0.0201472	0.531149	2.57944	1.72966	0.0252461	1.27837	0.102649	0.142917	0.0120117	0.391083	0.386091	0.135497	0.63166	0.0461765	0.173712	0.0063348	0.0023298	0.0456401	0.0692454	0.0809871	0.436856	1.474	0.112864	0.747442	0.177255	0.0221497	0.0706859	0.182309	0.0223401	0.0494614	0.00319983	0.00642268
SELP	0.0521869	0.117399	0.390574	0.284372	0.0858091	1.61153	0.80137	1.15183	0.815276	0.307079	0.750238	0.343186	0.270105	0.00659684	1.14535	0.677018	0.841768	0.112986	0.715471	0.356397	0.398629	0.0202258	1.62951	0.182291	0.151004	0.0785887	0.788406	1.09062	0.205798	0.291153	0.690557	0.489754	0.420388	0.0435519	0.284389	1.1391	0.598988	0.453684	1.24483	0.16577	1.01929	0.165675	0.0672838	0.677197	0.185216	0.297549	0.064011	0.26319	0.126065
DSEL	0.425185	0.128966	0.351415	0.085197	0.0628421	0.174432	0.0860084	0.0948984	0.0322738	0.112444	0.159211	0.0303331	0.0150872	0.0289871	0.129989	0.0938023	0.100769	0.0321786	0.1604	0.0307066	0.0973115	0.0444369	0.143844	0.0281053	0.0680538	0.0205551	0.0944815	0.0234916	0.0637642	0.0473834	0.047412	0.0779716	0.0628748	0.0558164	0.026034	0.0853176	0.0433846	0.0415318	0.15877	0.132438	0.0964542	0.068249	0.00947598	0.0937454	0.0488312	0.0841053	0.0963608	0.0700895	0.0857287
LTBP2	0.540927	3.72506	4.21545	0.7493	1.16794	5.99204	2.35506	2.50203	1.01789	2.78456	3.82599	1.36745	0.729361	1.62333	3.56386	2.50773	4.46819	0.920512	3.46416	1.54928	4.30757	1.79363	2.68657	0.788205	1.64545	0.737008	1.49132	3.04779	1.97513	1.67659	4.53988	3.39448	2.3344	3.19675	0.878867	4.38787	3.59074	4.34548	3.75328	1.43476	2.32142	2.17837	0.510639	3.97886	0.611491	2.80159	4.12836	1.12519	2.59033
ITGBL1	0.0516248	0.0403947	0.113545	0.0146135	0.0837825	0.578656	0.437373	0.238737	0.0830368	0.359139	0.0337344	0.264233	0.0232907	0.0633934	0.416481	0.124119	0.384324	0.0496752	0.825382	0.34367	0.0417286	0.125764	0.00616822	0.0162702	0.131321	0.0317315	0.32412	0.217588	0.0984349	0.137151	0.561134	0.439341	0.408329	0.475142	0	0.782928	0.0483703	0.294924	0.474384	0.178893	0.414329	0.0702388	0.00292568	0.863638	0.0251274	1.05639	0.241225	0.0101437	0.108588
FGF1	0.0776867	0.222887	0.62018	0.017104	0.0412889	0.24811	0.219391	0.158764	0.034016	0.126104	0.0564052	0.0665508	0.0424045	0.0829263	0.146238	0.205802	0.278462	0.0498353	0.280154	0.0832223	0.136753	0.120435	0.105885	0.0888675	0.0768508	0.0371394	0.0853557	0.0318339	0.125685	0.0856134	0.28555	0.193712	0.101852	0.155598	0.037631	0.188411	0.108873	0.0150081	0.231347	0.319056	0.0985037	0.0548062	0.0171214	0.109278	0.0588196	0.383362	0.108229	0.0554048	0.13901
CYTH4	0.236497	0.520457	1.75101	0.47594	0.101635	1.22865	0.328722	0.619851	0.83212	0.746785	1.81584	0.415621	0.819487	0.736167	1.2369	0.932858	0.972007	0.408907	0.934649	0.475028	1.42177	0.244421	0.747929	0.206523	0.815908	0.432459	0.75517	1.58085	1.00436	0.586412	1.05129	1.13082	0.479625	1.19406	0.491346	1.67915	1.04775	1.87608	1.05377	0.315857	0.674705	1.39601	0.510142	0.963702	0.256001	0.328232	0.213532	0.779324	0.788927
ZNF521	0.131704	0.572524	1.72105	0.195729	0.122497	0.790098	0.712883	0.376818	0.1936	0.599789	0.463782	0.22565	0.120671	0.247877	0.627315	0.543876	0.581025	0.11969	0.589596	0.335086	0.414	0.325169	0.389618	0.0968523	0.267088	0.170001	0.739607	0.305823	0.230832	0.163285	0.677741	0.343331	0.282252	0.266231	0.119619	0.515423	0.335926	0.267158	0.682441	0.346516	0.333991	0.371657	0.0522475	0.467787	0.216056	0.553313	0.362977	0.150957	0.265967
SUSD5	0.00909206	0.0213428	0.178865	0.0270238	0.0108726	0.120074	0.14443	0.113715	0.0716591	0.0332067	0.0297062	0.0494816	0.025523	0.105736	0.0700158	0	0.0451243	0.0262461	0.366319	0.197233	0.0411553	0.0375868	0.0253478	0.0267444	0.0242844	0.125182	0	0.0223541	0.0772248	0.0563612	0	0.155812	0.0412623	0.124438	0.0495467	0.0541242	0.0321097	0.0474249	0.146208	0.0210042	0.111737	0.0577282	0.0180343	0.0633075	0.0567926	0.0909462	0.104086	0.0166739	0.0585685
VCAN	0.515781	4.29767	21.2625	1.14369	1.37309	5.68355	4.21046	2.39425	0.693077	4.4017	7.1681	2.0454	0.990036	1.99788	4.98537	3.53075	5.12731	0.951247	3.18172	2.43953	4.61032	4.17884	4.72641	0.930173	2.19217	1.03299	3.12358	1.41531	1.38206	1.10002	5.02736	3.31212	3.70202	6.87267	0.632412	5.07773	1.91138	1.59072	5.22009	1.13125	3.9482	3.28947	0.250894	5.07221	1.63006	9.12207	6.1507	1.24992	3.97091
KRT6A	0.668689	60.8709	0.0266023	0.0924422	0.00929812	0.398666	1.33397	0.011441	0.0087546	0.542719	0.274369	1.9677	1.71342	0.629043	1.10173	0.436197	0.0771798	0.0598545	0.0696162	0.0999539	0	0	0.0346836	3.52222	0.0138452	0.0267637	22.7586	0.267638	0.0188691	0	0.25722	1.4467	0.0705742	6.48371	0.0338975	0.169717	0.0784568	1.29784	0.0500145	1.05979	0.122858	0.0987373	0.672432	0.679211	0.0529838	2.26485	0.347576	2.1603	2.60454
NALCN	0.0101738	0.0139312	0.256709	0	0.0121662	0.0513733	0.0754201	0.0898201	0	0.00619294	0.00664814	0.0299915	0.00178499	0	0.0208924	0.0142686	0.0378699	0.0146844	0.187873	0.0286093	0.0518085	0.0210295	0.00141819	0.00374081	0	0	0.0558909	0	0.0123447	0.0126134	0	0.093402	0.0207773	0.0339618	0	0.035329	0.0128322	0	0.0818022	0.0411307	0.044654	0.0161492	0	0.0611799	0	0.197428	0.0332772	0	0.0280873
SYNDIG1	0.14394	1.4016	0.109437	0.174299	0.296442	1.10578	0.728302	0.258862	0.180073	0.590611	0.292625	0.311894	0.0897922	0.0727807	0.952444	0.560759	0.654849	0.161588	0.46538	0.205595	0.380069	0.115705	0.178352	0.0588057	0.284782	0.0825756	0.615026	0.196609	0.349308	0.356911	0.476168	0.371965	0.32662	0.485832	0.122017	1.17422	0.129102	0.361497	0.600103	0.166263	0.463296	0.482346	0.0380677	1.31608	0.072655	0.767896	0.688774	0.0806579	1.00081
NNAT	0.0702129	0.645537	20.8392	0.62607	0.377832	0.736359	2.11917	0.955643	0.276691	0.384655	1.33055	1.624	0.0985499	0.656785	0.342438	0.344653	1.96014	5.01643	3.10391	1.15644	1.23155	0.471676	1.10597	0.748678	0.96893	1.87301	0.424293	0.733669	1.10753	0.696393	3.71634	1.6473	0.685087	1.65239	2.06615	5.25947	2.44422	4.27275	0.940904	0.892118	3.45152	1.72748	0.139268	1.28889	0.657865	0.252837	0.497589	0.289717	0.258452
CCDC8	0.141715	1.10333	0.18182	0.0280808	0.254201	0.913762	0.765402	0.271079	0.167539	0.678607	0.314854	0.475606	0.134264	0.214967	0.712992	0.33788	0.668171	0.163636	0.713712	0.159404	0.352811	0.270957	0.272611	0.166742	0.39113	0.182923	0.435974	0.226477	0.137563	0.263545	0.60945	0.641841	0.41161	0.969785	0.0617815	1.89814	0.107246	0.394238	0.516552	0.474708	0.671761	0.539874	0.0224875	1.53395	0.217278	1.11136	1.38287	0.188421	0.665104
METTL24	0	0	0.175629	0	0	0.0398788	0.0815451	0.188834	0.0433486	0.0104158	0.100633	0.0232811	0.00900643	0	0.0658848	0.0719947	0.318464	0.0123488	0.172353	0	0.116181	0.106108	0.0572455	0.0377497	0.114258	0.0441737	0.0564013	0.0631055	0	0.063643	0	0.0942549	0.0232967	0.12852	0	0	0.0517974	0.178507	0.275164	0	0.112654	0.0407416	0	0.113729	0.0437251	0.0513482	0.181898	0.0353028	0.0118099
COL10A1	0.190914	9.43922	5.41935	0.815701	0.77765	3.84685	3.82882	1.00076	0.0134347	2.0676	0.0935652	1.06607	0.489873	0.150832	5.80723	0.886935	4.53031	0.0344446	8.18603	0.412231	0.175536	0.0986556	0.0898174	0.0526478	1.00922	0.23616	0.445742	0.0146684	0.56465	0.695287	3.82885	2.52195	1.55956	4.69212	0.0130047	3.17272	0.150499	0.580897	2.00834	0.358348	0.49229	0.852308	0.0142006	3.46682	0.0609814	2.5351	10.1799	1.90376	4.79847
CDH2	0.0275958	0.403066	0.739577	0.118475	0.0494998	0.343006	0.857251	0.0812101	0.0724987	0.23517	0.120217	0.150184	0.0580996	0.106975	0.170007	0.167711	0.399464	0.146045	0.41179	0.0517337	0.0520469	0.0142602	0.0589831	0.0541155	0.139224	0	0.0909599	0.101772	0.0558069	0.114043	0.456448	0.273989	0.187856	0.678609	0.0100254	0.574963	0.0603309	0.0959611	0.285982	0.0425005	0.234166	0.51104	0.032842	0.407586	0.0365642	0.217148	0.310902	0.0590425	0.279344
ADAMTSL3	0.00466814	0.016437	0.539029	0.0138749	0.0111646	0.213961	0.207633	0.322834	0.0525599	0.0435705	0.0640587	0.0931529	0.0196564	0.0118018	0.150983	0.157128	0.162177	0.0224593	0.250773	0.112517	0.137348	0.0675438	0.210832	0.0514927	0.0540296	0.00401703	0.123095	0.103295	0.0339853	0.0752376	0	0.127617	0.0826226	0.162063	0.020351	0.0972616	0.0259067	0.0649316	0.32029	0.0754892	0.200791	0.0666887	0.00370374	0.0413687	0.0238574	0.694815	0.0992474	0.00428044	0.0687333
SBSN	0.045854	0.0717586	0.0588305	0.0227149	0	0.0356218	0.0728404	0	0.258142	0.0651277	0.0149817	0.103979	0.01609	0	0.0588518	0.0321547	0.0284469	0.0330918	0	0	0	0.0355428	0.00639184	0.01686	0	0.0197292	0.176332	0	0.0278192	0.284247	0	0.056129	0.0312147	0.0153067	0.0249879	0.181977	0.0347012	0.119589	0.0245791	0.0264826	0.764779	0.0363926	0.00909523	0.043538	0	0.0733871	0.137484	0.115626	0.13714
GLT1D1	0.0130917	0.0204877	0.190362	0.103765	0.0234832	0.0305111	0	0	0.0221105	0.0796909	0.0941033	0.0771863	0.0321569	0.0264784	0.0470476	0.0550828	0.0649748	0	0.0146518	0.0105184	0	0.0473564	0.0364985	0.0192547	0.0116558	0.123923	0.100689	0.0965635	0	0.0486929	0.0433088	0.0213671	0.0475311	0.00874043	0.0713427	0.181846	0.019815	0.27315	0.112281	0.015122	0.0344765	0.0207808	0.0155806	0.041435	0.0446051	0.0419053	0.00713687	0.0660244	0.0542142
GAP43	0.0218175	0.571894	0.0373223	0	0	0.220337	0.854889	0.0802567	0.282496	0.0177074	0.0427701	0.0395789	0.0689011	0.0220632	0.201613	0.0305986	0.378983	0.115464	0.219756	0.0175291	0.0493785	0	0	0.0481322	0.0388489	0	0.0479425	0.0268206	0.0529457	0.189343	0	0.0801189	0.108915	0.276754	0.0237786	0.259755	0.0220145	0	0.280675	0	0.191518	0	0	0.0690517	0.0247783	0.506308	0.118936	0	0.421626
ISM1	0.03512	0.625176	0.645843	0.278361	0.157491	2.74195	0.948414	0.322977	0.0593138	0.277913	0.0229493	0.382266	0.0677792	0.0621523	1.28013	0.443296	0.762571	0.0844842	0.628882	0.126976	0.0993568	0.10889	0.17624	0.0258265	0.281411	0.0453322	1.40842	0.0215868	0.0852277	0.108853	0.348541	0.336752	0.19923	1.04926	0.0382769	0.540087	0.0354372	0.42744	0.583586	0.851896	7.26023	0.222987	0.0208983	0.4335	0.0897435	1.33493	1.12001	0.483048	0.31511
GLT8D2	1.35026	1.55757	1.97646	0.730947	0.524356	2.56291	1.88695	1.42353	0.383993	2.30477	1.73738	0.732325	0.571494	0.696813	2.28685	2.36227	1.8308	0.508992	1.55791	0.682229	1.33896	0.805652	0.877068	0.378755	0.855144	0.371338	1.72827	1.07808	0.692511	0.483228	1.05914	1.42563	0.953924	0.873594	0.364116	1.97497	0.772528	0.580871	1.43264	0.466291	0.892019	0.86174	0.281632	1.48032	0.426851	1.54279	1.67706	0.733937	1.4091
COL5A1	2.8242	23.0489	12.7882	4.53174	5.28731	18.7532	14.9199	3.55979	1.80298	13.6721	17.6943	10.5882	2.73596	10.2121	17.4781	15.5696	21.4541	3.43413	17.2657	4.11638	9.56019	15.3344	12.4208	4.40807	9.1157	5.84457	18.7476	10.1454	4.17242	6.51847	22.8587	13.5857	14.1171	22.9713	3.30869	29.0095	6.58019	9.84204	14.4972	6.39744	9.88081	11.9501	0.987991	27.3024	5.9204	16.3019	30.6432	7.78199	15.9738
CNGA3	0.0208008	0.020345	0.373624	0.0103042	0.00621857	0.105035	0.110142	0.0459102	0.0351304	0.0211029	0.163109	0.0377347	0.00364948	0.110435	0.0800911	0.0291728	0.0129044	0	0.0116398	0.0250684	0.0353082	0	0.00289954	0.0152965	0.0370386	0.00894977	0.0342814	0	0.0252393	0.0257886	0	0.0212182	0.00943999	0.0902672	0	0.051594	0.0157415	0	0.156098	0	0.0456484	0.0660354	0	0.0724175	0.0118118	0.024968	0.00566972	0	0.0430692
PTGER3	0.0471698	0.153172	1.55331	0.107487	0.112814	0.469044	0.309713	0.229042	0.0371769	0.380924	0.107882	0.149749	0.0264828	0.0333908	0.404411	0.304312	0.421391	0.129357	0.311466	0.170542	0.117433	0.0195001	0.0907386	0.100594	0.117589	0.0365315	0.155479	0.144967	0.0744053	0.105265	0.140438	0.188616	0.128442	0.210996	0.010282	0.346317	0.0404565	0.131222	0.273072	0.168904	0.281565	0.134773	0.00187124	0.247824	0.0455355	0.268	0.272572	0.103805	0.186653
CLEC7A	0.152139	0.314616	2.91861	0.667526	0.0259904	0.785118	0.58693	0.519676	0.195769	0.83789	1.83209	0.246424	0.35463	0.263748	0.786636	0.807767	1.03822	0.177764	0.583779	0.288125	1.50029	0.292011	0.963426	0.239742	0.686934	0.233784	0.561173	0.267182	0.659294	0.28293	0.251646	0.532087	0.22193	0.649339	0.201346	0.754725	1.0088	0.54794	1.04851	0.0878666	0.228944	1.51796	0.331948	0.481516	0.172786	0.213055	0.278433	0.802146	0.440016
NAP1L3	0.0517617	0.202509	0.236125	0.0512828	0.0412655	0.335094	0.274083	0.279265	0.135987	0.322082	0.14657	0.172151	0.102924	0.069793	0.336599	0.241983	0.192672	0.0830116	0.52137	0.124762	0.1562	0.115908	0.149117	0.0888169	0.138253	0.0593893	0.0758287	0.190895	0.0628066	0.149738	0.114155	0.225282	0.133115	0.190067	0	0.359488	0.0522292	0	0.388441	0.119578	0.196896	0	0.0205341	0.273041	0.0979769	0.372789	0.404452	0.0711942	0.111145
RAB31	1.54874	7.66012	7.75988	2.90731	1.75456	7.37085	7.28571	4.43177	1.4455	7.2012	4.97494	2.72084	2.1595	2.1226	8.95533	5.77317	9.23389	0.768658	8.91282	2.70477	4.28003	1.96289	4.37002	1.11493	3.36009	1.50107	3.02711	1.49306	3.32324	2.19297	5.7436	4.61973	3.50321	4.79716	1.27041	8.22479	2.5086	1.57315	7.34921	1.60062	2.65463	4.23096	0.540018	6.55284	1.9811	4.35727	7.81632	3.75957	7.35115
SELL	0.26735	0.268028	1.00044	0.860849	0.0899171	1.45384	1.1856	0.762182	1.46746	1.72232	1.6815	0.424373	0.744635	0.109834	1.25243	0.984253	0.870758	1.03705	1.79526	2.51048	2.77959	0.284943	0.754664	0.31948	1.23476	0.273196	0.862868	0.616234	1.19621	0.393606	0.718592	1.00223	0.629403	0.172913	1.07447	1.19363	1.98108	1.07494	0.967326	0.366713	2.90423	1.24659	0.278404	0.676925	0.531355	0.528165	0.291488	2.4438	0.599692
LEP	0.0133138	0.0104176	0.250529	0.0131906	0	0.0103428	0.028199	0.0293852	0.0299807	0	0.00869992	0.0060381	0	0.0134637	0	0	0.0165192	0.012811	0.0149003	0.363692	0	0.00687993	0	0	0.0237069	0	0.0146281	0	0	0	0	0.0380266	0	0.039999	0	0	0.00671701	0	0.0713657	0	0.0233741	0	0	0	0	0.005327	0	0.00610401	0.0183779
QKI	0.133705	0.515919	4.48029	1.88312	0.233562	0.983701	0.87734	1.46009	0.419156	0.774513	2.30417	0.376909	0.371653	0.913336	1.30823	2.73924	0.959592	0.27497	1.81619	0.937327	2.06782	0.571706	1.1782	0.252557	1.17639	0.604606	0.532886	0.325509	0.722103	0.487546	0.832581	1.0451	0.770979	0.820891	0.568607	0.613857	1.30019	0.387452	1.17482	0.230146	0.430352	0.977936	0.142483	0.706947	0.644616	0.913644	0.998998	0.48319	0.723772
FCRL3	0.0139287	0.0517693	0.142964	0	0	0.146078	0.0590032	0.0256188	0.215638	0.0226096	0.145629	0.0157925	0.114857	0.00352141	0.0858095	0.0781392	0.0950523	0.180937	0.0623543	0.0391682	0.449221	0	0.0446568	0.046093	0.186015	0.0539368	0.0153037	0.0428071	0.245062	0.0604404	0.0691165	0.130716	0.0158031	0.0185985	0.0303616	0.00690971	0.604346	0.0484356	0.0746621	0.0321777	0.0978153	0.143711	0.0386791	0.0705346	0.174009	0.00557306	0.0227795	0.0159649	0.0320446
NKX3-2	0.048768	0.457913	0.0417128	0.0966337	0.0680379	0.391484	0.327093	0.550147	0.0366062	0.343034	0.223073	0.331761	0.0342251	0.0986347	0.567499	0.341981	0.746282	0.101674	1.10978	0.117547	0.0735829	0.0924038	0.0634483	0.0836801	0.274986	0.0979203	0.303633	0.199838	0	0.060462	0.107553	0.185721	0.309851	0.450399	0.354345	0.483853	0.0164028	0.367434	0.296266	0.244101	0.485174	0.180625	0.0257952	0.391018	0.0553862	1.24881	0.549435	0.0670766	0.194473
KRT5	0.700182	0.23658	0.0816664	0.0210214	0.0126864	0.197796	0.0224699	0.00780502	0.0179171	1.18822	0.0138647	0.202077	0.018613	0.0643699	0.185177	0.0297574	0.013163	0.00510409	0.011873	0	0.0120052	0.00548214	0.00591528	0.0390074	0.0377808	0.0547746	29.0936	0.456457	0.347558	0.0394581	0.14038	2.30719	0.00481457	0.00354138	0.0346873	0.463124	0.0535232	0.0553364	0.0113733	23.0499	0.102439	0.488349	0.0294599	0.00671533	0.0180728	0.101873	0.00578332	0.0486387	0.082983
MAB21L2	0.246391	0.751893	3.93392	0.374304	0.304463	2.66697	4.60981	5.63153	0.388386	1.8531	0.676221	1.84005	0.455344	0.265777	1.93956	1.31312	5.82891	0.569006	4.65103	0.435513	0.929409	0.577199	0.860934	0.386539	0.424107	0.310969	1.67843	1.00964	0.219241	0.488756	1.63017	1.31364	1.09583	1.79851	0.125318	2.96608	0.488946	1.74215	2.57102	0.739965	4.54202	0.573617	0.10426	1.42447	0.774191	3.1284	2.78487	0.384077	2.46391
MMRN1	0	0.0355635	0.360478	0.221056	0.04941	0.327404	0.778877	0.498535	0.507087	0.134139	1.46339	0.00749558	0.0318968	0.0083568	0.50061	0.301332	0.399878	0.0477098	0.194218	0.33197	0.19638	0.0042703	0.444642	0.103308	0.0294293	0.0284444	0.87163	0.223492	0.0902431	0.0717168	0.410058	0.101154	0.063755	0.0275855	0.018013	0.172176	0.0792144	0.014368	1.00995	0.0286358	0.232129	0.104938	0.00327824	0.11508	0.206474	0.271126	0.0720785	0.0606192	0.0532325
MATN3	0.0438099	0.159972	0.811892	0.0868091	0.270677	1.05505	0.51035	0.784297	0.0739901	0.480017	0.248107	0.688785	0.0922364	0.0590711	0.712224	0.819234	0.65229	0.224829	2.87646	0.633576	0.380086	0.437685	0.175064	0.0644336	0.143017	0.150797	0.208584	0.179521	0.159474	0.271575	0.289855	0.321761	0.695874	0.297362	0.143244	0.608524	0.169455	0.330078	1.36204	0.455436	0.474305	0.278162	0.0463454	0.26807	0.157558	0.765428	0.620949	0.696304	0.315807
FCGR3A	1.42143	3.76302	6.26807	2.75396	0.3494	3.33726	1.35479	3.19537	0.986928	3.99933	11.8065	2.61442	4.39475	4.3203	8.72442	4.71801	13.6389	0.334338	4.2952	2.18255	8.29285	0.220358	3.01614	0.104529	4.7246	1.64448	4.61583	2.60167	8.31703	0.881135	4.54548	4.20808	3.07489	15.9588	1.1705	2.47581	3.62551	2.58126	4.79167	1.78781	1.20616	7.44567	1.98613	4.63874	0.538108	1.19433	2.65182	2.19401	11.3511
CCL2	0.848299	3.02283	4.628	7.90479	0.589462	7.1778	2.54942	5.09403	0.555005	7.88046	4.52449	2.14198	0.844727	0.83467	5.15542	8.97117	4.43772	1.54428	3.23305	2.43151	5.21491	1.10183	2.84437	0.20232	2.57195	0.651062	5.79377	2.14203	0.862394	1.19383	1.66859	3.84483	2.07057	1.84446	1.22441	3.16184	1.53842	0.916849	4.76835	0.476687	2.0327	3.05698	0.40019	1.69798	0.924362	4.78851	7.73658	2.70144	4.39903
NIBAN1	0.146846	0.359601	2.59577	0.280198	0.126824	1.03937	1.34777	1.2084	0.985903	1.03733	1.68458	0.463719	0.295807	0.398749	0.871153	0.808539	1.24841	0.253817	1.10781	0.43697	1.39094	0.452488	0.977993	0.523937	0.658537	0.313569	0.430245	0.468015	0.541138	0.283201	0.575739	1.33814	0.389983	0.775231	0.426788	0.733862	0.932935	0.387707	1.1603	0.188465	1.52775	1.17409	0.539391	0.633455	0.559001	1.51239	0.52182	0.413924	0.865859
PLP1	0	0.0175855	0.134561	0.0148443	0.00895851	0.0523778	0.11107	0.159835	0.185566	0.0121604	0.0146859	0.00339755	0.028916	0	0.0269219	0.0105066	0.0650657	0.00720854	0.0335367	0.0361136	0.135641	0.00387123	0.150375	0.00550905	0.0133395	0.00644655	0	0.0276282	0.0545398	0.0928782	0	0.021397	0.0509974	0.120036	0.00816485	0.0817592	0.00377956	0.0911773	0.265032	0	0.17098	0	0.00594377	0.0189682	0.0297783	0.0269768	0.0122517	0	0.0137879
GSDMC	0.0620764	0.0850024	0.119466	0.153755	0.00927911	0.0964485	0.0821751	0	0.0611569	0.0629778	0.111551	0.0844594	0.0653472	0.0941635	0.0796726	0.0652958	0.0962775	0.0447991	0.0347369	0.0249374	0	0.0240586	0.246615	0.057062	0.110535	0.080127	0.0170511	0	0.112983	0.0577212	0.359371	0.0253288	0.0563439	0.0466246	0.0169141	0.153973	0.086126	0.0809488	0.0166374	0.0179258	0.013623	0.0985354	0.012313	0.117882	0.0352503	0.0248375	0.0507608	0.0355755	0.0285628
APCDD1L	0.0231015	0.126533	0.454467	0.0228878	0.0138127	0.0717859	0.0611623	0.025494	0.019508	0.0328117	0.0150958	0.0157156	0	0.0175213	0.0830196	0.129598	0.0573268	0	0	0	0.0130712	0.0119378	0.00322024	0.0424708	0.0205676	0.0198793	0.038073	0.0141996	0.0420463	0.0429614	0.114633	0.113112	0.0471784	0.219781	0	0.0687606	0.0233102	0.100416	0.0247662	0.0266841	0.263626	0	0.00458222	0.0511809	0.0131183	0.0554592	0.125936	0.0105914	0.0903509
SLA	0.274259	0.328897	2.6977	0.360327	0.142595	1.05603	1.06707	0.504439	2.04745	0.595195	1.39477	0.294734	0.799184	0.397935	0.850924	0.660585	1.02827	0.40159	0.727319	0.517347	1.13349	0.274206	0.987345	0.43406	0.82808	0.436098	0.687827	0.725611	1.40347	0.546995	0.414192	0.99255	0.297637	0.599068	0.448369	0.798575	2.00033	0.79821	1.34228	0.268585	0.298321	1.00317	0.631512	1.47564	0.220066	0.341132	0.318523	0.530299	1.11379
SPOCK1	0.162249	3.61533	0.466795	0.35803	0.44537	2.06254	2.20248	1.06347	0.0622776	1.1253	0.597581	0.511742	0.126805	0.0820384	1.3706	0.527506	1.67455	0.078061	2.10472	0.272566	0.166914	0.0533545	0.150093	0.162702	0.571246	0.126926	0.559107	0.108794	0.357945	0.45717	1.6834	1.70621	0.756413	1.68392	0.0241137	2.08537	0.089299	0.282101	1.54175	0.26408	1.00345	0.245836	0.0204797	1.45185	0.104698	1.23639	3.0716	0.294167	2.75882
SYNC	0.0652897	0.204348	0.29039	0.232869	0.0468452	0.375332	0.649945	0.317027	0.213183	0.360333	0.315712	0.124364	0.0458199	0.0990377	0.382113	0.109881	0.421246	0.251296	0.306894	0.0419652	0.0591069	0.0877206	0.276673	0.268871	0.104631	0.112366	0.229552	0.128419	0.0950654	0.161891	0.215985	0.197135	0.242968	0.305125	0.0142317	0.492308	0.250342	0.0454075	0.223982	0.15083	0.447038	0.103636	0.0621616	0.272765	0.200205	0.334377	0.391515	0.125721	0.216297
RNF150	0.00827347	0.114909	0.594431	0.0245908	0.0346278	0.324577	0.302281	0.334778	0.0791803	0.0923296	0.0892045	0.103186	0.0217735	0.01255	0.157156	0.0870255	0.318227	0.0358246	0.254633	0.0963851	0.140437	0.0363404	0.093416	0.0638833	0.154686	0.0320377	0.0636315	0.0355976	0.0803108	0.0564154	0.136847	0.114777	0.0469341	0.104949	0.00450858	0.180588	0.0354799	0.0215775	0.208437	0.052561	0.210616	0.111628	0.00328211	0.141401	0.0446322	0.225102	0.137562	0.0113795	0.0932668
LAMP5	0	0.0174477	0.209796	0.132552	0.0933273	0.225192	2.90456	0.311696	0.138084	0.108586	0.539123	0.101128	0.266029	0.0450989	0.412112	0.688004	0.359668	0.0536404	1.14795	0.0895767	0.328033	0.138272	0.242445	0.0491929	0.138967	0.172693	0.122497	0.219293	0.297619	0.11058	0.221295	0.291145	0.182152	0.722019	0.0729079	0.707944	0.258746	0.232619	0.310766	0.0257563	0.25446	0.283156	0.141533	0.409326	0.0379864	0.0713745	1.1548	0.0204463	0.359098
OSM	0.560009	0.530883	2.17389	1.98458	0.0772703	0.702765	0.15967	0.554622	0.169758	3.64484	3.99719	0.869384	0.801137	0.773241	1.91298	3.95722	1.01553	0.103627	0.674955	0.432629	0.268113	0.255996	0.366294	0.0158392	1.8601	0.556037	0.946603	1.72107	1.8033	0.507368	1.06879	0.799745	0.47897	1.19354	0.610348	5.10738	0.597667	8.8006	1.016	0.970285	0.189072	2.05134	0.341781	0.640796	0.122309	0.473987	1.26811	4.22649	1.13971
UCHL1	0.379109	0.952374	0.255998	0.770973	2.05201	0.48052	1.58481	9.60054	0.887399	0.744937	0.273807	0.11764	0.168036	0.322846	1.00387	0.587662	0.891254	0.46079	2.94768	1.00996	0.587067	0.0309325	0.611903	0.0733654	1.35011	1.63116	0.61384	0.269816	0.33895	1.21215	0.396042	0.838565	0.253548	0.845903	0.0869868	0.791861	0.0805334	0.832616	0.983983	0.27657	1.94419	0.665114	0.150394	0.959897	0.0906437	1.10172	1.22914	0.393364	1.23942
SIGLEC14	0.0437397	0.239575	0.205766	0.585024	0.0130763	0.577649	0.39373	0.337888	0.357046	0.266249	1.04324	0	0.222548	0.442324	0	0.398737	0.407029	0.231483	0.856661	0.105427	0.866199	0.0791093	0.438992	0	0.292066	0.169375	0.552662	0.618356	0.344973	0.108456	0.434086	0.303398	0.34738	0	0.119179	0.542455	0.441348	1.0647	0.187566	0.050523	0.364758	0.590147	0.0954344	0.290714	0.322891	0.183758	0.0834554	0.762034	0.815088
P2RY13	0.0164736	0.0386702	1.11314	0.293782	0.0393993	1.08779	0.20935	0.64235	0.352414	0.688567	1.44247	0.164366	0.294807	0.00832959	0.575095	0.808638	0.797152	0.245698	0.276551	0.251476	2.27432	0.349024	0.693496	0.230172	0.469335	0.0708793	0.579195	0.405026	0.499718	0.285933	0.272482	0.295753	0.127095	0.159475	0.16159	0.326886	0.357382	0.486923	0.971337	0.190284	0.101226	1.38589	0.320222	0.156416	0.177737	0.191148	0.0718438	0.422952	0.0530591
HAMP	0.0907635	0.0710196	0	0.0449619	0.00904482	0.07051	0.0480602	0.0445171	0.0170322	0.0184163	0.0296549	0.0137211	0.047773	0.0535418	0.0931931	0.0424314	0.0938465	0.00727799	0.0677197	0.0121539	0	0	0.012652	0	0.0808082	0.0260346	0.0166206	0.130173	0.0550653	0.0187546	0.150127	0.0740679	0.0755168	0.318131	0.016487	0.120068	0.0381597	0.0526033	0.0973039	0.0174732	0.066395	0.0240119	0.0180031	0.0287264	0.00859007	0.0726313	0.0329861	0.0138709	0.0974455
NRK	0.0047564	0	0.105776	0.0047124	0	0.0591204	0.0453341	0.0664874	0.0187438	0.0250924	0.0155405	0.0129429	0.00166901	0.00480998	0.0195349	0.00667077	0.0295078	0.00457678	0.186312	0.0649653	0.0269124	0.0196631	0.0145865	0.00349775	0.0127041	0.00409298	0.00522594	0.00584713	0	0	0.0157346	0.180489	0.0820262	0.0698614	0	0.0755052	0	0	0.112181	0.0109881	0.00417526	0	0	0.0240862	0.00540188	0.11038	0.0181504	0.0130841	0.0109426
SERPINE1	4.96724	4.44514	8.55831	5.04856	1.51913	6.07653	19.4998	1.54369	3.06155	4.72079	3.86146	3.17199	3.48097	3.96226	2.43286	7.24673	4.56924	2.57524	3.59429	3.09638	1.9706	5.11892	6.70126	4.28259	2.85932	3.91821	4.64209	2.2811	2.96161	3.55697	8.68825	4.25737	3.65347	2.96368	4.40255	8.28457	16.491	6.72555	3.4277	3.13258	10.5876	5.23376	1.51187	22.3169	4.29584	18.6352	8.82388	6.0075	47.5629
GPM6A	0.00646776	0.00506082	0.0553208	0.0320396	0.00386717	0.020098	0.294528	0.504391	0.0291289	0.0209974	0.0295847	0	0.0158866	0	0.0166022	0.0362837	0.208648	0	0.173724	0.0415717	0.0219573	0	0.00721261	0	0.0172751	0.00556564	0.0213187	0.00795094	0.0156957	0.00801866	0	0.110839	0	0.00431807	0.0352457	0.070587	0.00652618	0.0224909	0.124809	0.0149416	0.232778	0.236128	0	0.0122822	0.0110182	0.106101	0.024681	0.0059306	0.0327356
CACNA2D1	0.0101072	0.205623	1.59501	0.220302	0.0997138	0.36511	0.551243	0.412698	0.0938851	0.276857	0.383067	0.144392	0.117038	0.0868791	0.319117	0.184278	0.300976	0.0534904	0.254512	0.162411	0.28594	0.141019	0.276145	0.0445958	0.202469	0.082626	0.17768	0.02485	0.0981111	0.144104	0.351075	0.197953	0.153662	0.220993	0.0495709	0.310865	0.142779	0.0615067	0.46051	0.0466987	0.208499	0.216586	0.0200479	0.262311	0.111919	0.181981	0.21764	0.0741424	0.297636
TCEAL2	0	0.0748491	0	0	0.0163415	0	0.289438	0.341828	0.0769312	0	0.0178594	0.0247903	0.134264	0.0138193	0.0280623	0	0.169555	0.0131493	0.152938	0	0	0	0.0152391	0	0	0	0	0	0	0	0	0.423764	0.0124034	0.127728	0	0.108465	0	0	0.0586004	0	0.287897	0.0433828	0	0.0346005	0.0465596	0.229643	0.268185	0	0.201208
GPR141	0	0	0.656958	0.0390241	0	0.168295	0.0208566	0.101425	0.0443486	0.111889	0.102954	0.0089318	0.0207319	0	0.151661	0.0828624	0.244358	0.0284257	0.220411	0.0632926	0.222865	0.0203541	0.0988302	0.0289654	0.0701363	0.0338946	0.0216384	0.0968419	0.0477931	0	0	0.0803577	0.0715022	0.0525938	0	0.136778	0.0298082	0.102726	0.19002	0.0454969	0.0518639	0.187567	0.00781277	0.0872644	0	0.0393995	0.0107362	0.063205	0.00906175
SSC5D	0.192989	0.99373	0.420662	0.339233	0.506233	1.15587	1.98446	0.425953	0.518697	0.83622	0.362057	0.705849	0.0808263	0.195163	1.51812	0.47148	1.59121	0.16174	1.44921	0.0650233	0.239527	0.147983	0.336707	0.334199	0.399069	0.166071	0.608762	1.10204	0.151077	0.277857	0.844373	0.637579	0.83911	1.33002	0.0882058	1.33415	0.248127	0.920054	0.647384	0.373928	1.93455	0.167991	0.0172877	1.55263	0.254531	1.16324	1.23873	0.388173	1.02548
MAF	0.306774	1.99438	4.0643	1.18341	0.64784	2.11444	0.829479	1.01323	1.77112	1.68725	2.252	0.663083	0.884071	0.719468	2.60701	3.01171	1.96795	0.599798	2.01616	0.88626	3.58972	2.91081	1.32292	0.369591	1.18548	0.449336	1.27652	2.29483	1.04542	1.36759	1.79216	1.64588	0.91235	1.82805	0.69004	1.67725	1.39295	1.20295	2.41411	0.79163	0.836523	2.3933	0.525633	1.87576	0.934022	0.900993	1.22758	0.751119	1.4716
PRIMA1	0	0.0045771	0.0900597	0	0	0.0727081	0.173455	0.206572	0.309551	0.0284856	0.0611588	0.00530584	0.0246311	0	0.0600615	0.0656313	0.159674	0.016886	0.183306	0.0845961	0.0926735	0.0604557	0.192435	0.120446	0.0729115	0.0402694	0.0257081	0.0431459	0.028391	0.0435134	0.0387019	0.0334149	0.00530939	0.0195267	0	0.0928586	0.0472192	0.0203412	0.17559	0	0.482677	0	0.0139233	0.029622	0.106294	0.14511	0.0318885	0.00536375	0.0430643
ZEB1	0.142126	0.891734	6.78062	0.312914	0.450076	1.44762	2.69254	1.56846	0.53045	0.78183	1.53412	0.799752	0.362031	0.473768	1.26744	1.02618	1.56751	0.468526	1.39033	0.769726	1.42368	1.16967	1.58641	0.480002	0.665492	0.32161	0.63041	0.310611	0.632328	0.424201	1.23637	0.936452	0.762065	1.24408	0.407334	1.57201	1.14462	0.439313	1.60833	0.389138	1.0443	1.02774	0.158705	1.10624	0.822015	1.46589	1.03879	0.419928	1.03664
SIGLEC9	0.107601	0.315728	0.352798	0.177675	0.0107227	0.390087	0.208911	0.329846	0.212014	0.47304	0.71484	0.195198	0.276883	0.426183	0.506371	0.729389	0.489525	0.0603967	0.341199	0.115268	0.466762	0.231679	0.31498	0.105503	0.239497	0.0925926	0.236446	0.573194	0.326401	0.200103	0.118651	0.460992	0.284854	0.640551	0.117273	0.39144	0.208098	0.997784	0.615223	0.0828585	0.157423	0.256196	0.128057	0.476775	0.0916522	0.26549	0.097763	0.230217	0.305309
PRICKLE1	0.0469759	0.0813908	0.573999	0.0930826	0.0361126	0.21896	0.177673	0.162929	0.0528915	0.193355	0.118401	0.0913057	0.037677	0.078044	0.179152	0.150589	0.149878	0.0387444	0.27789	0.102444	0.220231	0.180328	0.168383	0.024675	0.119495	0.0519733	0.1106	0.123746	0.105856	0.0665602	0.0888005	0.205365	0.121823	0.188175	0.0585125	0.206403	0.0406287	0.0700085	0.733831	0	0.200291	0.0532614	0.0133111	0.135934	0.0571616	0.166476	0.164627	0.024614	0.0926342
TWIST1	0.425542	2.04165	0.287352	0.399416	0.575834	0.83516	1.28082	0.790929	0.138696	1.40878	0.351249	0.41646	0.235771	0.249142	0.977351	1.06799	0.611364	0.344819	0.902374	0.0899733	0.177415	0.2199	0.187322	0.0823512	0.51845	0.289096	0.639807	0.523127	0.108704	0.55535	1.33364	0.986964	0.355752	0.575686	0.122051	1.22217	0.406787	0.739887	0.576261	0.413926	0.452191	0.319961	0.0444248	2.6086	0.317955	1.58615	2.24656	0.626374	3.6687
HTRA3	3.61961	19.2731	2.56824	2.03757	9.52585	14.656	5.90957	5.1444	1.4125	10.1485	2.7057	6.24297	4.66669	1.36571	12.2828	12.4604	11.3808	2.07788	11.3856	2.95221	4.26672	3.52126	4.73978	0.988085	5.59072	3.19733	6.25161	10.2308	3.52687	7.53025	15.6932	11.8823	10.4721	7.89501	1.838	26.9476	2.71156	12.2292	10.098	7.98181	9.50802	3.32977	1.20203	30.9919	1.99312	20.1713	15.4344	3.77158	27.3224
HK3	0.318316	0.622681	0.461668	0.260524	0.0827505	0.763358	0.322446	0.38692	0.179201	0.522317	1.41986	0.502135	0.558481	0.804754	0.916564	0.621124	1.54547	0.0332929	0.309781	0.311346	0.736092	0.135884	0.374267	0.132308	1.34308	0.404921	0.547418	1.17394	0.503789	0.428962	0.366268	1.05035	0.238674	1.6447	0.301677	0.947454	0.467822	1.78068	0.860553	0.20782	0.510252	0.615112	0.373341	0.884815	0.165039	0.171662	0.347056	0.564723	1.04435
ZNF835	0.0393317	0.0205172	0.0784972	0.0259786	0.00783901	0.14259	0.0138844	0.048228	0.0295231	0.0266019	0.0171343	0.0297298	0.0184018	0.0198874	0.114423	0.0367747	0.0976025	0.0315387	0.146729	0	0.133527	0.0270997	0.0182756	0.00964123	0.0350177	0.0112819	0.0144048	0.193405	0	0.0325087	0	0.0641936	0.0178498	0.0306356	0.0428672	0.156092	0.0330725	0.136771	0.0843319	0	0.0920697	0	0.010402	0.0995871	0.0372245	0.115406	0.0428829	0.0120217	0.0482598
COL22A1	0.0232608	0.0887291	0.0746089	0.0230456	0.003477	0.140044	0.147802	0.0385048	0.013095	0.0731555	0.0265998	0.102856	0.0367297	0.199944	0.0567232	0.0652458	0.295826	0.0671471	0.169213	0.0186887	0.0855484	0.0631055	0.0178335	0.00427637	0.139789	0.0650533	0.0575034	0.0714874	0.0846725	0.0865155	0.153898	0.139993	0.0765338	0.628949	0.133096	0.13847	0.0997514	0.0202217	0.16209	0.0403022	0.122513	0.0646143	0.00692074	0.209817	0.0495328	0.428119	0.25995	0.066653	0.334463
NGFR	0.0329155	0.326234	0.178306	0.0543516	0.459215	0.221611	1.71967	0.330955	0.543553	0.0311672	0.0645262	0.258751	0.0423497	0.110954	0.112655	0.123102	0.626216	0.427577	0.982343	0.572989	0.335232	0.0283486	0.223296	0.0242053	0.156294	0.0377659	0.241099	0.323709	0.0532519	0.367274	0.326663	2.26526	0.234027	0.245391	0.119581	0.6096	0.132851	0.438762	0.38816	0.380201	1.91662	0.0522475	0.00870512	0.291694	0.80995	0.759463	0.388779	3.41557	0.413967
CCDC80	0.264747	2.30325	1.01305	0.421057	0.297847	2.80902	2.97711	1.31218	1.59045	1.66103	0.9515	0.603505	0.359372	0.292389	2.05485	0.854975	1.71159	0.264805	1.77778	1.05515	1.30088	0.496833	0.65457	0.335583	0.645097	0.21583	1.37404	0.586682	0.435363	0.725562	1.29067	2.43764	0.91693	1.51868	0.170849	2.24306	0.555367	0.987252	2.55816	0.828892	2.12218	0.674595	0.0580408	1.88973	0.356063	1.67813	1.86673	0.386499	1.41691
CD84	0.059038	0.142436	1.83893	0.136481	0.0500079	0.592408	0.27614	0.387294	0.495774	0.229598	1.08342	0.104869	0.245142	0.308466	0.588503	0.200099	0.653164	0.0804786	0.589154	0.351799	0.901922	0.142371	0.482805	0.126628	0.591328	0.165111	0.237842	0.187489	0.62084	0.195186	0.146478	0.580145	0.216577	0.691414	0.12869	0.287992	0.915908	0.179636	0.527435	0.204581	0.453466	0.85903	0.202978	0.305194	0.0921936	0.124015	0.0831424	0.173682	0.312394
PDGFC	0.578017	1.11796	4.22673	0.621064	0.618195	2.20722	1.98296	1.24581	0.30707	1.92276	1.54807	0.605516	0.308521	0.996166	1.62583	1.6099	1.71719	0.399515	2.07736	0.869937	1.99915	0.820351	0.978222	0.293352	1.01474	0.427339	2.71026	0.69055	1.10636	0.413822	2.53156	0.800548	0.783264	1.2501	0.195203	1.57505	0.813246	0.41049	4.5035	0.827518	1.40069	0.904577	0.151791	1.1801	1.08177	2.67103	1.67758	0.418037	0.835334
GSDME	0.184241	0.232262	0.542799	0.0811272	0.198901	0.294208	0.319771	0.184496	0.0921963	0.193146	0.177245	0.15551	0.0772202	0.163027	0.257485	0.186618	0.330198	0.0492452	1.35746	0.127467	0.243241	0.0687606	0.125558	0.0489257	0.373629	0.0528476	0.146198	0.176159	0.676871	0.16497	0.304743	0.187938	0.123098	0.396348	0.0613561	0.223416	0.131683	0.0711862	0.20849	0.0472918	0.16173	0.11373	0.016242	0.275361	0.055217	0.255962	0.242724	0.112626	0.223707
BHMT2	0.0572383	0.0391887	0.42838	0.0141772	0.0256677	0.233445	0.33339	0.147388	0.0563904	0.116139	0.121558	0.071387	0.110466	0.00723538	0.161619	0.0802757	0.319585	0.0481921	0.160148	0.0804783	0.21051	0.0295781	0.0797875	0.0736606	0.0509601	0.036941	0.110055	0.0527731	0	0.0887042	0	0.22187	0.0714348	0.152856	0.0155958	0.212959	0.0433165	0.0497599	0.184088	0	0.226102	0.136284	0.0227066	0.280794	0.032503	0.131685	0.0312031	0.0787268	0.223861
MCEMP1	0.33445	0.327121	0.0817331	0.307688	0	0.0927925	0.177095	0.456966	0.0134488	0.571974	0.421485	0.3467	0.176036	0.108713	0.367932	0.53607	1.156	0.0114936	0.213889	0.153549	0.0270338	0.0246898	0.0133203	0	0.0850762	0.0411145	0.104991	0.323043	0	0.0592354	0.0790282	0.253434	0.325249	0.111644	0.0520734	0.568844	0.0120526	2.07681	0.153665	0	0.482322	0.11376	0.0284309	0.362924	0.0406969	0.114701	0.338601	0.843353	0.373728
SPP1	7.00357	31.6678	4.27884	20.6803	0.586491	13.7162	19.3422	86.9881	3.39055	17.3711	11.8707	1.94848	22.7167	64.992	17.8165	20.2776	19.8136	0.547433	58.5557	22.6024	6.06063	1.66257	3.78474	0.0865592	11.1608	2.21149	10.4755	9.88781	14.6156	4.52389	5.51631	21.7565	23.5131	72.1539	0.235194	10.1212	0.415696	7.70873	29.4441	6.50349	6.30286	27.4965	2.07792	13.1879	0.144821	8.89331	27.132	27.7384	23.6227
FN1	4.39421	27.1723	15.3871	4.10865	4.17139	48.7411	27.6178	7.65557	2.35831	16.6891	18.6582	10.098	3.05891	15.1381	15.5997	11.7871	31.6656	1.86362	20.6014	17.4074	23.5656	19.9242	36.0599	3.44799	51.4326	11.6245	24.0706	6.26502	11.3146	5.98583	155.752	40.5319	17.455	42.9425	3.90358	27.3167	4.11947	40.2035	92.9512	5.74696	49.9605	15.5196	0.196123	150.874	67.7665	25.3542	88.7343	200.003	54.9826
SLAMF9	0.315108	0.832146	0.202141	0.117072	0.188408	0.244792	0	0.463656	0.199569	0.143857	0.0514771	0.285818	0.0552851	0.238993	0.0202214	0.110483	0.0977433	0	0.39674	0.284817	0.0891461	0.0407082	0.0658868	0.0868962	0.420818	0.169473	0	0	0.382345	0	0.260602	0.192858	0.16088	0.144633	0.042929	0.0781586	0.0993606	0.410906	0.380041	0.136491	0.276607	0.125044	0.0781277	0.0747981	0.0223669	0.141838	0.0858894	0.451465	0.906175
TWIST2	0.096982	0.50274	0	0.168148	0.347922	0.489715	0.333794	0.410266	0.245688	0.570663	0.459456	0.175934	0.0935843	0.0490372	0.435654	0.272031	0.360994	0.0466597	0.488426	0.116879	0.0274369	0.0125289	0.128429	0.0356592	0.604412	0.0625912	0.372945	0.447082	0.117676	0.150296	0.561446	0.158285	0.264078	0.113309	0.0528498	0.938153	0.0366967	0.674487	0.467867	0.168033	0.361814	0.0769709	0	0.613891	0.0550716	0.688766	0.515474	0.544681	1.11559
TNFSF13B	0.11908	0.623114	2.69909	0.663626	0.142399	0.797876	0.55172	0.744669	0.586578	0.797337	1.61462	0.168767	2.04222	0.308579	1.65825	1.00204	0.812621	0.257811	0.666349	0.394653	1.78549	0.238447	0.950301	0.218921	1.471	0.294602	0.228961	0.43916	0.993359	0.147634	0.393927	0.880651	0.587702	1.04842	0.210898	0.605493	0.73595	0.258803	0.558514	0.240707	0.143729	1.41763	0.744019	0.838566	0.219764	0.714678	0.27589	0.661963	1.94509
PLA2G2D	0	0.0199337	0.0435798	0	0	0.237488	0.017986	0.0999601	0.870065	0.0758129	0.355136	0.0462148	0.268177	0	0.244135	0.214373	0.168581	0.277818	0.30412	0.423005	0.672669	0	0.208334	0.0374681	0.756039	0.0438442	0.205262	0.521957	0.535796	0.315841	0.280917	0.519732	0.0231229	0.0396857	0.185102	0.168503	0.377014	0.354351	0.182074	0.294262	0.268354	0.215668	0.101062	0.0322516	0.135019	0.0339768	0.055551	0.0545058	0.0312581
THRSP	0.0387845	0	0.331736	0	0	0.12052	0.164294	0.0285342	0.0655029	0.0472172	0	0.0351794	0.0408281	0.0392214	0.0199114	0.0543946	0	0.0186599	0.0868127	0.405094	0.131669	0	0.0324383	0.114085	0.069061	0	0	0	0	0	0	0.0791256	0.0880074	0.116522	0.0845417	0.153921	0.0391349	0.0674343	0.0415793	0.0447993	0	0.0615636	0.015386	0	0	0.0465545	0	0.0177817	0.0356913
H2AC4	0	0.453284	35.081	0	0.138549	0	0	0.0852396	0	0.047017	0.0757093	0	0.16262	0.351496	0	0	0	0.0557424	0	0.558521	0.131111	0.0598711	0.0646015	0.085201	0.309456	0.1994	0.127298	0	0	0.143642	0	0.189096	0.0525805	0.193379	0	0	0.0584533	0	0.372627	0	0	0	0.0919243	0	0.0657916	0.0463571	0	0.212476	0.10662
DPYSL3	9.24135	5.43325	5.97452	1.07679	1.35668	9.51463	12.957	5.67204	1.57436	4.30991	2.7702	3.05546	1.19541	15.0434	5.48832	2.97725	8.95066	1.11307	10.8263	2.21112	3.7904	1.64219	3.59527	4.66925	2.52943	4.78564	7.87012	1.66424	9.92535	2.03301	6.87539	6.99943	3.38345	5.57786	1.42006	9.76789	2.89878	2.81795	19.324	18.0601	6.23761	2.67351	1.25312	7.64407	2.84042	14.0172	15.5432	2.95186	7.23217
FCGR3B	0.10372	0.0521727	1.43211	1.01292	0.0177188	0.14964	0.0627665	0.239825	0.27527	1.07631	1.859	0.389755	0.29116	0.0224761	0.631371	0.436396	1.41561	0.0712878	0.11608	0.0714282	0.184442	0.0918816	0.202413	0.0435847	0.184687	0.0765027	0.488395	0.819674	0.107873	0.165331	0.14705	0.0725494	0.134488	0.084085	0.177639	1.44068	0.14951	1.08202	0.698933	0.03423	0.104054	0.799666	0.0822921	0.168825	0.0420698	0.260855	0.0323098	2.49992	0.374973
MMP11	3.66833	68.8472	2.71627	4.89815	20.6028	19.1077	19.7968	10.7694	0.782474	17.3175	1.65554	14.4863	6.62124	2.62433	29.4322	18.8395	35.0151	8.58325	32.322	8.08561	7.82454	10.0782	4.28944	1.80488	7.63627	2.85387	14.0148	12.0255	6.88476	11.7134	45.136	10.7143	12.7993	17.7926	1.04506	23.4344	1.81967	15.0505	20.3424	9.7446	14.34	5.43185	0.97714	37.2416	3.26698	16.8597	59.6429	4.73092	15.2557
LY96	0.45008	2.14238	4.36296	1.70934	0.672774	2.15615	1.58881	2.7594	1.30912	1.64381	2.2058	0.986588	2.84277	0.910299	2.5417	3.05094	1.48918	1.19098	2.26671	1.08484	3.3106	0.34887	1.38026	0.496468	2.27071	0.516403	1.89562	0.368861	1.00121	0.558003	2.72966	1.92827	1.05533	2.07836	0.327024	2.30716	2.53564	0.391275	2.09089	0.433232	0.592633	1.30977	1.81524	2.2317	1.02232	1.62074	1.1859	1.20371	2.79574
CCL13	0.642064	4.08196	0.686472	0.901176	0	1.28854	0.509969	0.433009	0.75304	1.65018	1.7132	0.0970638	0.431822	0.568134	3.24132	2.02609	2.19078	0.0257424	0.119763	0.0859768	2.42192	0.0829472	3.6397	0.157387	0.333456	0.0920849	1.82241	1.0524	0.259689	0.464347	0.177001	1.06975	0.291386	0.160748	0	0.318512	0.620869	0.930293	2.81068	0	0.328776	2.03833	0	0.745109	0.303832	0.0642245	1.10839	0.61327	1.40328
HTRA4	0.0217342	0.0680251	0.539107	0	0	0.101306	0.0460337	0.0959403	0.0856488	0.0440995	0.12782	0.0295708	0.068638	0.0659369	0.100422	0.0914453	0.107868	0.0418267	0.243241	0.0873106	0.0737849	0.0224624	0.109067	0	0.387005	0.0935134	0.0477594	0.0267182	0.0791153	0.0269458	0.0718987	0.14189	0.0394542	0.217656	0.0236878	0.0431272	0.0877219	0	0.0466006	0.0753142	0.057236	0.241494	0.025866	0.165091	0.0246836	0.0260883	0.106634	0.0199291	0.130005
ABCA9	0.00996456	0.00584771	0.438934	0	0.0357478	0.0735395	0.0791449	0.0329896	0.0841453	0.0161748	0.0390683	0.0112979	0.00174827	0.105806	0.0383673	0.0489129	0.111273	0.0167794	0.05576	0.0800594	0.157866	0.0154477	0.0583386	0.197848	0.0310506	0.0171494	0.0109482	0.00612481	0.00604539	0.0741237	0	0.06302	0.0203498	0.0282737	0.0108603	0.0692045	0.0251364	0.00866265	0.101485	0.0230198	0.0306148	0.0711764	0.0177884	0.0283838	0.0282921	0.0358825	0.0271606	0.0137055	0.0229246
C5orf58	0	0.0111652	0.768908	0	0	0.0332553	0.0151114	0.031494	0.00803305	0.0173717	0.111891	0	0.0200281	0	0.0512791	0	0.0354093	0.00686517	0.0798481	0.0229289	0.145327	0.00737366	0.0477375	0.0104933	0.0127041	0	0.0156778	0.0175414	0.017314	0.0176908	0.047204	0.0349333	0.0323788	0.0571593	0.0466555	0.0707861	0.0647914	0.0744293	0.0611897	0	0.0125258	0.0226499	0.00566065	0.081291	0.0162056	0	0.00777876	0.0196262	0.0196967
HS3ST3A1	0.0519784	0.596514	0.207474	0.188824	0.0621573	0.309577	0.256882	0.025494	0.0390159	0.428896	0.192471	0.110009	0.0607968	0.0438032	0.195689	0.291595	0.601932	0.0166718	0.213299	0.0417616	0.196067	0.0447667	0.115929	0.0764475	0.185109	0.208733	0.304584	0.191694	0.168185	0.0859229	0.630482	0.0919037	0.133672	0.364374	0.0944177	0.429754	0.0699305	0.421747	0.334343	0.0200131	0.167301	0.0550043	0.00687333	0.350955	0.0787096	0.485268	0.576158	0.182702	0.4863
EPHA7	0.0977104	0.03106	1.07602	0.0181512	0.018257	0.104372	0.174618	0.211167	0.0446935	0.032217	0.263378	0.0720102	0.0257147	0.15748	0.225733	0.222685	0.197007	0.0763916	0.0546771	0.073598	0.207322	0.12623	0.154932	0.035927	0.0163112	0.0578062	0.0872268	0.045044	0.0666898	0.0681414	0.0202022	0.0174424	0.0166289	0.0489258	0.0266234	0.0484718	0.0862688	0.031854	0.157127	0.0846477	0.182266	0.0678554	0.0218037	0.0734471	0.301701	0.0879641	0.0466079	0.0167991	0.0590084
CHGB	0.0301211	0.109988	0.0343513	0.0596849	0.108059	0.257396	0.404052	0.0295472	0.113047	0.0407446	0.0656091	0.0182142	0.0563701	0.0659975	0.943285	0.0422443	3.79959	0.106273	0.606789	0.104869	0.238601	0.00518839	0.63261	0.258421	0.0893909	0.0345597	3.16605	0.345598	0.0243655	0.385886	0.166073	0.0204837	0.0501225	0.0100549	0.0437715	0.00996156	0.0101311	0.0349142	0.75347	0.0463898	0.41424	0.0956238	0.00398305	0.343197	0.461818	0.903887	0.0109469	0.202543	0.817704
AQP9	0.140751	0.457054	1.32428	1.11559	0.00841573	0.317095	0.149058	0.559182	0.103009	0.965294	2.94318	0.989428	0.261763	0.170804	0.708143	0.927786	1.62414	0.0270872	0.535582	0.192245	0.191134	0.0872804	0.192277	0.0828043	0.426065	0.121119	0.247434	0.397965	0.204942	0.174502	0.139686	0.252693	0.287446	0.592009	0.122723	2.24831	0.156225	1.10125	0.754468	0.0487738	0.0617771	0.938355	0.0111673	0.240556	0.0559483	0.208371	0.606164	2.01981	1.07506
MEIS1	0.120766	0.505064	1.64204	0.363073	0.174295	0.543496	0.904077	0.511648	0.17114	0.388684	0.234024	0.415499	0.084753	0.103176	0.485306	0.344585	0.733709	0.114202	0.577915	0.197403	0.400562	0.126965	0.193884	0.0857465	0.300315	0.103922	0.306555	0.235489	0.389076	0.227168	0.440835	0.441783	0.287264	0.421207	0.0953123	0.900704	0.281532	0.231697	0.540196	0.129875	0.420388	0.522204	0.0297362	0.601011	0.160803	0.508194	0.506248	0.137466	0.827761
CYS1	0.0959601	0.431743	0.396708	0.126763	0.258192	0.683346	0.643616	0.529491	0.198081	0.57114	0.167214	0.442455	0.22448	0.169822	0.78823	0.829924	0.654849	1.33887	0.590674	0.115647	0.36197	0.231409	0.182811	0.0705669	0.199348	0.110101	0.456876	0.471862	0.329902	0.317254	0.687798	0.619942	0.391944	0.336345	0	1.47571	0.153309	0.166845	1.54312	0.20321	0.547531	0.15232	0.107858	0.35433	0.154392	0.870283	0.810836	0.227308	0.478328
FAM20A	0.0954263	0.166567	2.46119	0.130906	0.0395009	0.256612	0.326496	0.172815	0.202489	0.378311	0.48926	0.229707	0.216363	0.103924	0.37308	0.339732	0.537359	0.137734	0.3779	0.206418	0.290735	0.110003	0.186228	0.0863685	0.320232	0.221082	0.161302	0.279738	0.293924	0.118308	0.218548	0.52115	0.199879	0.426363	0.176007	0.589913	0.244424	0.510514	0.393472	0.195014	0.270632	0.384507	0.020384	0.492528	0.17507	0.149788	0.352142	0.127886	0.385038
H2BC18	0.0712344	0.083608	7.92077	0.0988056	0.0937027	0.0885419	0.271579	0.0943343	0.0401024	0.0404705	0.102406	0.129226	0.0749878	0.180092	0.204795	0.059943	0.0530309	0.274177	0.111613	0.274717	0.161222	0.184053	0.16682	0.0104768	0.317106	0.110338	0.516559	0.0875698	0.397598	0.0176631	0.18852	0.290655	0.0711219	0.63728	0.0776376	0.0565403	0.172507	0.0743128	0.183282	0.31267	0.150074	0.113072	0.0565179	0.108218	0.355967	0.102606	0.217465	0.0457228	0.327766
TLR7	0.0349649	0.0205192	1.00935	0.155887	0.00522651	0.441392	0.101828	0.347275	0.186998	0.0993233	0.371279	0.0753227	0.107354	0.0441985	0.394909	0.343264	0.336219	0.109344	0.352184	0.259853	0.949614	0.0632388	0.192521	0.0449967	0.217909	0.060176	0.240103	0.0967118	0.190915	0.0975354	0.375919	0.181899	0.138845	0.262616	0.00952696	0.138762	0.185224	0.0607932	0.524782	0.060581	0.168811	0.235878	0.0485475	0.127263	0.0446736	0.0489646	0.0190609	0.0761449	0.0321763
TFEC	0.0158028	0.0556432	0.995722	0.193098	0.0188974	0.257805	0.0948341	0.166643	0.0948948	0.145359	0.409613	0.0310567	0.120145	0.074577	0.246091	0.177305	0.313719	0.0506866	0.224022	0.190449	0.488798	0.0707732	0.202661	0.0154947	0.168833	0.0498615	0.0983891	0.071231	0.268446	0.0195921	0.0522771	0.249321	0.0645455	0.290136	0.0287054	0.0522625	0.140852	0.00915871	0.248475	0.0425915	0.0601119	0.443153	0.0585108	0.120037	0.0508508	0.0295068	0.0229727	0.0869419	0.113916
NNMT	17.3927	11.8272	3.90926	5.70273	3.19909	7.58588	16.09	5.71517	3.50386	9.24833	6.24839	4.18807	4.49381	12.2884	5.6618	8.07265	7.68371	2.66423	6.37207	2.88253	3.42451	1.82979	3.00068	2.67275	3.95805	2.21482	4.28468	4.14201	6.03781	3.09428	9.64968	6.23745	3.27058	3.84286	2.31214	9.16205	4.30482	4.42082	5.88646	2.95494	5.98383	3.91215	2.04827	19.1852	1.84244	8.97498	13.8694	4.16942	15.0438
HLA-DOA	0.204286	0.337455	1.592	0.202396	0.0950021	1.3225	0.961523	1.31926	1.93593	0.741502	1.5574	0.648539	1.96731	0.556637	2.16163	1.67129	2.6896	0.649776	1.58771	0.930079	3.62175	0.404667	1.47445	0.509104	1.57628	0.468779	1.18461	2.30205	2.75418	0.45026	1.27651	2.77847	0.607769	1.13656	0.358712	1.67776	2.6339	2.05221	1.63038	0.865212	1.20547	2.86437	0.648327	1.17817	0.406016	0.553998	0.395965	0.535942	6.74686
PTPRN	0.0165354	0.112133	0.0282865	0.0109216	0.0230692	0.145584	0.18095	0.040551	0.0713678	0.0447347	0.00720342	0.0449952	0.00193408	0.0222956	0.183929	0.0773021	0.0957437	0.0397774	0.215902	0.0575694	0.00623732	0.0199377	0.0230496	0.170237	0.0098145	0.00474302	0.0302796	0.35234	0.0334395	0.170837	0.0364672	0.0494772	0.382715	0.0846365	0.0180218	0.355456	0.0027808	0.191667	0.100453	0.0572993	0.295141	0.0437451	0.0109328	0.181425	0.0093897	0.185249	0.16526	0.0202162	0.144558
COL11A1	0.143238	3.84948	3.06289	0.458487	0.866322	3.26548	3.62893	0.648501	0.0496232	2.58218	2.27158	1.88888	0.239709	0.20892	4.23397	0.911724	3.81422	0.265055	3.36028	0.287708	1.12217	0.199281	0.222705	0.194462	1.65785	0.431406	0.926107	0.629842	0.61499	0.512263	3.33514	1.93093	2.5977	3.41141	0.0600435	3.76601	0.194562	0.766296	1.80727	0.502717	1.0204	1.53034	0.0437099	4.09404	0.0719529	1.33359	6.77538	0.661759	2.30421
CCL21	0.837729	2.19784	0.463641	8.39744	0.559819	13.4752	10.9592	15.1181	4.85482	11.0586	2.99469	3.59816	1.65999	0.0249166	6.80533	13.5459	18.8319	0.995761	11.4162	3.5237	7.0821	0.076394	1.27766	0.362381	15.4872	0.848097	21.8195	3.75587	1.49483	4.64318	5.37957	6.91674	3.80184	0.361895	0.537077	11.245	2.16296	3.51286	13.3658	0.227681	20.2444	2.89416	0.0195488	11.1046	3.10609	7.35438	5.48019	1.62668	10.9515
CCR2	0.0243949	0.0334044	0.646837	0.0966768	0	0.748574	0.0258346	0.287161	0.281535	0.257391	0.621696	0.0442546	0.0727607	0.00616742	0.4446	0.359241	0.529694	0.0762893	0.245717	0.293998	0.855784	0.0252123	0.425067	0.00896973	0.119455	0.0839692	0.214425	0.119956	0.355203	0.302445	0.0403504	0.403127	0.30999	0.0488602	0.106351	0.181526	0.17846	0.212076	0.43152	0.0845343	0.0856572	0.174252	0.0822591	0.146697	0.0623373	0.151291	0	0.162174	0.0561232
C6orf15	0.0399413	3.76596	0.102489	0.593576	0.859734	2.10994	16.4118	4.31963	0.134913	0.0162085	0.0260998	3.07943	0.574626	2.22152	1.82496	0.224068	0.0495575	0.0384329	27.3123	0.0320905	0.135596	0	0	0.176232	0.0355603	0.0343703	10.3567	1.62032	0	1.38652	0.13213	0.244456	0.0362529	10.4131	0.0435315	3.76464	0.020151	0.62501	5.60934	0.184542	10.6235	0.1268	0	0.0505652	0.0226808	0.687183	4.74667	1.35509	0.385935
P4HA3	0.283943	0.759842	0.689736	0.16879	0.305592	0.449987	0.805878	0.325883	0.0703338	0.447078	0.178122	0.278153	0.0797077	0.120599	0.309036	0.47787	0.338213	0.142074	0.495735	0.127753	0.19279	0.193681	0.145655	0.141987	0.252799	0.0879618	0.212142	0.153585	0.0964684	0.0704058	0.187862	0.417082	0.268031	0.765857	0.0742718	0.653577	0.257857	0.335708	0.328756	0.0918336	0.18943	0.270425	0.0495621	0.747694	0.13544	0.422626	0.965886	0.171838	1.20196
COL1A2	23.8767	144.646	53.1787	40.7446	34.7852	129.955	95.8788	21.0946	11.7092	107.007	86.6875	55.3186	19.5435	53.7499	121.276	72.4055	125.414	15.1026	77.2288	24.9746	36.0399	54.9637	42.7672	16.1387	54.1583	31.7678	64.1135	53.5813	25.7673	32.3548	114.416	83.4159	77.6517	117.914	9.78195	152.547	22.8198	57.1335	76.9492	31.3511	63.9925	63.7045	3.69326	163.402	23.0888	69.9698	214.062	53.3158	85.6492
GREM1	0.788707	5.46521	7.7513	4.17885	0.924521	5.27463	10.4225	2.99304	1.37416	4.01535	1.65412	1.47321	2.91632	0.0630507	5.13259	1.88439	4.10779	0.511448	2.38293	2.64493	2.43415	0.0886016	0.761339	1.82482	1.14905	0.397025	2.46269	0.712808	1.68326	0.977831	3.96009	1.51748	1.94955	3.19061	0.305788	5.07245	0.899636	1.14367	4.86938	0.640956	3.02934	1.77646	0.0197871	4.29195	0.842634	2.40733	10.8101	2.05098	10.5471
ZBED2	0.0197028	2.6671	0.3539	0.0195205	0.082464	0.183674	0.959817	0	0.0554597	0.103942	0.218872	0.20552	0.981736	0	0.192186	0	0.293357	0.0663554	0.066152	0.06332	0.0445924	0	0.0549294	0.014489	0.280667	0.0508638	0.238125	0.193768	0.478138	0.0488545	0.130357	0.458237	0.0357666	0.0789248	0	0.430059	0.198807	0.034257	0.105612	0.0682749	0.0864772	0.344021	0.289197	0.187076	0.0223766	0.0551832	0.139631	0.117432	0.326364
SUCNR1	0.0108905	0.0511287	0.558897	0.118687	0	0.253809	0.0691993	0.200306	0.116488	0.207714	0.67606	0.0345736	0.152857	0.143171	0.380187	0.244379	0.243224	0.0157188	0.365647	0.0962483	0.160211	0.0619045	0.179134	0.040043	0.213311	0.0843432	0.251277	0.200818	0.132143	0	0	0.253285	0.0741359	0.476237	0.059347	0.06483	0.0934051	0.0946758	0.221829	0.0880557	0.00955986	1.45208	0.133929	0.0689361	0.0247368	0.0958631	0.0474949	0.109846	0.180394
AMOTL1	0.925634	0.59114	2.60415	0.188809	0.151928	1.10682	1.74429	0.704367	0.355063	0.62605	0.948799	0.493879	0.214943	1.81018	0.854905	0.630002	1.25546	0.128799	1.34063	0.49215	0.611026	0.579148	0.939889	0.230234	0.61808	0.308459	0.952201	0.457391	0.924943	0.371279	0.780533	0.659095	0.599229	0.857297	0.247264	1.20198	0.679894	0.623245	1.148	0.314466	1.25466	0.691427	0.0630004	0.841545	0.535931	1.06024	0.967156	0.220511	0.94576
PI15	0.216339	0.189194	0.0653088	0.283683	0.0532628	0.103804	0.498645	0.0468127	0.0823882	0.387319	0.27442	0.0230859	0.0200945	0.131909	0.405061	0.401575	0.244741	0.0122452	0.206514	0.178928	0.0504032	0.0295925	0.0869222	0.0233957	0.0736451	0.0985576	0.104866	0	0.100368	0.0315547	0	0.0155774	0.109731	0.0339846	0.0693487	0.505038	0.032102	0.132758	0.313785	0	0.00558549	0.2222	0	0.378603	0.0578113	0.206217	0.457869	0.563026	0.802196
CXCL13	0.98639	0.535294	0.353805	0.252197	1.33176	2.52131	0.707636	0.0468192	9.2431	0.942607	1.01882	0.158738	12.2147	0.241331	0.441055	0.580133	0.986995	2.26569	0.747827	0.230082	4.21286	0	0.239513	0.070197	6.99726	0.465476	0.139841	0.899662	3.01147	0.473387	1.89469	2.57064	0.447651	0.031865	1.24845	0.757664	6.34102	0.497911	0.818685	0.294029	1.08932	4.19209	1.69145	2.92049	2.1863	0.114581	0.884643	0.743999	17.1003
FBN1	0.836535	2.40413	11.538	1.07884	1.03596	4.99185	4.06916	1.39571	1.12227	3.06446	5.20324	2.0024	0.535333	1.23309	3.68611	2.55723	3.7577	0.612576	3.23711	1.62217	2.42598	2.2508	3.40973	1.04683	1.5451	0.880908	2.36789	1.53384	1.16643	0.819155	3.77109	1.58978	2.71798	4.34396	0.587216	4.68441	1.60377	2.05106	4.42632	0.795942	2.34736	2.54768	0.165366	3.97052	1.10303	3.08612	4.00071	0.945173	2.2677
LAPTM5	8.14978	11.0508	15.5236	10.7061	2.16203	26.4484	12.0772	18.8164	17.6631	16.3726	25.5733	7.66345	19.5691	15.2525	24.861	24.3422	27.1952	6.22944	20.3898	11.4867	34.5293	7.41671	14.0551	4.12158	18.8207	7.31224	19.6047	34.296	23.5238	10.742	16.3786	17.4438	11.79	27.5162	7.98805	15.5507	21.2952	26.5263	22.6179	7.80723	14.2348	18.1903	10.4164	18.355	6.87864	7.85715	9.47695	13.0967	27.4651
C7	0.366147	0.221695	0.641267	0.0345486	0.203288	0.833011	0.627797	1.66758	0.765618	0.693399	0.0626634	1.04774	0.104008	0.357048	0.380424	0.330117	1.64414	0.23488	1.20983	1.90515	1.09505	0.193713	0.374288	0.0961631	0.263894	0.315077	0.507655	0.450112	0.983753	0.789	0.894019	1.89949	0.221557	0.113495	0.494074	0.216234	0.153939	0.469884	1.43928	0.825721	1.03311	0.705736	0.836928	0.160031	0.900979	0.809239	1.02178	0.48762	0.389091
NIBAN3	0	0.0053754	0.0528836	0	0.00410756	0.1014	0.123679	0.0202167	0.135361	0.00557564	0.0269346	0.0124625	0.0216953	0.00694718	0.0246879	0.00963477	0.0511427	0.128902	0.0461307	0.0275974	0.303188	0.01775	0.032559	0.0151557	0.110093	0.0177348	0.00754797	0.101342	0.00833567	0.0425855	0.045452	0.0840918	0.00623541	0.0160527	0.0374366	0.0545271	0.128239	0.0716668	0.0147297	0.00793519	0.199005	0.0436184	0.00272528	0.0391369	0.0858229	0.00549739	0.0449403	0.0188978	0.0252876
GPR82	0.013596	0.0159577	14.1875	0.134702	0.032517	0.264053	0.0863906	0.130035	0.398011	0.0606911	0.124381	0.055495	0.114499	0.0412475	0.230339	0.228818	0.168694	0.0392477	0.136946	0.109236	0.415412	0.112413	0.204684	0.0699874	0.0726285	0.0818975	0.0896291	0	0.0989827	0.0842809	0.0899539	0.0776655	0.0617024	0.0862325	0.0148181	0.0404679	0.144048	0	0.247787	0.031409	0.119348	0.323719	0.0970846	0.0946683	0.108088	0.0652792	0.0370589	0.074801	0.0500466
TAGLN	13.7052	31.8807	13.542	7.58966	12.2745	31.679	104.664	58.4118	7.26401	36.1393	13.5438	25.3371	13.3179	15.8816	27.4639	24.3731	53.7696	10.766	43.3094	14.3643	13.194	5.9349	13.2646	13.9338	12.0054	6.40198	31.4575	16.1622	6.58698	10.3045	25.188	44.3859	16.333	38.7344	3.78814	27.7951	10.5858	15.9266	35.0435	9.0768	72.7456	12.4734	1.86303	48.189	9.34701	36.1948	65.3281	9.21474	50.8178
FDCSP	0	0.0314736	0	0	0	2.68731	0.937145	0.118372	14.0395	0.0979382	0.0525684	0	1.41143	0.0406766	0.660804	1.35391	0.399262	3.21247	1.62061	0.387807	1.82072	0.0415713	0.0224279	0.059159	7.3772	0	0	0.0988951	0.195225	0.0997374	0.266127	3.44658	0.219054	0	1.84125	0.239447	5.80392	0	0.086244	0.092923	0.635562	0.383087	0.0319136	4.17565	7.58324	0.0965637	1.31566	0	0.222093
GNAO1	0.0232004	0.0617221	0.246065	0.03218	0.0305181	0.245117	1.07124	0.32772	0.188078	0.092266	0.187989	0.11995	0.0439611	0.0211155	0.257271	0.130152	0.408763	0.0692051	0.290809	0.0969287	0.115518	0.0983087	0.15394	0.136488	0.0867538	0.0519074	0.193729	0.159716	0.0506715	0.120807	0.138148	0.132529	0.0568564	0.0913866	0.111258	0.271616	0.126414	0.169421	0.432776	0.0375177	0.896092	0.0883836	0.0368147	0.170354	0.10276	0.373167	0.240303	0.036165	0.168665
BTK	0.0497629	0.311503	1.08112	0.167629	0.0357048	0.91234	0.368899	0.3954	0.565897	0.315029	1.11861	0.144439	0.363202	0.251617	0.771534	0.404791	0.592741	0.29209	0.400989	0.36783	1.59929	0.123433	0.554937	0.175654	0.611405	0.13703	0.306182	0.305872	0.519279	0.27146	0.55971	0.609137	0.365857	0.554827	0.141014	0.325858	0.642718	0.173045	0.458799	0.149449	0.174731	0.631919	0.11055	0.466195	0.28258	0.16725	0.0976604	0.219024	0.210653
LSAMP	0.0969726	0.282818	1.24415	0.139746	0.121234	0.79785	0.681527	0.677766	0.178665	0.529467	0.411886	0.795627	0.102082	0.0980649	0.624565	0.370916	0.525032	0.12088	2.09657	0.453305	1.7109	0.236888	0.550532	0.13614	0.243311	0.493095	1.47711	0.227583	0.19789	0.191268	0.758243	0.330927	0.216043	0.269267	0.701393	0.686601	0.404737	0.528808	0.652115	0.173108	0.363713	0.335841	0.0349722	0.633363	0.280337	1.07405	0.60313	0.175817	0.452277
CD53	1.64182	2.14968	11.5527	3.88222	0.759156	9.03019	3.59334	6.28109	9.46467	5.92529	11.9587	2.3033	5.91471	3.70803	7.06897	6.38593	9.77809	2.35919	5.90439	4.08042	13.1046	1.99094	5.65136	2.463	6.29521	2.86331	4.88254	8.04635	11.0498	3.50107	5.79338	6.67225	2.9804	4.84488	3.48336	6.05962	9.68586	9.66762	8.0731	1.69415	3.59344	7.6098	3.03078	4.62818	2.49859	2.56633	1.2411	4.72715	7.19176
HAND2	0.0632228	0.277031	0.0432611	0.0626379	0.0907245	0.26522	0.843622	0.753521	0.256263	0.153938	0.0247879	0.189242	0.0798648	0.00639349	0.181762	0.0354675	0.784443	0.0486682	0.62266	0.0711141	0.0572357	0.0130682	0.0211511	0.00929853	0.101319	0.0217618	0.0555712	0.0155442	0.0153426	0.0940595	0	0.634596	0.177892	0.337675	0	0.514358	0.00637938	0.109925	0.203336	0.0730275	1.17656	0.040142	0	0.200098	0.0502618	0.607109	0.372227	0.0173916	0.471261
HLA-DQA1	1.82737	2.1525	3.69949	1.06804	0.224025	3.66644	1.63589	3.75276	4.66265	4.85749	6.24111	2.04506	6.69127	2.75863	5.71997	4.65554	5.26053	1.73306	1.95685	1.52628	8.45757	1.31455	4.57042	2.68278	2.53404	0.955937	4.32608	2.69894	4.07567	1.91512	2.1745	4.46296	1.70933	1.95947	1.94148	2.47172	6.60611	5.50873	5.0597	2.47521	3.53133	6.0308	4.09139	3.86959	0.989154	1.83314	1.31868	0.587666	12.4096
HSD11B1	0.421324	0.718215	0.489075	0.477058	0.035988	0.911783	0.605543	1.06276	0.23719	0.928158	0.727619	0.354863	0.285122	0.0913006	0.556202	0.886348	0.634782	7.51461	0.808339	1.03971	0.510837	0.21772	0.335603	0.0442617	0.58946	0.207176	1.02503	0.665924	0.255613	0.186554	0	0.564851	0.505336	0.55253	0.0327997	0.806176	0.349213	0.889527	1.12921	0.278093	0.264176	0.525468	0.119386	1.35253	0.119625	0.939214	0.885915	0.469117	0.955455
COL5A2	2.81241	20.6868	21.7261	7.40096	4.55777	18.9863	16.6103	5.65965	1.43642	18.6765	25.0262	9.74512	4.02784	9.57789	19.3286	16.179	20.0372	2.39701	14.4845	6.27271	8.71975	13.5764	13.4322	3.48129	9.115	5.33306	10.5285	6.87559	4.9412	5.75084	21.0281	12.8851	14.2535	20.2782	4.00142	21.0285	6.0769	7.2353	17.8449	4.70381	7.65771	15.6348	1.31763	22.1725	5.74139	14.7687	24.156	8.95299	16.2225
SCIMP	0.129847	0.0846677	0.675628	0.192969	0.0194094	0.613639	0.183347	0.366198	0.505603	0.281029	0.961623	0.0981479	0.296159	0.191493	0.411079	0.440095	0.268515	0.166591	0.363301	0.243424	1.10204	0.128606	0.328818	0.103444	0.549123	0.176915	0.320997	0.159623	0.551438	0.0670762	0.250569	0.317886	0.171874	0.252845	0.165105	0.236185	0.753365	0.470342	0.464012	0.124987	0.265959	0.360691	0.171703	0.205481	0.19048	0.121225	0.0943804	0.0942583	0.204131
ABCC9	0.0318943	0.0889066	1.30604	0.126397	0.0262213	0.185829	0.236436	0.258114	0.0448883	0.145608	0.338673	0.110294	0.0573569	0.0282218	0.141226	0.190107	0.301745	0.0191811	0.272174	0.259455	0.103766	0.22662	0.181171	0.0205225	0.0958364	0.0686141	0.12703	0.0343072	0.0822371	0.0345994	0.145075	0.139897	0.115796	0.400585	0.0477966	0.225463	0.0502849	0.0693179	0.179511	0.0184202	0.192482	0.164536	0.00632628	0.164035	0.194696	0.121232	0.128229	0.0383846	0.265989
MS4A14	0.0227324	0.0622559	0.398597	0.0337832	0.00679603	0.0529793	0.144444	0.0418112	0.0895828	0.0369	0.178255	0.0824775	0.075779	0.132184	0.075858	0.127527	0.239747	0.103901	0.152648	0.0365283	0.0771739	0.0469882	0.133089	0.0668677	0.161912	0.0978085	0.0874178	0.0978089	0.303413	0.0281834	0.112802	0.106667	0.0567413	0.193505	0.0619395	0.022554	0.194971	0.138336	0.219334	0.0656445	0.0498874	0.108251	0.0405812	0.251816	0.019363	0.0545732	0.0309811	0.0416889	0.266722
SHISAL1	0.0472125	0.195266	0.36344	0.100234	0.0483927	0.204344	0.37142	0.396968	0.182255	0.208014	0.282068	0.0489416	0.0213001	0.044334	0.259694	0.151348	0.301265	0.0194698	0.218903	0.0216757	0.0610593	0.0627357	0.355385	0.0495986	0.0900728	0.0522351	0.177851	0.12437	0.0491028	0.100343	0.0892477	0.129344	0.0642789	0.0697953	0.073509	0.27436	0.159931	0.117268	0.151844	0.0311624	0.586137	0.0428237	0.00267562	0.157965	0.0574495	0.145725	0.176486	0.15152	0.164478
FAM110B	0.0552697	0.176591	0.409707	0.045632	0.0550777	0.236151	0.195106	0.169427	0.0518581	0.24298	0.174562	0.129508	0.0517173	0.340012	0.217538	0.245464	0.228588	0.0398869	0.247424	0.185025	0.166786	0.0571216	0.0796116	0.0203221	0.139421	0.0475607	0.121452	0.22648	0.0670631	0.102784	0.0609459	0.146585	0.154678	0.187574	0.0501982	0.356434	0.0185896	0.096097	0.246885	0.180883	0.25067	0.233949	0.00730857	0.297376	0.073232	0.276426	0.336451	0.0591261	0.279739
TIMP2	5.48854	34.5814	12.3482	8.00048	9.30373	31.6362	43.341	15.6405	68.7822	26.1207	19.8763	11.4451	8.78431	9.17159	37.1616	23.8296	26.3071	11.0992	32.8389	10.3002	17.6085	7.49364	12.2615	6.0037	8.29055	5.87766	15.9152	14.2694	9.24901	17.8884	19.4669	16.7185	15.1175	17.6524	4.14063	30.8603	6.97362	10.611	21.959	6.3117	18.7467	13.0489	5.20762	26.2792	7.11468	25.5891	40.3859	14.4755	30.3048
NCF2	0.793096	5.5669	3.00606	3.54362	0.139472	4.55445	1.11987	2.11658	1.57583	3.67913	4.62362	1.96065	2.02446	2.83069	4.44686	2.26823	3.41521	1.24946	1.2879	1.54929	2.11174	0.634842	1.61279	4.41421	2.47829	1.07055	2.8192	2.10287	2.03787	0.809753	1.85198	2.19543	1.36914	1.874	0.627104	2.1909	1.27885	2.92013	2.38402	0.880166	0.737147	3.23365	0.536712	2.21482	0.353226	2.23374	1.26314	3.05151	2.69755
ADAMTS12	0.335281	2.26821	3.22623	0.369088	0.531802	2.28268	1.51398	0.551581	0.0891325	1.70075	1.56406	1.21013	0.37419	0.294321	2.34285	1.24087	2.13202	0.27333	1.6625	0.57243	0.969612	1.31146	1.88634	0.246558	0.820892	0.492882	0.670246	0.480862	0.638486	0.675476	2.60341	0.860723	1.41593	1.67572	0.0964301	2.59652	0.469874	0.639626	2.24651	0.527127	0.568194	1.14571	0.0720456	1.84523	0.415157	1.68433	2.97773	0.486773	1.86839
CXCL8	23.6275	9.04805	32.6432	110.082	1.4247	6.70429	11.5568	13.3908	2.40102	103.902	91.1454	13.0949	12.9913	9.61822	22.4199	52.5421	21.5399	1.13676	10.2635	7.73812	8.24786	11.7854	7.37983	2.3265	6.23948	7.20234	12.188	5.21839	3.74157	1.48948	6.88887	1.6912	3.11689	3.34873	12.6356	34.7062	9.48587	32.1337	29.9668	4.34818	1.01946	46.7218	5.46501	7.24991	4.40031	12.0895	25.8263	74.1116	46.4252
CCN4	0.213214	1.17247	2.97869	0.715874	0.226638	1.3711	1.39242	0.514165	0.0733528	1.64396	2.77877	0.510348	0.511244	0.838506	0.960821	0.996763	1.94002	0.136775	1.24614	0.447296	1.31363	0.905917	1.14921	0.191636	0.801495	0.662549	0.585655	0.815447	0.373691	0.49931	1.17555	0.855471	1.08589	1.02016	0.309839	1.77459	1.19522	0.55607	1.84132	0.273644	0.322337	1.27855	0.169165	1.04222	0.524656	1.21803	1.4529	1.73783	3.05759
OSMR	1.38364	1.27385	4.70672	0.565941	0.296005	1.93282	2.07024	1.37751	0.703902	1.27752	2.87832	0.797343	0.483286	0.45571	1.44674	1.1839	2.06326	0.329792	1.52721	0.907694	1.68068	1.26929	2.00304	0.564756	0.875873	0.660864	1.32497	0.83486	9.7883	0.621642	1.53273	0.595637	0.656736	1.12503	0.587985	2.26067	1.40894	1.28011	2.16377	0.395888	1.5043	1.58172	0.163661	1.37803	0.753266	1.8259	1.71616	0.733298	1.76683
MRAS	0.42922	0.864816	0.819912	0.389811	0.179646	1.0559	1.28032	0.657878	0.382589	0.766395	1.18735	0.42501	0.263571	0.423203	0.907126	0.742433	1.17163	0.203063	1.44911	0.511532	0.631432	0.284644	0.520532	0.252511	0.687854	0.363196	0.896023	0.589206	0.546846	0.36363	0.804611	0.712207	0.464253	1.01968	0.210511	0.844604	0.371741	0.55971	1.03533	0.32226	1.10521	0.828928	0.14757	0.883005	0.251858	0.601077	0.928145	0.295179	1.00393
PIEZO2	0.00923217	0.0445472	0.629092	0.103663	0.0276003	0.181692	0.277016	0.033961	0.0779607	0.104902	0.174951	0.0976968	0.00647908	0.0622411	0.172207	0.1079	0.152732	0.0384952	0.130876	0.10879	0.0661667	0.130401	0.224782	0.0294196	0.153431	0.0450186	0.074386	0.0643126	0.0336063	0.118275	0.0712622	0.207183	0.103349	0.202374	0.0905583	0.262578	0.12576	0.042805	0.194649	0.0746474	0.0864445	0.151429	0.00366243	0.14415	0.0891228	0.0800346	0.0603942	0.0620797	0.0339834
VGLL3	0.00393408	0.197011	1.65892	0.0818514	0.0376359	0.30562	0.349966	0.118668	0.0753014	0.233086	0.321342	0.112405	0.0648814	0.0736003	0.260541	0.0441398	0.205013	0.0643537	0.224548	0.113789	0.133557	0.0345601	0.250067	0.0636468	0.133098	0.0440096	0.125351	0.0483624	0.0763765	0.0390194	0.156172	0.141258	0.148188	0.27447	0.0257263	0.113193	0.0734379	0.0410409	0.274142	0.0272651	0.0932421	0.156116	0.00624265	0.311281	0.0647855	0.103889	0.248778	0.111828	0.336689
GDF6	0.0246058	0.0673864	0.0420922	0.0121891	0.0220683	0.0764604	0.182406	0.0181028	0	0.0349483	0.0160788	0.016739	0	0.0124415	0.0821095	0.0172546	0.0763248	0.00591914	0	0.00988466	0	0	0.00342994	0.0452364	0.0109535	0	0.0540697	0.0151242	0.0597123	0.030506	0.284895	0.0351394	0.0167502	0.0246413	0	0.0488254	0.012414	0.0427819	0.0263789	0.0142109	0.0107997	0	0	0.023363	0	0.0196902	0.0536548	0	0.0622693
TACR1	0	0.00335608	1.21064	0	0	0.019992	0.0635913	0.0441775	0.0724382	0.0104433	0.0224218	0.00389041	0.0150503	0.00433741	0.0308273	0.0120308	0.0851479	0.0123814	0.0192008	0.0482445	0.029122	0.0398953	0.0239152	0.00630821	0.0152746	0	0.103675	0.0105453	0	0.0425406	0	0.0350013	0.00389302	0.00286353	0	0.0425543	0.0432784	0.0149148	0.202319	0	0.0978913	0.0408491	0	0.0217198	0.00487116	0.0411869	0.0841742	0.00393288	0.0434172
SIRPB2	0.0452255	0.134473	0.278516	0.06273	0.0054082	0.196748	0.182	0.113128	0.106933	0.161505	0.443292	0.106656	0.0412607	0.0731759	0.273973	0.202969	0.381575	0.0609246	0.141722	0.109008	0.266128	0.0654372	0.171475	0.0598641	0.169113	0.0934019	0.258388	0.222386	0.109751	0.0560701	0.179533	0.284179	0.0862032	0.338172	0.128156	0.107689	0.21448	0.298806	0.28121	0.0522392	0.0476398	0.11486	0.00717645	0.11451	0.0667718	0.0832384	0.0936866	0.161731	0.15815
TENM4	0.0278796	0.171247	0.579466	0.0220974	0.0383402	0.257735	0.132863	0.0697386	0.0360991	0.126714	0.154854	0.12897	0.0156526	0.0155065	0.134542	0.0899317	0.190256	0.0268268	0.243375	0.0716789	0.164057	0.0576276	0.0691761	0.0164017	0.131555	0.0431838	0.0673901	0.0719733	0.0744229	0.0725862	0.184457	0.156984	0.132852	0.135877	0.0364629	0.315334	0.0590761	0.13088	0.221176	0.0708472	0.149287	0.101784	0.0154839	0.324717	0.0269137	0.27999	0.218857	0.0409027	0.120584
EPYC	0	0.0394772	0.172613	0.249927	0.467575	0.313551	0.534298	0.0371182	0	1.07488	0.0164841	0.0343219	0.00885175	0	1.41162	0.212275	0.187797	0	0.141161	0.0202677	0	0.0260713	0	0	0.381806	0.0217075	0	0	0.122435	0	0.166901	0.864604	0.137379	0.193679	0	2.32761	0	0.131581	0.0811315	0.203967	0.0442878	0	0	0.0319359	0.0143247	0.0706529	0.0137518	0.046262	0.0580354
IBSP	0.147261	1.20988	0.0251913	0	0.299368	0.32032	0.74857	0.0866731	0	0.0478077	0.115474	0.0133572	0.423721	1.4743	0.0604811	0.0413061	0.803948	0.01417	0.164809	0.30762	0.0333289	0	0.032844	0	0.262217	0.177409	0.0323596	0.108618	0.21442	0.0730289	0.682015	0.144207	0.0935634	1.39608	0.0641992	0	0	0.102416	0.126298	0	0.0517073	0.187	0	1.2118	0	0.188547	0.497725	0.189043	2.9678
GBP5	0.246034	0.142198	3.99837	0.216058	0.076897	0.582085	0.497422	0.218034	0.343123	0.592248	2.18138	0.327139	0.800538	0.172467	0.505239	0.572483	0.777049	0.239433	0.319159	0.327959	0.85424	0.072238	0.69995	0.135696	0.861256	0.307952	0.251891	0.29558	1.21448	0.201043	0.332961	1.23432	0.314669	0.184792	0.420507	0.527041	1.95502	0.602777	0.395644	0.122718	0.166888	0.93196	0.536814	0.548623	0.146062	0.219255	0.0975445	0.379419	1.25041
HCAR3	0.042614	0	0.236919	0.211099	0.0127398	0.0331048	0.045129	0.0940547	0	0.259396	0.556925	0.0579793	0.0224297	0.0323205	0.437547	0.268944	0.158621	0	0.0476922	0.171189	0	0.0440418	0.029701	0	0.0948498	0.0183351	0.117052	0.497669	0.0775604	0	0.211457	0.00869382	0.0193394	0	0.0232222	1.50092	0.0214994	2.33392	0.114212	0	0.0187037	0.0676422	0	0.0539489	0.0120993	0.0341008	0.0696922	0.439592	0.215684
PLIN4	0.222603	0.0309028	0.153548	0.0284572	0.0472282	0.0948324	0.509504	0.570558	0.396165	0.192324	0.0609996	0.185628	0.0478743	0.0508313	0.283859	0.0201417	0.552393	5.64165	0.827753	1.58656	0.0731333	0.144716	0.258248	0.464689	0.108683	0.117404	0.0552272	0.0794467	0.156833	0.27598	0.237546	0.641655	0.1662	0.222924	0.305222	0.363343	0.112307	0.449463	0.177058	0.182476	9.76395	0.205167	0.068367	0.0954527	0.114173	0.33328	0.223128	0.0427984	0.191633
THBS4	0.0692142	0.0812368	1.24322	0.0587776	0.0768564	0.699001	2.8482	3.84822	0.139161	0.188589	0.129224	0.0807178	0.065922	0.044996	0.203048	0.152541	2.57635	0.394845	4.38215	0.730868	0.246163	0.0664238	0.0744285	0.327205	0.114442	0.085086	0.152094	0.206638	0.0719854	0.318726	0.228967	1.61782	0.3186	0.316865	0.161648	2.30538	0.109748	0.464177	0.275606	0.0571058	1.90952	0.235426	0.01569	0.287909	0.14037	0.296716	1.94049	0.0271996	0.414011
CHIT1	0.0117809	0.00691361	0.136033	0.0350156	0.0140879	0.306592	0.212095	0.528706	0.736175	0.00956154	0.0500386	0.0106858	0.0496064	0.0178704	0.136082	0.0165225	3.39851	0.0255059	0.0263695	0.156176	0.0399947	0.0243512	0.016422	0	0.781407	0.0354819	0.0258877	0.173789	0.0643259	0.270207	0.0974307	0.430218	0.0133662	0.50141	0	0.11104	0.0683518	0.0102416	0.0947234	0.585138	0.0361951	0.280501	0.00233676	0.0745723	0.00668981	0.00707051	0.0160557	0.048611	0.0514961
ABCA8	0.0080998	0.0110912	0.349865	0	0.00968599	0.088093	0.0857785	0.113223	0.143637	0.00821741	0.264642	0.00918363	0.00710549	0.00204776	0.164253	0.0738389	0.185923	0.0370211	0.0861178	0.0976157	0.210817	0.0167424	0.107262	0.0178692	0.0360569	0.0104551	0.0622958	0.119487	0.0442266	0.140589	0.0535899	0.0842758	0.0110277	0.016223	0.0353115	0.0361631	0.0551675	0.0352077	0.147619	0.00935594	0.0924321	0.0964276	0.00803305	0.0307628	0.0735921	0.0291675	0.0441555	0.00185677	0.0074538
GPC6	0.147835	0.985999	2.94442	0.320832	0.277805	1.60784	0.998999	0.574893	0.30516	1.09701	1.03043	0.453362	0.308778	0.181535	1.2577	0.898453	1.32766	0.132091	0.701199	0.531666	1.30648	0.843972	0.696728	0.186367	0.576619	0.193851	0.812142	0.406742	0.435636	0.244378	0.791798	0.603204	0.83385	0.542843	0.12276	1.3061	0.443958	0.183599	1.3811	0.268339	0.333699	0.569892	0.0865734	0.717435	0.319804	0.90134	0.982443	0.216245	0.770916
AKAP12	0.218784	3.97001	2.30351	0.237403	0.267857	1.59441	3.663	1.03859	0.727274	0.811741	1.83472	1.108	3.78917	0.416157	1.20343	0.569846	2.06179	0.187966	2.12208	1.69083	1.00212	0.46838	1.45952	0.704845	0.718855	2.09336	0.457869	0.262551	0.815364	0.503742	1.706	0.941581	0.754131	1.95277	0.255482	1.97944	0.864643	0.326055	2.0551	0.234662	1.4724	1.07492	0.0702604	1.43105	1.06489	2.03839	5.07743	2.42646	8.31943
FCRL1	0	0.0135813	0.118767	0	0	0.11686	0.159305	0	0.345254	0.00469572	0.11342	0	0.0324827	0	0.0594052	0.0162285	0	0.133612	0.0388506	0.0464843	0.615437	0.011959	0.0322597	0.00850927	0.0721147	0	0	0.0142248	0.0702018	0.0286919	0	0.136921	0.00525137	0.011588	0.0126114	0.0803634	0.338599	0	0.0372153	0.0133658	0.20315	0.0551022	0.00918075	0.102544	0.124845	0	0	0	0.0159726
EVC	0.0382202	0.34392	1.04611	0.1136	0.0723661	0.890746	0.796027	0.253071	0.157788	0.553193	0.39544	0.257118	0.0670568	0.14494	0.83392	0.402024	0.592777	0.0919422	0.848367	0.230308	0.475762	0.204088	0.285921	0.145216	0.289239	0.104149	0.349944	0.415033	0.224149	0.25272	0.821836	0.402867	0.48278	0.514592	0.173566	1.00489	0.356731	0.354417	0.519008	0.191306	0.503257	0.333673	0.116243	0.782247	0.141073	0.517393	0.753551	0.216117	0.310686
PEG3	0.0245382	0.057601	0.360998	0.082658	0.0176061	0.10675	0.140326	0.0613802	0.0607821	0.0517805	0.0801728	0.0511918	0.0258311	0.0297775	0.0856631	0.0344144	0.127873	0.0330561	0.0768945	0.051259	0.0944115	0.0811532	0.0301005	0.0180448	0.0568015	0.0168925	0.0215684	0.0482644	0.0297741	0.0365066	0.016235	0.0700856	0.0445444	0.137612	0.0267439	0.0925133	0.00990393	0.145059	0.168361	0.0453498	0.159397	0.0701101	0.0116813	0.0838757	0.0195077	0.115853	0.0535073	0.0292503	0.0496785
ANKRD1	0	0.0630109	0.0983977	0.0455905	0	0.0536218	0.0730981	0.0169273	0.0259055	0.196074	0.0150347	0.073043	0.0161469	0.0232673	0.0944959	0	0.0285476	0.0221392	0.0257499	0	0	0.0118895	0.0128289	0	0.0614534	0	0	0	0.0279175	0	0	0.0281638	0	0.145928	0	0	0.011608	0	0.197328	0	0.0605909	0	0	0.0728201	0.0130652	0.147293	0.551879	0.0316459	0.508154
GPR84	0.133724	0.20927	0.285946	0.242893	0.0266519	0.554048	0.188822	0.16397	0.0376409	0.596929	0.786442	0.283019	0.14077	0.180307	0.286049	0.593894	0.636025	0.0321685	0.374149	0.0895328	0.403536	0.161239	0.186405	0.0491689	0.158742	0.15343	0.342825	0.63016	0.378602	0.16579	0.147457	0.418316	0.182063	0.245515	0.145744	0.530698	0.0449773	0.697515	0.597334	0.0772311	0.234771	0.459904	0.123781	0.197509	0.0379679	0.160514	0.291595	0.490472	0.184588
ZNF683	0.401931	0.0748805	0.147336	0.037925	0.137326	0.0743432	0	0.408355	0.290922	0.0699029	0.150082	0.121524	0.638022	0.0290327	0.0687816	0.134215	0.0474953	0.0276252	0.59977	0.0922651	0.19493	0.0395618	0.0480234	0.0140748	0.323765	0.18117	0.441609	0.1647	0.557365	0.166103	0.0633156	1.39008	0.121605	0.0383344	0.1043	0.151915	0.0386249	0.0998334	0.225706	0.19897	0	0.303807	0.151855	0.096922	0.119553	0.0306319	0.0208676	0.026325	0.202551
EPHA3	0.0136449	0.0693986	2.26999	0.128427	0.048951	0.487604	0.643034	0.54209	0.180517	0.188265	0.401234	0.173272	0.0646374	0.0413958	0.637462	0.287051	0.321671	0.0787777	0.832265	0.57007	0.409185	0.363129	0.393722	0.060205	0.200446	0.111546	0.434765	0.27677	0.256625	0.143793	0.135416	0.278374	0.349872	0.318841	0.0669214	0.399366	0.216848	0.106759	0.607068	0.141849	0.275488	0.151612	0.00811947	0.220247	0.286687	0.335759	0.126453	0.0187675	0.134984
GFPT2	0.152412	0.939152	0.195544	0.207628	0.256301	0.71781	1.03906	0.30836	0.375385	0.703543	0.261435	0.345612	0.113647	0.0385322	0.528159	0.574466	0.85098	0.114575	0.746263	0.252561	0.26949	0.108294	0.114195	0.11208	0.500374	0.303293	0.198856	0.117102	0.20805	0.484206	0.535706	0.726823	0.302613	0.470616	0.041528	1.4082	0.408501	0.49687	0.704639	0.143039	0.560246	0.226807	0.0604623	1.13962	0.119003	0.769897	1.34496	0.436731	2.09946
KMO	0.0153155	0.0599196	0.438845	0.0758692	0.00915738	0.142775	0.105426	0.12958	0.0689767	0.0807971	0.160128	0.0382027	0.123606	0.0696962	0.129735	0.0966589	0.123519	0.0294743	0.0514219	0.0738307	0.173315	0.00791435	0.102476	0.0619448	0.0954495	0.0658966	0.0841372	0.0282415	0.0557506	0.018988	0	0.0812388	0.0486542	0.0971384	0.0250383	0.045586	0.135221	0.0532579	0.0820957	0.00884534	0.0336106	0.0972428	0.0729087	0.0436259	0.0478334	0.0674073	0.0417458	0.0667068	0.0563761
PTPRC	0.277408	0.346876	9.7981	0.986198	0.195137	2.58184	1.04839	1.08049	3.16935	1.35531	6.50452	0.397169	1.64908	0.536313	2.20607	1.22058	2.13267	0.77201	1.38188	1.31107	5.15819	0.809516	2.78572	0.72	1.92742	0.688062	0.992073	0.789034	2.32981	0.681112	1.54748	2.38587	0.678848	0.760797	0.942603	1.16029	4.83263	0.879539	2.67658	0.420956	0.649372	3.45362	1.00339	1.18098	1.05636	0.539738	0.269837	1.25439	1.03865
CASS4	0.0359306	0.140573	0.476354	0.142393	0.0214835	0.244237	0.104641	0.178433	0.182049	0.240585	0.528277	0.0733292	0.0819516	0.0590449	0.276693	0.365342	0.234052	0.0259303	0.160849	0.101038	0.233795	0.106762	0.195334	0.125507	0.0479844	0.100487	0.138172	0.209808	0.207088	0.0668195	0.178293	0.179593	0.0815314	0.0929548	0.146851	0.222804	0.33536	0.437306	0.144449	0.0518785	0.141932	0.1711	0.128284	0.113719	0.0408066	0.0898518	0.0636588	0.201797	0.13226
ERVFRD-1	0	0.0219791	1.59772	0	0	0.0436428	0.0148737	0	0.00790668	0.00569947	0.0183552	0.0254785	0	0.0355074	0	0	0	0	0.0157184	0.0112841	0.0635737	0	0.0352399	0	0	0.0120858	0	0	0.102249	0	0	0	0.00637389	0.00937668	0.0459216	0.0139345	0.0070858	0.0244195	0	0	0	0.200642	0	0	0.00797536	0	0.00765639	0	0
DPYSL4	0.0430098	0.213141	0.257513	0.113632	0.0600045	0.0222749	0.182193	0.0421904	0.024213	0.186173	0.0936831	0.136542	0.00503067	0.0217471	0.235526	0.422243	0.10673	0.144849	0.208586	0.103667	0.0648948	0.0740849	0.0319753	0.0105428	0.127641	0.148043	0.0472556	0.158618	0.0347915	0.0888718	0.331988	0.0175491	0.0325317	0.229717	0	0.497843	0.0289322	0.149562	0.0153697	0.01656	0.201359	0.136541	0	0.05445	0.0407055	0.108989	0.38296	0.0460107	0.362812
XIRP1	0.0140817	0.0743745	0.126467	0	0	0.00546969	0.156584	0.01554	0	0.0314295	0.0184034	0.0319318	0.0271767	0.0106802	0.0108439	0.0592478	0.183456	0.0304872	0.0315194	0.0395983	0.039838	0.0145535	0.0412213	0.108731	0.0313428	0	0.0154718	0.00865542	0.0598023	0.0261874	0.0232918	0.037347	0.0127813	0.0376053	0.00767372	0.0279423	0.120775	0.073451	0.0905782	0	0.00618057	0.0558804	0.00279312	0.0490249	0.0119945	0.0253541	0.0614122	0.0161402	0.217056
PLXNC1	0.147371	0.425217	5.4714	0.415209	0.090869	1.33447	0.648661	0.653923	0.378526	0.665323	1.20977	0.340447	0.308656	0.337649	1.26254	0.729857	1.15997	0.285827	0.932901	0.60312	1.26119	0.440268	0.997612	0.298027	0.623232	0.352706	0.323838	0.345348	1.03378	0.399676	0.655102	0.610708	0.443086	0.780965	0.245946	0.717365	0.701688	0.52848	1.25899	0.531955	0.3032	1.45473	0.200965	0.924106	0.164755	0.40907	0.494583	0.447624	0.419566
CCR8	0	0.094612	0.236393	0	0	0.509922	0.036586	0.203333	0.136141	0.154214	0.361199	0.0313358	0.121225	0.0349362	0.283775	0.0969033	0.128594	0.083106	0.231984	0.166539	0.117283	0.0178523	0.260048	0.0508103	0.27682	0.178371	0.075915	0	0.209593	0.0856621	0	0.211442	0.0627136	0.069194	0.112957	0.0685519	0.854048	0.1802	0.296292	0.279333	0.121304	0	0.137049	0.240549	0.0392354	0.0829363	0.0564993	0.174228	0.0794794
ADGRE3	0.0481492	0.0753504	0.219645	0.111309	0	0.224429	0.0339939	0.11808	0.0632479	0.260524	0.440485	0.0436736	0.028159	0.0486915	0.362545	0.112547	0.139397	0.0154436	0.0538869	0	0.345084	0.0248812	0.170032	0.0354078	0.0571573	0.0414333	0.335048	0.394604	0	0.0198983	0.106188	0.0392923	0.0072838	0.0107153	0.0349848	0.238856	0.048584	0.474394	0.13765	0	0.0281775	0.203809	0.0191009	0.0203188	0.0182278	0.0321085	0.043747	0.183959	0.0960028
DCSTAMP	0.0163906	0.0513004	0.0280388	0.0162389	0	0.0763985	0.0867897	0.180881	0.0276819	0.0332571	0.0107105	0.00743352	0.0115028	0.0745885	0.0673173	0.045975	0.0813472	0	0.110063	0.0131689	0.0370961	0.0169398	0.00456955	0	0.189706	0.0423133	0	0	0.0795519	0.0406417	0	0.140444	0.014877	0.1149	0	0.0975717	0.0165386	0	0.0351433	0	0.0719398	0.0260172	0.0130044	0.0311255	0.0186149	0.0655808	0.080417	0.022544	0.0905001
IGF1	0	0.0022028	0.0192634	0.00557831	0.0033665	0.0524879	0.0298135	0.0165694	0.0538851	0.0205637	0.0404713	0.00510704	0.0118541	0.00284691	0.078045	0.0157931	0.0628738	0.00541777	0.0945203	0.0271422	0.0764582	0.0145476	0.0392426	0.00828094	0.0200513	0	0.160842	0.0553724	0.034159	0.00698051	0	0.0804074	0.0102209	0.0131566	0.0184095	0.0279311	0.04545	0	0.0543251	0.0260143	0.0593097	0.0446863	0.0089344	0.0285121	0.0191835	0.326655	0.024555	0.0154884	0.126943
NCCRP1	0	0	0.137826	0	0.096347	0.17883	3.70551	0.118551	0.155511	0.0747328	0.0150423	0.01044	0.0969306	0	0.614534	0.129139	0.14281	0.110752	0.18034	0	0.0520996	0.0237911	0.115518	0.152354	0.0409897	0.0396179	0.177045	0.113194	0	0.171238	0.228455	0.0939267	0.020894	0.637799	0.125445	0.137035	0.255504	0.120073	0.17275	0	0.0606215	0.0365398	0.0547921	0.102	0.0522874	0.405261	0.439217	1.26648	0.0953271
PRRX1	1.53507	2.62048	0.717895	0.700256	0.208	1.23542	1.30989	0.471247	0.7958	1.34448	1.64537	1.44247	0.269326	0.407635	1.63002	0.712473	1.63745	1.32833	2.09497	0.408155	0.299936	0.202593	0.43874	0.389821	0.934074	0.413394	0.67343	0.244371	0.375204	0.225915	1.11427	0.711965	0.816943	1.30135	0.1324	1.6052	0.540456	0.729658	0.722207	0.561279	0.324761	1.00797	0.0153337	1.25481	0.228898	2.24912	2.59177	0.989863	2.86593
HOPX	1.3038	1.57163	0.472192	0.500402	0.477568	0.77105	1.72904	1.68079	0.396752	1.39423	0.264802	0.359576	1.24266	0.680029	1.15478	0.922513	1.60313	0.132802	2.08358	0.245366	0.451928	0.0424882	0.157183	0.082058	0.538565	0.0656994	0.961456	0.209372	0.356306	0.276687	1.18513	0.826731	0.370478	1.09199	0.0384052	1.1712	0.0948161	0.296127	0.944424	0.305269	0.350567	0.736461	0.158428	1.02976	0.146739	0.575712	1.67444	0.290801	1.6646
C3	1.42154	7.49954	2.5861	1.60882	0.898997	32.2591	4.09363	4.26784	10.9115	11.0427	4.24798	4.82783	4.68118	1.66701	6.20608	3.22057	5.24389	5.32412	10.2493	7.50288	13.4508	3.39322	1.01974	1.06949	6.9025	0.940973	4.51741	9.50386	5.69206	5.63971	6.0772	24.2942	2.79393	4.63581	3.51577	17.6298	12.2447	10.2477	13.0534	4.09868	15.459	10.1453	6.8626	32.1758	1.55857	14.9741	7.08179	2.76237	6.87038
CSF1R	0.892805	0.854218	3.2436	1.09473	0.121563	5.14347	1.60079	3.02409	1.65217	2.53615	5.30265	1.31896	1.46095	2.3242	4.32484	4.16554	5.50588	0.935641	3.54171	2.07382	6.8922	1.79062	3.03123	1.02058	2.14066	1.17143	5.16693	8.32393	3.14267	1.75349	2.98273	3.25334	1.52042	3.73277	1.0405	2.46445	3.34481	7.70008	5.57226	1.62347	2.90986	3.28335	1.20631	2.8313	0.843298	1.9771	0.848122	1.16719	1.59846
KLRD1	0.0497086	0.118733	0.391606	0.0259204	0.0234643	0.0894271	0.0526423	0.0538943	0.365267	0.0891821	0.123091	0.0130518	0.204721	0.00661428	0.0725293	0.0623769	0.051938	0.0213982	0.0497761	0.0441419	0.106582	0.00405585	0.0671033	0.0211632	0.104818	0.00675398	0.0316196	0.00321619	0.142852	0.0518974	0.121167	0.124897	0.0486802	0.0113534	0.0142571	0.0856583	0.170272	0.027293	0.0701191	0.0332417	0.00459317	0.149502	0.0736889	0.125861	0.0326841	0.0157019	0.07559	0.057575	0.191403
SLC11A1	0.304393	1.26891	0.363602	0.499163	0.203967	0.2487	0.950401	0.289585	0.401815	0.379095	0.682457	0.633124	0.274393	0.591762	0.584668	0.677162	1.23723	0.272698	0.487506	0.244562	0.130657	0.0786481	0.158019	0.165953	0.285024	0.329679	0.357507	0.864523	0.35024	0.214718	0.538205	0.349046	0.292956	1.57147	0.188757	1.25488	0.225061	1.10412	0.427602	0.394034	0.248775	0.524823	0.104098	0.584682	0.0983462	0.249883	0.60081	0.695376	2.17573
KIF1A	0.018424	0.0389237	0.0378206	0.00730142	0.00660959	0.00858764	0.0585341	0.0298204	0.0580834	0.0194392	0.0216706	0.011698	0.00387895	0.0204947	0.00567515	2.63561	0.0365756	0.0336836	0.152584	0.0148026	0.00833964	0.0133289	0.0113002	0	0.134506	0.0126834	0.0121457	0.0407681	0.0223553	0.0228419	0.0121897	0.012028	0.0150504	0.00246008	0.0120481	0.43505	0	0.0768807	0.0513542	0.0510749	0.113211	0.257355	0	0.0116623	0.0251091	0.125318	0.0241049	0.00506815	0.0610365
TYROBP	11.8476	10.0364	3.34925	10.4946	0.870476	22.2297	7.60255	17.913	7.57417	13.6902	14.6636	5.69193	25.1023	13.6564	20.1801	25.6986	28.715	4.20262	16.462	9.51887	20.0539	4.07289	7.08188	2.73188	14.2578	6.52315	20.5738	49.3095	16.8731	9.27371	14.7805	12.9047	7.31333	28.1369	5.90915	14.5439	11.2961	37.62	16.7916	8.29217	15.0713	13.0686	8.04576	17.0327	3.16431	6.32721	5.66501	8.81522	28.4348
PRELP	0.221842	0.610645	0.196525	0.0863459	0.284234	2.06806	2.27383	2.27913	0.811778	0.630177	0.248509	0.790511	0.102865	0.128195	1.48057	0.800047	0.983045	0.36975	5.25817	1.184	0.851751	0.0163768	0.117068	0.349581	0.373857	0.0749962	0.618059	0.409071	0.240338	0.825111	0.812504	1.71013	0.751488	3.94338	0.0604457	2.21673	0.259821	0.468368	1.57136	0.521643	2.99756	0.553355	0.0282875	0.556684	0.521891	1.9908	1.97384	0.174358	1.49831
TNFAIP6	0.461386	1.89535	1.47989	1.5142	0.344837	1.14249	1.95447	0.360662	0.048702	2.82022	1.28135	0.680061	0.495816	0.466583	1.13993	1.94126	1.43117	0.110991	1.1941	0.254854	0.489485	0.283127	0.739624	0.0848233	0.359432	0.223331	0.823766	0.141798	0.0699795	0.214508	0.763156	0.682435	0.876819	1.42466	0.0314287	1.71662	0.334617	1.55428	1.29841	0.166543	0.253134	1.14433	0.057198	1.75233	0.311125	1.07302	4.04007	2.08889	5.65233
SORCS2	0.100912	0.172021	0.326758	0.0999787	0.0905054	0.548758	0.305337	0.190909	0.32057	0.324683	0.654705	0.156912	0.0885245	0.164007	0.573574	0.45491	0.643926	0.100569	0.379148	0.196901	0.212077	0.510293	0.29741	0.0954111	0.224609	0.260511	0.55437	0.327855	0.209905	0.232347	0.357673	0.323517	0.359831	0.204522	0.164975	0.69369	0.22183	0.501301	0.378644	0.0249776	0.360658	0.171622	0.0571889	0.684396	0.0941413	0.68928	0.738728	0.191672	0.135979
FNDC1	0.564679	1.78297	1.94331	0.717419	0.834145	5.52212	3.16591	1.57867	0.123418	2.6959	1.20248	0.946046	0.156184	0.258647	2.35669	1.27644	3.37952	0.364367	6.7881	0.78461	1.19532	0.418818	0.740834	0.45922	0.851705	0.308701	1.21165	0.963672	0.532014	0.642429	2.08778	2.11701	2.25816	3.27765	0.17377	8.71349	0.532911	1.53623	3.1408	0.460412	2.82832	1.13886	0.0368958	3.97808	0.464007	4.23163	5.83792	0.371584	2.08163
PDGFRL	3.0431	0.273608	0.177835	0.187264	0.067808	0.866325	0.400335	0.305928	0.425628	0.728675	1.29686	0.12001	0.0928533	0.774122	0.397847	0.265086	0.257971	0.0818434	0.676916	0.136674	0.278059	0.10744	0.126468	0.208493	0.151452	0.520476	0.373808	0.116178	0.275212	0.140601	0.187581	0.686386	0.343116	0.630951	0.0618007	0.731362	0.0667518	0.0985902	0.344475	0.327487	0.315245	0.240019	0.134967	0.562326	0.150264	0.582322	0.453371	0.407289	0.547903
SORCS1	0.00913951	0.0250298	0.0664471	0.0135824	0	0.0213002	0.053234	0.0537923	0.0360165	0.00370889	0.00895837	0.00828997	0.00320703	0	0.0281525	0.006409	0.0396898	0.0285817	0.0255716	0.0257007	0.020685	0	0.0611523	0.0940939	0.0203426	0	0.0552296	0.0168531	0.072083	0.0453243	0	0.00559374	0.0414776	0.080849	0.00498053	0.0317372	0.0461103	0	0.0783848	0	0.0521484	0.0362684	0	0.0144632	0.0181647	0.0639946	0.0298941	0.00209511	0.0147185
FYB1	0.20154	0.502299	5.50349	0.436327	0.165135	1.65845	0.561253	0.62605	1.86998	0.536156	2.40957	0.328374	0.602427	0.517073	1.0615	0.544374	1.12991	0.387857	0.726793	0.659696	2.57632	0.300867	1.1945	0.488537	0.930398	0.282625	0.475676	0.23858	1.55784	0.323901	0.691407	1.09645	0.369244	0.864633	0.488124	0.548033	2.26332	0.376372	1.26437	0.500078	0.275202	1.65879	0.755098	0.633143	0.356051	0.770546	0.109868	1.61872	0.73156
CTSK	10.6895	37.9222	14.5505	19.1014	9.79635	45.5887	26.4228	18.2674	7.44416	46.4928	28.1612	12.9133	13.1071	12.7377	38.8112	31.7097	33.7417	8.62571	32.7035	11.3026	22.2544	10.4991	14.6585	5.55405	15.7257	9.44773	26.9361	16.2851	13.1168	11.8168	26.8209	25.9629	15.2982	15.0546	8.07375	38.5681	14.4504	14.8938	31.12	7.46969	13.5351	13.2142	2.92916	42.523	8.98866	21.3754	48.1313	17.8113	23.1713
GIMAP5	0.0301993	0.0206763	0.542439	0.0747999	0.00902832	0.0469209	0.0879496	0.0722084	0.140259	0.0306378	0.108536	0.00684806	0.0317906	0.0305395	0.104651	0.0741196	0.0562052	0.0799119	0.0337981	0.0667243	0.153785	0.0312112	0.147338	0.0388639	0.0806608	0.0129936	0.0497708	0.102093	0.0641257	0.0187204	0	0.0677717	0.0342632	0.0453644	0.10697	0.0299623	0.289485	0.0525073	0.10522	0.0523241	0.0596465	0.131824	0.0449257	0.0621271	0.064308	0.0271871	0.0205787	0.0207684	0.04516
MAMDC2	0.0354435	0.0138667	1.1419	0.0234104	0	0.0826031	0.462935	0.695364	0.312603	0.0383553	0.115803	0.0321489	0.0290197	0.0358427	0.175896	0.132557	0.307838	0.034105	0.238003	0.0569535	0.240653	0.0793673	0.342552	0.112946	0.0105186	0.0203332	0.129808	0.0435713	0.0430063	0.0585899	0.0390835	0.216928	0.0428939	0.0512701	0	0.140661	0.0238424	0.082167	0.341977	0.0272934	0.300759	0.0750137	0	0.014957	0.114051	0.137087	0.225421	0.0216665	0.048925
DES	1.94033	3.57149	5.87981	8.14722	3.59095	14.0399	200.416	172.893	6.42917	3.44957	2.28225	14.3312	10.1026	5.53149	7.16268	10.0039	113.84	4.24088	104.421	12.8575	2.63488	0.6398	8.35117	21.8787	7.76555	1.24034	10.4969	11.5175	2.95976	7.05642	5.74635	73.2969	2.12176	8.73484	1.10772	32.1767	3.06731	6.65088	29.0626	4.18365	328.404	5.45588	0.344548	11.3581	2.13019	32.0596	48.1028	1.13529	25.8569
STON1	0.0236259	0.409014	1.47518	0.105333	0.257805	0.555205	0.638017	0.32591	0.176232	0.340359	0.39754	0.310732	0.0974105	0.17919	0.488199	0.240228	0.388412	0.227337	0.60154	0.265748	0.434456	0.143453	0.253588	0.212831	0.23138	0.19314	0.58406	0.145219	0.258005	0.248975	0.351706	0.38078	0.174234	0.561926	0.154498	0.404348	0.202634	0.123234	2.15291	0.150094	0.471819	0.403146	0.0538918	0.508473	0.167701	0.675891	0.553819	0.086655	0.467445
IGFL3	0.068781	0.161457	0.117661	0.0681447	0.0411252	0.106866	0	0	0.0774425	0.0558238	0	0.0311938	0.0965402	0	0	0	0	0.0330918	0	0	0.0778345	0	0	0.10116	0	0	0	0	0	0	0	0.140322	0.218503	0.229601	0	0	0.208207	0.597945	0	0.0794478	0.241509	0	0.191	0.130614	0	0.137601	0.074991	0.0630687	0.158239
SCRG1	0	0.00990405	0.931062	0	0	0	0.125108	0.254534	0.0142514	0	0	0.0114809	0.0296097	0.0298667	0.0129963	0.0118346	0.0523495	0	0.103883	0.0338984	0.00954901	0	0.00705756	0	0	0.0653519	0	0	0.0511942	0.0523085	0	0.0275444	0.00765906	0.0281683	0.0091968	0.0418603	0.00851452	0.0146716	0.0452318	0.00974693	0.155553	0.0401829	0	0.0213656	0.0239586	0.0236339	0.0138002	0	0.0194132
MGP	4.8656	4.85348	3.43857	5.53855	3.14649	16.3258	24.3934	20.6656	7.46955	5.76246	3.29219	6.58087	3.9777	4.048	8.28211	10.9618	10.811	3.70232	32.5759	14.3754	5.56462	2.2825	3.39121	3.17203	4.39337	2.18256	7.98097	4.03	2.72162	5.60449	9.36073	17.6635	7.07858	22.9463	2.59507	12.9587	6.23269	3.02992	18.7377	4.00587	11.3896	3.91642	0.855585	10.4629	5.82963	13.5999	10.591	1.68493	19.0057
EFEMP1	0.781486	1.81198	6.04535	1.52574	1.66978	9.38327	7.14421	6.28215	3.51312	3.88955	5.79755	2.60083	0.669422	0.7961	5.00323	3.81995	4.59152	1.29937	3.51131	3.8596	4.96797	0.938324	1.66287	1.30995	1.79058	0.306574	3.80071	3.1929	0.976128	1.46756	4.71425	2.78071	2.22705	3.66371	0.501019	6.64751	1.87279	2.83742	8.80921	0.796483	4.37831	1.24047	0.255309	4.48846	1.39004	2.70378	2.7942	0.853576	2.72328
LRRC25	0.358231	0.774525	0.709572	0.653794	0.169099	1.81623	0.459242	1.06809	0.79607	1.07117	2.20535	0.641314	0.701286	1.26793	1.51968	2.16831	2.22239	0.263062	0.970649	0.742266	1.81356	0.545608	0.940895	0.16638	1.2254	0.438061	1.96797	2.87406	1.05236	0.911637	0.561346	1.26166	0.693083	1.8378	0.595922	1.15979	0.770495	2.36029	1.43511	0.631568	1.05924	1.31682	0.531048	1.28894	0.224836	0.505436	0.585862	1.24476	0.980305
SFRP2	1.3893	23.1618	0.0958312	2.50868	2.53224	12.5684	18.225	4.58305	19.0106	6.73817	0.600346	1.8191	0.935684	0.0679812	9.09959	2.577	12.7894	0.204837	32.4262	14.8529	2.18075	0.0694764	0.381076	0.0823917	3.87034	0.906279	1.45258	0.606024	0.516598	4.38943	6.74564	19.2096	6.75245	25.7241	0.0732667	20.1423	0.101747	4.16878	20.2271	1.24239	16.2082	2.2764	0.0177787	12.4111	0.101796	1.33589	39.4807	0.698597	27.1577
TAFA1	0.0465732	0.218652	0.0132785	0.0615231	0.0371291	0.120602	0	0.0342644	0.00873968	0.239397	0.020289	0.0140814	0.0217898	0	0.358649	0.0435454	0.0770482	0.00746906	0.0521232	0	0	0.0160446	0.0302964	0.0114163	0.138216	0.0133591	0.0341139	0.0190844	0.018837	0	0	0.0253375	0.0493177	0.0829164	0.0338397	0.200233	0.00783231	0.0269921	0.116501	0	0	0.0492845	0	0.127749	0.00881559	0.0807496	0.016926	0.0142351	0.164292
KRT14	0.0598856	0.195244	0.034148	0.0791088	0	0	0	0	0.123616	0.0162014	0	0.00905318	0	0.0100934	0.0307443	0	0.0247679	0	0	0.0320764	0	0	0.00556519	0.0440386	0.0533171	0.0171776	0.241257	0.0736185	0	0.0742455	0.198108	3.70596	0	0.0133271	0	0.118831	0.0100711	1.94362	0.0214003	0.0230576	0.0175229	0.0950579	0.0158379	0.0126358	0.0226708	0	0	0.027456	0.0734793
HMCN1	0.0269586	0.0949241	2.62448	0.0461341	0.14214	0.350317	0.449008	0.216368	0.0938197	0.168078	0.160147	0.148939	0.0189194	0.0557637	0.267995	0.154673	0.276716	0.0837171	0.45531	0.135865	0.122028	0.0747205	0.439333	0.149587	0.104734	0.0590505	0.0834742	0.144614	0.0594745	0.164076	0.194578	0.197997	0.362587	0.343605	0.0454083	0.372026	0.0803698	0.0724396	0.39148	0.0707713	0.281826	0.085584	0.0116668	0.260624	0.102985	0.390274	0.220444	0.0573046	0.100362
NUDT11	0.0572743	0.28383	0.293931	0.0189148	0.148396	0.2373	0.262836	0.36519	0.0752345	0.271161	0.199606	0.112559	0.120584	0.0482662	0.284236	0.0535508	0.284255	0.101037	0.213665	0.0460165	0.129626	0.128252	0.0958052	0	0.492924	0.164286	0.10488	0.117347	0.208486	0.0946773	0.0631563	0.140216	0.155956	0.095595	0.0208075	0.132591	0.0866874	0	0.245606	0	0.0837941	0.0909128	0	0.229611	0.151776	0.221523	0.156113	0.131294	0.263532
BGN	26.8966	217.291	6.65238	19.8433	29.0895	101.878	70.5712	23.6665	7.18949	61.7002	26.8912	45.9223	11.3594	42.1791	72.1004	66.9312	70.4525	14.6998	82.8267	22.2959	19.4091	11.0884	15.8458	7.01621	41.0181	26.0522	69.6068	56.2941	17.0499	44.3924	61.5284	64.8171	44.0577	119.41	9.95351	100.112	16.0702	38.3091	55.8785	30.2959	59.6043	27.4312	2.06183	118.931	24.1696	78.8447	151.938	27.5733	161.585
H2BC7	0.717056	0.140268	80.0383	0.236807	0	0.464206	1.0125	0.61547	0.134559	0.0969957	0.0780938	0.162601	0.0419354	0.785561	0.429479	0.16761	0.296565	0.172494	0.267502	1.05621	0.27048	0.123514	0.366499	0.263653	1.38321	0.30852	1.8383	0.29383	0.43503	0.296332	0	0.438867	0.271183	2.15428	0.130252	0.118571	0.180883	0.623369	0.256242	0.276086	0	0.1897	0	0.302595	0.610774	0.191269	0.195449	0	0.384922
KRT16	0.643902	28.884	0.0314714	0.091135	0.011	0.142919	0.935183	0	0.144997	0.082123	0.0721303	3.34577	0.955416	0.455808	0.453352	0.232216	0.0228265	0.141619	0.350022	0	0.0208188	0.0475341	0.189772	0.36528	0.262069	0.0633246	5.96293	0.474936	0.334841	0	0.121719	0.99837	0.0250474	0.44217	0.0401018	0.0182528	0.00928168	1.66333	0.0788915	0.850011	0.0161494	0.350428	0.0875788	0.419232	0	0.404852	0.762212	0.936245	2.74265
COMP	0.3524	1.07999	0.163269	0.610995	3.14302	3.61596	6.87307	1.44756	0.0247986	0.77462	0.0191898	1.35849	0.293683	0.0890924	4.43999	2.01813	1.89472	0.17661	10.7637	1.45106	0.149545	0.136578	0.0654973	0.0863824	0.862806	0.290612	1.56489	0.36101	0.320696	1.34711	2.96301	3.96018	2.32563	8.81783	0.224045	6.55565	0.118528	1.96579	5.74561	0.966747	15.8281	0.396223	0	3.63414	0.158422	0.552249	2.22526	0.0538555	1.23637
C14orf132	0.0914548	0.288478	0.68935	0.0736196	0.102529	0.688267	0.671913	0.378474	0.202725	0.350255	0.366039	0.199608	0.0461311	0.121386	0.554614	0.424874	0.446802	0.110001	0.562942	0.197474	0.349288	0.248113	0.326677	0.205965	0.183203	0.137723	0.401932	0.245934	0.166454	0.283461	0.264724	0.363831	0.178989	0.385428	0.0809864	0.680528	0.210516	0.298147	0.710826	0.11224	0.441544	0.163314	0.0204077	0.437796	0.142816	0.379644	0.3895	0.0891005	0.352423
IGFBP5	3.77439	27.2438	16.7524	5.16804	9.63141	32.638	42.5465	20.3532	9.24349	25.6685	21.671	12.2934	4.90582	6.47588	32.2227	19.8557	34.3341	5.06691	36.3722	10.2162	14.4853	24.5448	27.3412	6.98579	10.4651	4.24544	33.6574	13.9632	7.56434	9.51664	26.5621	18.6335	23.8077	13.4654	2.81948	58.7452	13.8468	25.6356	38.7891	4.34341	34.032	10.2995	1.48049	51.7967	9.96596	36.0097	60.1285	5.44415	56.1983
NHSL2	0.0114462	0.00447815	1.01819	0.034021	0.0205316	0.106704	0.145461	0.0168422	0.0257752	0.0603846	0.17951	0.0363379	0.00401644	0.0231503	0.0881446	0.0321062	0.0852121	0.0110139	0.0512409	0.0459818	0.0259057	0.0591487	0.181893	0.0505038	0.0203815	0.0492485	0.0125762	0.014071	0.069443	0.0141909	0.0378652	0.0467036	0.0623353	0.137553	0.0249502	0.0567819	0.0750724	0.0995072	0.0613551	0	0.070334	0.0181689	0.00454075	0.115926	0.0389987	0.0549573	0.0249593	0.0367345	0.0421333
PDE1A	0.151249	0.123983	0.862451	0.192664	0.0947402	0.442016	0.572054	0.741835	0.129749	0.511483	0.367098	0.21885	0.154164	0.10561	0.584214	0.414146	0.339581	0.0519774	0.693211	0.428211	0.252661	0.2047	0.200794	0.0794463	0.0833604	0.123955	0.332359	0.239056	0.0524348	0.107152	0.11913	0.27918	0.261489	0.372657	0.0941967	0.27154	0.130813	0.125226	0.35518	0.174705	0.151736	0.205783	0.031429	0.300896	0.184044	0.564821	0.302325	0.0495311	0.364534
MRC2	2.15718	7.98258	3.62775	1.22972	2.0002	6.54855	5.79207	1.46009	1.28167	5.48135	4.95751	3.42566	1.41374	3.93337	6.32786	4.34727	6.48135	1.60628	4.30106	1.39186	3.07206	3.39221	3.20871	1.44479	2.65925	2.23898	4.80589	5.21396	1.11142	2.17247	6.45548	5.28653	3.71111	8.11163	1.22256	11.9722	2.91338	4.70853	4.63236	2.83672	7.3006	3.68754	0.613514	10.0752	1.38326	6.80665	11.2604	2.88487	8.45971
EBF3	0.039397	0.0809205	0.294853	0.0292744	0.0412231	0.137726	0.239902	0.0724619	0.144164	0.0839349	0.12872	0.0625361	0.0311046	0.0896417	0.131467	0.124321	0.0488822	0.080557	0.143298	0.134526	0.144894	0.0508963	0.0851222	0.0217287	0.157841	0.0508528	0.0973938	0.0968629	0.0478034	0.0854768	0	0.104488	0.0983368	0.115074	0.0858766	0.0684036	0.0596292	0	0.126708	0.113767	0.060521	0.0469018	0.00390723	0.149628	0.0559293	0.0788161	0.064431	0.0316094	0.0453186
TGFB3	0.407703	1.30869	0.673666	0.440653	0.249312	1.78518	1.58968	0.559001	0.255604	1.17695	0.714477	0.533698	0.178827	0.862073	1.09887	0.727741	1.24166	0.173863	2.00144	0.938029	0.304084	7.27332	0.906728	0.30663	0.775467	0.574097	2.19903	0.307553	0.371024	0.585881	1.07285	1.75428	0.984006	1.59605	0.201978	1.80188	0.359963	0.531653	1.31125	0.845535	1.59424	0.514784	0.073517	2.11738	0.278871	0.845296	2.38926	0.433318	1.81625
ECRG4	0	0.0204642	0.201328	0	0.031275	0.060952	0.166182	0.365585	0.132511	0.0318398	0.01709	0.0474447	0.0458857	0.013224	0.0268535	0.0733593	0.1947	0	0.20489	0.315191	0.14798	0.0270297	0.0437479	0	0.0465695	0	0.0574704	0.0321509	0.031734	0.162123	0	0.0746989	0.0356074	0	0	0.337326	0.0131948	0	0.28038	0.0604186	1.60706	0.166056	0.0415006	0.0496649	0.0445539	0.387179	0.114059	0.0119907	0.048135
COL6A3	2.82944	21.4381	27.2262	3.76142	4.87838	17.9592	14.6407	3.62752	3.55524	12.4054	27.0652	8.63331	2.8947	6.93281	15.7903	11.2314	16.5116	2.34432	10.3486	3.76955	8.10178	13.3892	15.3141	4.20916	9.10177	5.24477	10.1009	6.59732	4.58695	4.89094	16.3494	9.51125	12.686	19.1038	2.1915	27.642	8.2865	9.50838	11.4794	4.20048	10.7004	11.2097	0.892438	21.9282	5.90135	12.4326	25.1533	6.59989	19.0332
H3C12	0.235009	0.229859	16.6839	0.0582088	0.245902	0.319494	0.311099	0.172899	0.0330754	0.0953686	0.115176	0.0266456	0.061848	0.386192	0.301625	0.0823991	0.0728976	0.0848003	0.0657536	0.141612	0	0.0303605	0.294833	0.0864103	0.104616	0	0.129104	0.144451	0	0.291362	0	0.0239725	0.106654	0.470697	0	0.0582912	0.0296415	0	0.0629859	0	0.0515739	0.186518	0.0466145	0.0743798	0.0667254	0	0.0320284	0.107746	0.162199
LCP2	0.414851	0.639379	3.45695	1.17699	0.255562	1.84089	0.852044	0.961875	1.61005	1.67074	3.63091	0.644253	1.51304	0.832692	1.72318	1.73665	1.73917	0.517125	1.14665	0.752469	2.60335	0.665864	1.71908	0.379029	1.20878	0.659886	1.03592	1.04315	1.81519	0.57667	0.914912	1.28492	0.75023	1.1897	0.849478	2.36355	2.06762	1.69396	1.7992	0.464666	0.529693	2.19501	0.852787	1.32891	0.842358	0.714248	0.493425	1.72908	1.63407
MEOX2	0.163919	0.171015	0.140205	0.0721789	0.0435598	0.311278	0.327898	0.267993	0.0717737	0.125648	0.119015	0.0247804	0.0447367	0.0920919	0.158956	0.102175	0.158188	0.0087627	0.570742	0.117066	0.103053	0	0.0253884	0.0133936	0.535112	0.0940371	0.0600335	0.0447797	0.0662986	0.112903	0	0.0966092	0.206641	0.182395	0.0397008	0.162633	0.0826998	0.126669	0.195256	0.0841511	0.111915	0.144551	0	0.092231	0.0620547	0.123885	0.178719	0.141955	0.125705
ALOX5AP	3.74353	2.79416	2.24818	2.10434	0.587359	5.56885	4.35811	4.64886	3.87118	5.95811	4.16379	3.17882	3.68924	1.49012	5.88828	5.17577	6.52252	0.689775	3.86279	2.13313	3.12464	2.11284	1.9837	2.05004	3.04927	1.0738	3.55884	6.59293	3.70473	2.36997	3.60101	4.22489	2.31342	2.35749	1.2732	6.32196	2.94687	6.37036	6.14802	3.0054	3.14631	4.17218	2.84376	3.49564	0.979969	5.4177	3.1118	4.86897	6.1814
LAIR1	0.129756	0.395084	0.979557	0.307415	0.0809562	1.46819	0.609401	0.809359	0.686015	0.698264	1.364	0.434959	0.629515	0.599037	1.10638	1.02859	1.29497	0.293139	0.846056	0.602844	1.72372	0.201155	0.819437	0.248921	0.964372	0.398084	0.855391	1.15126	1.0268	0.566542	1.11977	0.916159	0.363562	2.01695	0.307434	0.615701	0.848185	1.15745	1.21567	0.338856	0.539798	1.09251	0.514746	0.964191	0.288322	0.370191	0.258339	0.411255	0.905937
CST6	5.63914	3.84916	0	0.118872	0.0358694	2.60983	0.825909	0.441359	0.303954	0.170413	0.156805	0.217658	1.8735	0.394333	0.400378	0.168272	0.223303	0.0288627	1.07424	0.144597	0.0678873	0.0620009	0.602096	0	0.160232	0.258117	3.09791	0.221244	0	0.520632	0.198456	0.220301	0.0272255	0.640827	0	0.47616	0.0605327	0.625833	0.771765	4.98919	1.94846	0.666574	0.0713957	1.82275	0.068132	0.120015	1.8314	0.275043	0.772888
GPR68	0.458386	2.35311	0.843549	0.385336	0.398656	2.0071	0.794356	0.623382	0.563029	1.18374	0.771528	0.932351	0.75549	0.512714	1.93968	1.16887	1.5339	0.648247	1.36803	0.390607	0.990289	0.832643	0.693185	0.44945	0.952253	0.573747	1.5567	1.81004	1.06183	1.1366	1.28663	1.50761	0.756466	1.23804	0.363338	2.10857	0.86899	1.7872	1.11686	0.96268	1.23153	0.8599	0.275521	2.33883	0.268184	0.917031	1.65834	1.089	1.71288
TNXB	0.0233159	0.0672746	0.368942	0.0866258	0.0243966	0.375846	0.395072	0.205845	0.841706	0.085156	0.194257	0.130857	0.0409074	0.0633673	0.327679	0.163501	0.188041	0.121992	0.296824	0.131131	0.135223	0.0813279	0.453393	0.190749	0.108982	0.0576834	0.108875	0.236467	0.0742639	0.1084	0.250677	0.430486	0.145494	0.0826965	0.0571764	0.558082	0.124985	0.430729	0.4718	0.104361	0.928697	0.0832723	0.00462475	0.267504	0.0513051	0.16559	0.123927	0.0387503	0.109964
GAS1	0.193278	1.54384	0.220422	0.367022	0.144455	1.07607	1.02343	0.699133	0.51684	1.06539	0.557817	0.292187	0.135641	0.105871	0.818612	0.429192	0.879309	0.108488	1.76653	0.711734	0.164039	0.00832308	0.0808261	0.0355331	0.602274	0.0970197	0.176965	0.4356	0.0781731	0.0998432	0.213127	1.62325	0.518979	0.736592	0.0702171	1.45419	0.16252	0.840126	0.569815	0.279065	1.27247	0.332361	0.025558	1.3152	0.137192	0.934439	2.06338	0.354452	3.40904
SCEL	0.0757982	1.07181	0.175974	0.11801	0	0.361716	0.103207	0.0876315	2.66393	0.0219711	0.948157	0.319208	0.0113989	0.558465	0.216804	0.0455595	0.443366	0.0468872	0.0605934	0.0521995	0.0245072	0.0167867	0.217356	2.71535	0.0771249	1.7611	0.249842	0.0133114	0.459859	0.0939737	0.0358211	0.0309277	0.00491418	0.144586	0.0118017	0.0107433	0.00546306	0.0941355	0.16252	0.587857	0.0095053	0.618769	0	0.00685426	0.0430423	0.78419	1.43442	0.104254	0.368694
SGCD	0.0430206	0.587407	1.89872	0.119343	0.162053	0.895676	0.865634	0.439945	0.130783	0.581355	0.61003	0.247788	0.0256629	0.0587321	0.706755	0.259443	0.560472	0.0558846	0.558508	0.210844	0.335915	0.286781	0.444968	0.256255	0.164698	0.0703383	0.401774	0.0634633	0.156601	0.138675	0.626193	0.275591	0.281145	0.354715	0.0281326	0.571952	0.245262	0.119679	0.58112	0.0993848	0.343656	0.16389	0.0153598	0.373076	0.0732883	0.650655	0.473739	0.0710059	0.411731
NRP2	0.389927	1.67552	1.84135	3.84697	0.505471	2.0695	3.88997	0.937764	0.806119	0.823092	1.84355	4.98574	0.274798	0.629586	1.81174	0.583631	1.36198	0.780357	1.98028	1.96921	0.745309	1.40201	3.49054	1.4795	1.71246	1.0179	2.35091	0.616301	0.576503	0.877482	1.05145	4.00025	0.825316	2.74328	0.417835	1.46944	1.1787	0.860273	2.98238	1.1998	1.40366	1.03504	0.140387	2.46822	0.863359	1.97313	1.60764	0.931415	2.03537
PAPPA	0.047213	0.400213	1.10043	0.0896545	0.0352867	0.128372	0.254164	0.0318405	0.0730929	0.121343	0.32137	0.140964	0.0262309	0.0716173	0.137351	0.0772514	0.23432	0.0321796	0.171728	0.0537383	0.129117	0.09759	0.365261	0.0954784	0.0525431	0.067713	0.116716	0.0628765	0.081157	0.0536563	0.234278	0.0834781	0.0874918	0.164171	0.0900497	0.222502	0.148873	0.123133	0.236204	0.00908916	0.224491	0.274789	0.0296552	0.234104	0.0916012	0.226686	0.268103	0.185795	0.374735
RGMA	0.0727642	0.0786254	0.139293	0.0858226	0.103588	0.667558	0.524733	0.405324	0.282844	0.261536	0.0905676	0.237288	0.0437704	0.00875998	0.444714	0.223539	0.511603	0.0733504	0.531268	0.155898	0.196052	0.0196958	0.0830759	0.101922	0.135736	0.044725	0.498719	0.668748	0.0672689	0.262045	0.149012	0.19369	0.228012	0.400203	0.0339878	0.501914	0.0454514	0.391592	0.323174	0.240139	1.27139	0.165	0.00549825	0.480333	0.0590277	1.16455	0.302224	0.0349491	0.420897
ZNF469	0.0959528	0.967996	0.357597	0.196921	0.0737636	0.463221	0.439126	0.0327756	0.0926023	0.482558	0.492649	0.265764	0.0793639	0.268575	0.531311	0.264338	0.620784	0.0527595	0.406537	0.0660793	0.259823	0.200107	0.312411	0.0756017	0.360019	0.439387	0.218381	0.366508	0.128902	0.186939	0.64618	0.302024	0.371696	0.560533	0.130722	0.822798	0.186723	0.601788	0.264515	0.0554167	0.451228	0.348133	0.0611756	0.741867	0.136218	0.397631	0.917259	0.334653	0.786817
POSTN	3.11665	31.7419	19.2234	10.9064	6.43253	16.029	28.7257	3.94216	0.957033	34.0369	26.0563	7.24122	3.40075	9.18559	21.254	13.0664	18.9318	1.21882	14.6237	5.52362	5.44121	7.20866	7.85721	2.84344	10.6244	3.24127	11.4998	1.9669	3.35699	2.92382	17.9739	13.6518	18.6749	34.2826	3.41496	21.1079	4.80549	2.72393	10.6222	2.07913	3.5844	11.3361	0.340502	26.1953	5.9435	6.41176	47.3227	8.77972	26.8633
CDH11	2.26968	2.18865	5.54747	0.785521	0.870806	4.08683	2.8685	1.41697	0.423361	2.49389	8.77203	1.4306	0.530152	6.05469	2.80036	2.31461	3.01034	0.628667	3.44272	1.06625	2.45291	1.39794	1.58049	0.417893	1.04823	1.87697	1.61887	1.26749	0.759718	0.72141	2.62284	1.75221	1.98441	2.87953	0.352325	3.11277	1.11419	1.50869	3.33794	1.03373	1.06638	1.62581	0.233534	2.62568	0.72268	4.16622	2.71019	0.61	2.33291
LILRB4	0.172692	0.47294	0.504671	0.26377	0.030116	0.922323	0.434349	0.566436	0.482045	0.902276	1.86196	0.270856	0.568097	0.494805	0.886571	0.766957	1.02671	0.183479	0.724765	0.433586	0.806119	0.115267	0.511539	0.142868	1.05703	0.309593	0.529689	0.884555	1.1874	0.392519	0.880725	1.13328	0.466968	1.53726	0.219584	0.635372	0.925711	1.0509	0.98739	0.315832	0.397929	0.673873	0.54235	0.678651	0.171611	0.204409	0.243199	0.791747	0.979998
ARSI	0.208931	1.08988	0.285928	0.137999	0.199877	0.443644	0.398272	0.0922277	0.0705724	0.310882	0.5097	0.113706	0.0391004	0.133814	0.328936	0.449301	0.483902	0.0804163	0.623543	0.0895274	0.110335	0.0575818	0.240759	0.0409715	0.223218	0.107874	0.505024	0.325334	0.0676033	0.328105	0.921553	0.233015	0.284456	0.437064	0.0303616	1.05028	0.0913546	0.411702	0.298649	0.0804442	0.525757	0.110547	0.0221023	0.599544	0.0553664	0.562879	1.40473	0.370386	1.56378
ANTXR1	1.01246	10.0595	11.2817	2.20461	1.59325	13.5353	15.2997	5.61525	1.30908	9.75919	5.61631	3.57501	1.35276	1.80302	12.6576	7.07641	11.8996	1.04917	15.1476	3.7991	6.21339	3.44963	4.22778	1.49727	2.93207	1.19198	6.46054	2.60554	3.08475	2.31047	8.28131	3.71574	4.88012	11.4967	0.945834	9.34422	3.00589	2.91137	10.7946	2.38394	4.11662	4.98027	0.359718	7.15889	1.51314	8.78532	11.3542	2.39746	9.37857
HSPB7	0.244551	0.314366	0.567752	0.126913	0.201924	0.615174	3.72444	3.05005	0.2229	0.467849	0.182632	0.644332	0.14302	0.0706587	0.47828	0.359311	1.15592	0.140069	2.99759	0.533309	0.197672	0.0661951	0.17207	0.214092	0.0933118	0.060126	0.895641	0.529683	0.127171	0.245441	0.385237	0.679477	0.184973	0.925194	0.101537	0.958973	0.099879	0.526436	1.32335	0.10761	3.14851	0.388181	0.0277183	0.375941	0.171933	1.14156	2.80597	0.0587297	1.51639
MFAP4	2.68713	8.74976	5.39306	5.82764	4.42784	19.3793	28.0987	11.4258	6.94438	15.4038	9.05609	7.6575	1.3067	1.78663	22.0833	13.3832	15.069	4.20422	15.2025	3.9779	11.8042	3.17078	7.10804	4.35665	3.93709	1.82073	32.0346	24.5019	2.9781	7.94831	10.4992	6.56988	4.84916	4.98649	1.61423	11.6718	4.16317	13.1333	17.6702	2.6395	24.5725	2.95551	0.27699	13.4602	4.45754	15.4246	11.1768	2.63857	6.02627
ARHGAP20	0.115031	0.0525047	0.338897	0	0.00764208	0.0893621	0.0609099	0.0705245	0.0647582	0.0440871	0.171214	0.0289829	0.0179395	0.319898	0.11811	0.0537762	0.118938	0.0184478	0.0715215	0.0513447	0.12294	0.0099071	0.114025	0.0234975	0.0512069	0.021997	0.0210644	0.0314243	0.527287	0.007923	0.0634222	0.0521507	0.0261021	0.038399	0.0139301	0.0126809	0.0290175	0.0222226	0.143873	0.0811984	0.028049	0.0507198	0.0152111	0.0283165	0.0326603	0.0383544	0.0487731	0.0175796	0.0529283
COL1A1	42.6951	343.896	32.1911	52.2882	59.6818	199.518	141.12	19.31	15.7497	163.288	133.663	85.2448	23.9897	138.506	203.96	134.879	219.101	20.5123	109.719	30.2866	46.7249	89.1571	56.2997	23.7072	103.24	66.9875	113.252	133.663	34.7901	62.3443	209.52	152.885	145.613	206.299	24.4769	331.96	32.2041	139.485	100.954	57.2063	121.749	100.041	5.8426	313.604	40.8105	112.14	459.477	109.475	199.782
LRCH2	0.0369511	0.10481	0.837545	0.247113	0.0718044	0.143528	0.361971	0.244668	0.0624065	0.134956	0.217313	0.100549	0.0324151	0.0513801	0.165989	0.259117	0.171928	0.0533335	0.113725	0.0890642	0.229982	0.0859258	0.169977	0.0339663	0.0657964	0.0317972	0.131946	0.0227124	0.0560447	0.0458116	0.122238	0.162078	0.0628854	0.111014	0.060409	0.0824876	0.0792304	0.128493	0.168359	0.0213408	0.105418	0.249277	0.00732933	0.0935595	0.0419657	0.133062	0.141006	0.0338823	0.178521
SERPINF1	3.67944	16.8447	6.9034	4.73314	2.53709	16.8852	13.1039	6.2654	6.41463	12.3485	8.70605	8.14843	4.78958	2.0855	13.0476	16.4798	14.0825	3.57618	13.6157	6.22235	17.9478	7.73578	5.0876	3.68771	6.948	1.99166	14.4753	9.703	4.32053	4.24903	15.1168	11.163	9.67558	7.93411	3.49274	21.1379	8.62298	6.75855	14.0605	4.23292	8.99939	6.17016	3.55495	19.4965	4.12822	11.7597	17.3245	6.21714	13.5985
KCNE4	0.364353	0.859603	1.60543	0.240655	0.224454	0.703333	1.43819	0.46301	0.161608	0.703442	0.6349	0.856257	0.2557	0.200977	0.646182	0.480029	0.945246	0.324033	0.852613	0.629826	0.412312	0.559136	0.446328	0.284176	0.353879	0.180519	0.849165	0.298604	0.321526	0.219016	0.876593	0.657733	0.450963	1.68066	0.228636	0.569626	0.300799	0.230362	0.686523	0.369844	0.930431	0.718551	0.219	1.25101	0.300944	0.667064	1.49269	0.248038	2.00668
CXCR1	0.0183011	0.76612	0.422644	0.435162	0.0109425	0.15639	0.0775247	0.09425	0.226662	0.720392	0.98063	0.199199	0.0963268	0.00925361	0.460378	0.539005	0.567681	0.0176099	0.10241	0.0588153	0.02071	0.0378285	0.142861	0.067291	0.0488812	0.110239	0.180969	0.764926	0.0444122	0.0907578	0	0.022402	0.0830552	0.0183275	0.219407	0.744455	0.212363	2.19557	0.235438	0.0845569	0.12852	0.116199	0.0363005	0.208521	0.0103923	0.256287	0.0399068	1.19985	0.134732
BOC	0.057302	0.150032	0.573065	0.0742402	0.0790655	0.695123	0.770219	0.350233	0.233257	0.282621	0.331237	0.231891	0.0587746	0.0690912	0.31002	0.296732	0.525032	0.0933105	0.725168	0.233735	0.324223	0.104777	0.335481	0.119933	0.172673	0.094826	0.392281	0.363049	0.123013	0.191268	0.291632	0.579123	0.266053	0.26191	0.0336284	0.607882	0.220159	0.436841	0.590684	0.193474	0.704211	0.272871	0.040218	0.697536	0.130157	0.682527	0.4133	0.0990233	0.373179
LILRA6	0.0334147	0.152518	0.533504	0.0662111	0.0199791	0.199014	0.117956	0.049167	0.0188113	0.140119	0.640491	0.186904	0.101617	0.107005	0.228727	0.0781058	0.331677	0.0107176	0.0623276	0.0626423	0.138648	0.0633128	0.173893	0.0573356	0.188414	0.0479233	0.171329	0.136924	0.108119	0	0.110539	0.122707	0.0707676	0.449891	0.0485577	0.0884064	0.134866	0.213025	0.0477633	0.0128656	0.0391094	0.371279	0.0486043	0.15511	0.0189746	0.0534785	0.109295	0.19405	0.163998
TREM2	1.03957	1.83835	1.13814	1.48313	0.298355	3.03654	1.6734	3.67114	0.421372	2.04182	0.597792	1.26354	3.53108	3.99485	6.42571	3.90737	5.62376	0.580179	5.07264	1.77069	1.9293	0.171904	0.544865	0.030579	2.62854	0.858786	1.05082	3.37381	3.6328	0.567091	2.47607	3.2746	1.90601	6.95434	0.317244	1.77402	0.566437	2.24128	1.29279	1.39291	1.20457	2.37619	0.313424	4.8695	0.0472258	0.66551	1.36011	0.781648	4.70675
CLEC4D	0	0	0.0773886	0.0448205	0	0.017572	0.0718634	0	0.0382019	0.0826126	0.0591232	0.0410339	0.0238113	0.0114371	0.0348375	0.0317234	0.0280654	0	0	0	0	0.0116887	0.0189183	0	0	0.0389291	0	0	0	0.0280434	0.0748275	0.0276881	0.0102653	0	0	0.201978	0.0114119	0	0.0242494	0	0	0.107713	0.00897323	0.028636	0	0.0362014	0	0.176298	0.0624464
HLA-DQB2	0.493948	0.202034	0.345673	0.556112	0.026849	0.558146	1.40286	1.25539	2.43948	0.446453	0.777588	1.25246	4.68765	0.476807	2.45517	2.99144	2.14505	2.06321	2.41226	0.829795	1.75312	0.475692	0.0625947	2.29501	2.75856	1.06263	0.320692	4.30574	1.63458	0.723735	2.74814	4.51642	0.163031	1.37906	0.61176	1.31428	4.19117	2.45936	2.74399	1.2189	1.79352	1.85322	0.365181	1.91864	0.458984	1.24869	0.110157	0.751444	1.28101
SULF1	1.41383	18.5245	14.644	2.06754	2.6258	13.4546	19.4697	10.4231	0.774128	11.4552	5.48312	4.85076	2.23928	2.15932	11.2828	7.7753	17.4281	1.77742	15.4492	4.13914	7.91197	3.93574	4.2251	1.08243	6.12996	1.51245	5.71353	2.10708	4.24177	3.1035	11.4364	10.7039	7.23377	14.5224	0.91294	14.8776	4.74637	4.61336	15.6814	3.97087	6.07792	6.70187	0.507089	16.6393	1.12179	16.529	27.81	3.35423	12.0995
ADAMTS3	0.00691466	0.043284	0.283888	0.0479549	0.0248063	0.123549	0.0878731	0.0508719	0.0194635	0.0533145	0.144589	0.0313596	0.029116	0.0874069	0.0674476	0.0484885	0.0343178	0.0166338	0.0773866	0.0666663	0.0625986	0.121488	0.10217	0.0305093	0.0677186	0.0119004	0.0607781	0.0340013	0.0335604	0.0514363	0.0914975	0.0479632	0.0251045	0.0923287	0.0226086	0.0617435	0.031397	0.0961797	0.111194	0	0.0485586	0.0658548	0.00822921	0.0437695	0.0431917	0.121732	0.0866981	0.0538933	0.0636318
PLXNA4	0.150182	0.0848704	0.399639	0.0165326	0.0349208	0.31544	0.368162	0.102306	0.0641933	0.11399	0.0763289	0.108473	0.00975898	0.0239061	0.11708	0.0741099	0.18289	0.0173948	0.199205	0.0692693	0.0597974	0.017246	0.0728839	0.134983	0.0297133	0.0215391	0.100838	0.0512839	0.0236222	0.0275843	0.128805	0.0635479	0.0795163	0.144829	0.00303115	0.240061	0.0729631	0.0773691	0.158023	0.0256997	0.571276	0.0662189	0.0121362	0.181327	0.0252686	0.268179	0.209226	0.0191263	0.093416
DGKB	0.0047975	0.0131386	0.10669	0.00475311	0	0.0447234	0.0304838	0.00705914	0.00810245	0.00973431	0.00940483	0.00870311	0.00505028	0.25228	0.00492592	0.0067284	0	0.00923264	0.026846	0.0346906	0.0597188	0.00991649	0.024075	0.00705595	0.00427129	0.0165134	0	0.0471812	0.00582118	0.00594788	0.0158706	0.011745	0.0195951	0.0256236	0	0.00475985	0	0	0.0154296	0.0055415	0.00842267	0.0380759	0.0152255	0.0121472	0	0.0268735	0.00261532	0.00219953	0.0198669
AOC3	0.382462	1.89796	2.14357	0.618243	0.409216	3.36211	5.88365	4.13926	1.64884	1.68276	2.49921	1.80302	0.565072	0.396948	2.03067	2.21616	4.83285	0.881306	5.06887	2.95156	1.76538	0.743744	2.27283	1.44328	1.4875	0.502335	3.02999	3.03134	0.268672	1.21039	2.56374	2.81309	1.56671	5.13709	0.702047	3.52498	0.949557	1.18997	3.25859	0.674287	8.11058	1.32601	0.0918328	2.21709	1.36596	2.89544	2.83116	0.562962	4.05678
CHRDL1	0.0232311	0.0136332	0.765007	0.0690487	0.0833415	2.28297	2.62014	1.62368	1.21628	0.428946	0.182166	0.532062	0.321994	0.00587321	0.799075	0.407266	1.41239	0.201184	1.75497	1.30654	0.420624	0	0.0906728	0.563761	0.13444	0.0199909	0.433916	0.142792	0.267788	0.432026	0.691658	0.810448	0.0790719	0.469172	0.0506387	0.622318	0.140646	0.403918	1.90525	0.120752	2.65106	0.258128	0.00921588	0.301457	0.105535	1.3292	2.42521	0.0106509	0.978059
GAS7	0.135247	1.2611	1.64267	0.259058	0.398939	2.11184	1.1888	0.686567	0.621802	0.786673	0.910288	0.658357	0.251525	0.262143	1.56457	0.733433	1.52706	0.223406	1.14027	0.583157	1.21929	0.524169	0.852145	0.991259	0.682336	0.314233	0.92626	0.709381	0.579839	0.625995	1.37206	0.704519	0.687441	0.803623	0.221106	1.85176	0.77332	0.83871	1.45476	0.380138	1.2545	0.629729	0.173478	1.36977	0.258561	1.18329	1.18212	0.330705	1.12429
NTM	0.124371	1.77731	0.621476	0.181589	0.594909	1.00178	1.41417	0.327479	0.0110553	0.895195	0.256645	0.715458	0.165379	0.191968	1.09554	0.587549	1.44569	0.125973	1.47251	0.157777	0.370374	0.165747	0.228116	0.0288821	0.419608	0.146454	0.309258	0.28969	0.293877	0.284042	1.754	0.822633	0.620875	1.2477	0.0356713	1.70805	0.201452	0.204862	1.00351	0.332685	0.270066	0.436397	0.00259677	1.66983	0.040888	1.14978	2.37301	0.495183	1.98484
CERCAM	1.54808	7.22383	0.989876	2.84415	3.9541	6.39846	3.56539	1.49831	0.545753	5.08372	3.33434	2.89016	1.10489	1.73651	7.32644	7.4304	4.24253	1.22929	4.62576	0.990202	1.66681	1.55723	1.35972	0.823422	2.509	1.06702	4.55775	3.17796	2.25226	2.45036	3.57987	2.74434	2.13155	4.54057	0.417713	6.15117	1.16017	2.78309	5.35755	1.55379	6.28012	1.6223	0.521711	6.01275	0.862013	2.27015	10.3893	2.75977	6.39692
CCDC88A	0.0563799	0.243861	3.27652	0.186195	0.15357	0.418523	0.457757	0.377922	0.493731	0.227523	0.841218	0.296892	0.121998	0.196385	0.387535	0.241608	0.345884	0.14919	0.382097	0.286887	0.659278	0.236313	0.531799	0.131292	0.303964	0.231799	0.185837	0.0500564	0.345851	0.143682	0.373021	0.264552	0.233124	0.36909	0.105827	0.285902	0.361878	0.103473	0.557415	0.119393	0.145725	0.541931	0.0484599	0.335072	0.213437	0.320829	0.274909	0.35183	0.573599
CHRNA3	0.477786	0.257958	0.179813	0.056804	0.0971298	0.0816574	0.65778	0.660844	0.091452	0.0581669	0.143617	0.108344	0.0368838	0.0724753	0.147173	0.0804104	0.320122	0.0183897	0.556111	0.0690972	0.162203	0.0740693	0.362311	0.0491895	0.161645	0.172681	0.0419962	0.129217	0.127542	0.248789	0.126445	0.226141	0.117089	0.0829359	0.0624881	0.350787	0.0482102	0.0664579	0.307329	0.0441506	0.32714	0.197185	0.0227448	0.151218	0.119378	0.672913	0.432367	0.0613348	0.364935
CNTN4	0.0199706	0.138684	0.418497	0.0395718	0.0268667	0.255985	0.243217	0.117541	0.0758885	0.117512	0.137024	0.086043	0.0648206	0.0151467	0.264004	0.119036	0.136283	0.0216185	0.100577	0.15243	0.146896	0.216718	0.334058	0.0367149	0.0444504	0.0343703	0.186508	0.0613757	0.0242319	0.0309492	0.0495486	0.118154	0.106493	0.0966642	0.0652973	0.133744	0.143576	0.0260421	0.208745	0.0519024	0.113949	0.103025	0.0277285	0.129573	0.147425	0.173793	0.0843731	0.0503581	0.186076
LILRA4	0.0419466	0	0.0896956	0.0207793	0	0.0814659	0.0444223	0.0154303	0	0.0170223	0.0548203	0.0190238	0.0662352	0.0318143	0.16151	0	0.0260229	0.0403625	0.0704179	0.0337016	0.0949359	0	0.035083	0.0154233	0.0746915	0.018048	0.0230437	0.103132	0	0.0780074	0	0.0684613	0	0.161028	0	0	0.0952324	0.0364661	0.0674539	0.0242259	0.110465	0.0332914	0	0.079656	0.0357293	0.0167834	0.0228669	0.0576943	0.00965029
YPEL4	0.0408368	0.0599128	0.261967	0.0303443	0.0549381	0.0793105	0.0648704	0.0375551	0.0574741	0.0538587	0.0800549	0.0926023	0.0143295	0.0051621	0.0786186	0.0572729	0.0380015	0.0442065	0.43418	0.00820249	0.0577651	0.00527564	0.0284623	0.0300305	0.0545365	0.00878523	0	0.0376511	0.0495505	0.050629	0.236411	0.0791469	0.0370657	0.122687	0.0111269	0.0607745	0.118466	0.0355013	0	0.0471699	0.0627328	0.113437	0.00810005	0.155097	0.034784	0.024509	0.0946131	0.0468066	0.230177
PI16	0	0.0381949	0.0167006	0	0.0700469	0.151683	0.641008	0.31603	1.72575	0.0475412	0.0637945	0.0265656	0.0342569	0.0592358	0.15036	0.246455	0.121131	0.00939398	0.196669	0.580435	0.0662862	0.0403591	0	0.0430755	0.0695348	0.0336039	0.0429056	0.0960114	0.0236916	0.26628	0.7751	0.310707	0.0177222	0.0195535	0.0638413	0.290581	0.0394034	0.203691	0.523307	0.0225533	1.50829	0.092979	0.00774576	0.0494377	0	0.0390616	0.0638646	0.00895185	0.0359362
COL3A1	44.2629	169.015	120.097	60.5774	45.9398	225.852	196.06	53.9596	22.2463	203.021	164.329	74.6243	29.0436	49.9806	216.959	131.328	204.25	27.529	125.927	58.084	66.8762	134.229	69.819	29.143	82.8751	45.2743	159.809	85.6754	36.2188	54.802	159.717	129.573	136.054	156.723	18.7691	265.111	44.2377	84.3171	159.522	57.9149	135.22	107.092	7.06506	235.355	44.6626	112.902	287.281	86.8867	121.306
PLPP4	0.153052	4.90012	0.0654552	0.278	0.503317	0.97101	1.80995	0.0938351	0.028721	1.97716	0.0833438	0.57844	0.152166	0.154776	1.61078	0.608184	1.07611	0.0736361	1.39888	0.102474	0.173198	0.0790903	0.0497812	0.0562756	0.431505	0.087803	0.756725	0.18815	0.278566	0.158127	1.35017	0.759801	0.798782	1.18361	0.0278017	2.20184	0.0257391	0.48787	0.328162	0.736616	0.403057	0.242944	0.0303582	1.58239	0.0289704	0.86754	2.71165	0.198816	2.34743
CCL8	0.144435	0.974759	0.648582	3.97098	0	0.224409	0.152959	0.504745	0.0609837	1.14295	1.5101	0.229266	0.228068	0.310381	0.648817	1.2154	0.268813	0.0173725	0.121235	0.116045	0.408616	0.0559779	0.805342	0	0.546518	0.403939	0.238039	0.355113	0.087627	0.0895343	0.238902	0.604065	0.147484	0.638841	0.196772	0.214952	0.0182174	0.6906	0.232264	0.083417	0.126788	1.08901	0.0429733	0.251423	0.164036	0.101133	0.472426	0.662196	1.14639
MYO5A	0.0806329	0.240027	2.42287	0.211874	0.243154	0.531078	0.690559	0.250186	0.363147	0.301607	0.987362	0.252803	0.173454	0.308438	0.608336	0.368759	0.474132	0.330592	0.325655	0.383069	0.825185	0.302541	1.63222	0.456319	0.546219	0.241343	0.223408	0.280132	0.463668	0.18255	0.568276	0.426274	0.267291	0.560565	0.206329	0.459131	0.619053	0.286487	0.676512	0.307759	0.538552	0.723425	0.130731	0.472677	0.23292	0.339455	0.361208	0.511124	0.466182
FCGR2A	0.34274	2.45388	3.95761	1.59598	0.338134	1.83053	1.20687	2.2379	0.578851	3.83879	5.40315	1.97021	1.40411	1.36041	3.01767	3.52103	3.4446	1.95817	4.33449	1.19787	2.29804	1.36376	1.91822	0.453678	1.54862	0.737337	3.0785	1.59055	2.54723	0.37181	1.36058	2.30748	1.61767	2.91178	1.31676	2.0063	2.45976	2.62205	2.99462	0.504764	1.33132	3.12823	1.72337	2.34309	1.11424	1.76904	5.56324	2.68705	4.15152
IL10	0.0690592	0.0990672	0.492237	0.0684204	0.0275277	0.196713	0.0487567	0.118551	0.0777557	0.168149	0.25572	0.0522	0.072698	0.0581976	0.153634	0.0968543	0.0856859	0.0110752	0.128815	0.07398	0.104199	0	0.0898477	0.0338564	0.0204948	0.0396179	0.252922	0.169792	0.139658	0.0570792	0.0761516	0.103319	0.0313409	0.0845276	0.125445	0.0228391	0.209049	0.160097	0.17275	0.319076	0.101036	0.328858	0.0456601	0.0145714	0.0130718	0.0921049	0.163138	0.189971	0.0635514
RUNX1T1	0.0201846	0.118453	0.822941	0.0399957	0.0382174	0.277021	0.099754	0.165825	0.041665	0.132422	0.162673	0.146467	0.0247895	0.0323189	0.196886	0.117952	0.246268	0.0550299	0.271079	0.11352	0.258869	0.0695363	0.0797197	0.0173172	0.0898532	0.023159	0.07762	0.0703043	0.0408192	0.0583908	0.133545	0.16609	0.137405	0.142619	0.0403314	0.263678	0.0458255	0.0584913	0.281308	0.0466297	0.0944982	0.192237	0.0053382	0.151191	0.0553991	0.238245	0.122872	0.0277623	0.0835864
RNF180	0.0502757	0.101626	1.06789	0.0415088	0.0150303	0.182265	0.239593	0.23426	0.0566069	0.0612069	0.125936	0.121607	0.0382234	0.0381315	0.129054	0.058759	0.0935702	0.0604713	0.581425	0.0875194	0.151716	0.0909305	0.170533	0.0308097	0.0596817	0.0360527	0.0736518	0.0309024	0.081338	0.0519427	0.360354	0.0820553	0.148307	0.218176	0.03653	0.0831352	0.0465023	0.014569	0.224577	0.0290363	0.0661995	0.106405	0.0166205	0.111385	0.0713731	0.533073	0.0548149	0.0307335	0.127231
ZBTB16	0.0071458	0.00838704	0.177249	0	0	0.00555124	0.469187	0	0.345963	0.0115993	0.0280167	0.00972237	0.0150446	0.00722629	0.0146742	0.0100219	0.0265987	0.0206278	0.00799734	0.160754	0.0242592	0.0147705	0.043828	0.157646	0	0.0122982	0	0.00878447	0.00867056	0.0177186	0.047278	0.0233254	0.00972888	0.0143123	0.0233644	0.00708972	0.158628	0	0.0153214	0.016508	0.112909	0.0340281	0	0.0452326	0.0202889	0.148674	0.00389549	0.0131047	0.12823
C20orf194	0.0799667	0.2336	1.95162	0.137327	0.0892515	0.467989	0.395203	0.372605	0.174071	0.261773	0.505127	0.270792	0.0841802	0.137475	0.440642	0.224304	0.509327	0.105161	0.620506	0.526838	0.392134	0.173557	0.373053	0.137213	0.194601	0.128451	0.257725	0.209716	0.407526	0.145408	0.29981	0.304533	0.20323	0.521424	0.220792	0.301489	0.266274	0.194652	0.485798	0.117	0.472655	0.406186	0.0782503	0.330708	0.233102	0.422343	0.273185	0.139318	0.500405
SCARF2	0.97282	2.60983	0.540314	1.07648	0.929152	3.81795	1.80626	0.892319	0.355625	1.6714	1.0072	1.17461	0.359092	0.772969	2.04961	3.02995	2.74327	0.419413	3.3935	0.883111	1.4297	0.496179	0.715017	0.399504	1.13608	0.750157	3.24821	4.34875	0.444566	1.56635	2.96742	0.768098	0.877251	2.43345	0.550787	4.70058	0.567292	3.20714	1.12419	1.24043	2.92786	1.12304	0.150359	2.51914	0.616988	1.33453	4.26327	0.573445	2.13926
COL8A2	0.136502	0.90787	1.12584	0.241498	0.518847	1.97692	1.32167	0.832099	0.274448	0.993125	0.401389	0.667708	0.236069	0.310588	2.59288	1.09395	1.57268	0.408113	1.59315	0.49352	1.14748	0.503841	0.429482	0.293971	0.703135	0.335607	0.889148	0.683202	0.319426	0.580228	1.64497	1.57541	1.16374	0.761608	0.170025	1.77994	0.437799	0.728955	1.64107	0.518061	0.992825	0.650017	0.135377	1.35162	0.199319	1.10402	1.45105	0.317383	0.726772
MAFB	0.523368	3.01364	2.42192	1.82149	0.449335	3.6905	2.04649	1.866	1.37498	2.24912	2.14844	0.736424	1.34204	1.3028	2.77645	2.67257	2.98046	0.671471	4.10015	1.49869	4.67732	0.74201	1.64617	0.690798	2.81967	0.473465	1.88729	6.63183	2.00283	1.33101	1.55378	2.15191	1.32767	3.5748	0.511909	3.55494	1.59106	2.75326	2.76225	2.57314	1.89659	2.89699	0.553659	2.26806	0.502948	1.09536	2.10691	0.73831	2.95768
OGN	0.0548426	0.0214563	12.7122	0.217341	0.131165	0.585814	1.17611	1.52315	0.77186	0.322705	0.0537556	0.0808353	0.00962204	0.00693254	0.732038	0.0384579	0.255174	0.0263857	0.44499	0.385549	0.325822	0.0354251	0.0344016	0.110908	0.061034	0.0353949	0.497116	0.168547	0.0499086	0.0679932	0.0907123	0.458733	0.497781	0.0411914	0.0149431	1.16986	0.0415034	0	0.95541	0.142532	0.517525	0.174106	0.0108781	0.0260363	0.0389282	0.148117	0.0971654	0.0314299	0.0126172
GAPT	0.0139117	0.0326564	0.190386	0.0689151	0	0.421487	0.176793	0.399165	0.344599	0.208883	0.263629	0.0315465	0.0585789	0.00703421	0.607074	0.175598	0.293439	0.120477	0.186834	0.111772	0.472286	0.0503225	0.112475	0.0613822	0.111472	0	0.12228	0.0684077	0.0844009	0.103485	0.230107	0.0851452	0.0631352	0.0882348	0.0758111	0.0414076	0.0421121	0.0241882	0.268455	0.0160692	0.0854838	0.0441648	0.0165565	0.0792544	0.110598	0.111325	0.0379194	0.133941	0.0448076
CDH19	0	0.0467152	0.102131	0	0	0.01546	0.210753	0.0585649	0.0821585	0.00269197	0.0086695	0	0.00232771	0.00335416	0.00340559	0.00930351	0.0658457	0.00957463	0.0445446	0.00532971	0.0300271	0	0.0499335	0.0146346	0	0	0.00728846	0	0	0.0328971	0	0	0.0361261	0.0155008	0	0.0723969	0.00334676	0.0115338	0.106674	0	0.0174693	0.0105297	0	0	0.00376692	0.0132709	0.00723253	0	0.0305227
PNMA8B	0.00826971	0.106768	0.04244	0.00819321	0.0296675	0.154185	0.15764	0.0973459	0.0232778	0.0872538	0.043231	0.0900123	0.00580363	0.0167257	0.0891563	0.104383	0.194954	0.0198935	0.157338	0.0465096	0.0842241	0.0341872	0.0553325	0.0304068	0.0441759	0.00711626	0.0181722	0.0609967	0.0200686	0.102527	0.136785	0.0708595	0.0675544	0.135267	0.0180261	0.147687	0.0125166	0.100649	0.186178	0.0573132	0.152446	0.105014	0.00328063	0.172745	0.0422639	0.165441	0.166803	0.0341231	0.110347
DPYD	0.614834	0.251603	2.60525	0.196047	0.059157	0.80704	0.441565	0.82669	0.437635	0.501877	1.60706	0.169869	0.495962	0.210827	0.950566	0.604597	0.815473	0.146204	0.490371	0.340678	1.33554	0.160685	0.961472	0.213075	0.453018	0.413531	0.419294	0.695013	1.49205	0.473129	0.537706	0.697818	0.484291	0.436431	0.161748	0.518858	0.492031	0.368623	0.871275	0.179587	0.390827	0.650627	0.322406	0.4205	0.493606	0.279934	0.219596	0.246245	0.653594
ITGAX	0.199537	0.999744	3.00049	0.650467	0.0885175	1.80013	1.03612	0.653503	0.51093	0.820185	2.2881	0.998361	0.650479	0.973123	1.38458	0.830514	1.98062	0.597682	1.08776	0.760209	1.53691	0.136373	0.68011	0.30767	1.89112	0.825295	0.954732	1.49551	0.991886	0.67033	0.511036	1.15296	0.61636	3.11555	0.434946	3.71674	1.81205	2.99929	1.09028	0.423789	0.621526	1.75734	0.293647	1.41789	0.138893	0.347678	0.54739	1.40175	2.5648
NCAM2	0.00543354	0.133925	0.320676	0.0484494	0.0519807	0.227937	0.172627	0.0679577	0.0214122	0.108044	0.0461573	0.105962	0.0114397	0.00274737	0.195264	0.0533431	0.0876423	0.0339842	0.0729724	0.0261932	0.024595	0.0056156	0.0136334	0.0159828	0.0580508	0.00467567	0.0298496	0.00667955	0	0.0404186	0.125823	0.0376895	0.0517836	0.0344621	0	0.0970361	0.0109652	0.0472362	0.0932012	0.0313809	0.0620056	0.0258744	0.0021555	0.127258	0.00617091	0.0586987	0.124406	0.0149468	0.0650024
CHRM2	0	0.0021406	0.112317	0.0108416	0	0.00850096	0.168035	0.334106	0.0030802	0.00222034	0.0107259	0.0521097	0.0076796	0.102361	0.0308983	0.0306942	0.135774	0	0.257184	0.0571474	0	0	0.00152538	0.0201178	0.0194851	0.0141248	0.00601153	0	0	0.00678339	0	0.149576	0.00993229	0.0273965	0	0.0217139	0.00276041	0.00951309	0.0821194	0	0.273766	0	0	0	0	0.214539	0.0477232	0.0025085	0.0629379
SIGLEC5	0.0163553	0.0255949	0.0559566	0.16204	0.0391162	0.0508226	0.0173205	0.0240655	0.0368297	0.0730081	0.320622	0.111263	0.011478	0.00826975	0.134345	0.022938	0.0811719	0	0.0366085	0.0657024	0.0185081	0.0253549	0.104873	0.0120273	0.0582454	0.014074	0.125789	0.0402117	0	0.0202771	0	0.053387	0.0445348	0.125572	0	0.0811345	0.00825149	0	0.105203	0.0188917	0.0717848	0.181728	0.0129764	0.103528	0.0371496	0.0327197	0.0267479	0.164966	0.142983
MMP12	6.24439	21.7305	19.6807	12.1566	0.711857	18.9509	2.52166	14.4615	7.90616	17.8565	138.782	3.2397	20.6751	30.7874	14.0206	22.6949	22.1882	0.981946	8.04903	5.32934	33.5444	13.422	25.3003	3.18044	22.9518	13.6949	15.884	10.723	22.9368	5.21136	7.47513	16.2886	4.49892	4.24194	8.34161	7.66589	23.1438	13.6453	37.2227	2.16103	6.91046	44.8156	17.2727	10.1354	4.23577	2.79011	5.53661	38.7994	16.2553
COLEC12	0.0248136	0.606747	0.679164	0.110628	0.103855	0.419265	0.400741	0.397061	0.230492	0.397748	1.11881	0.123789	0.0870703	0.147422	0.490449	0.382808	0.584968	0.113414	0.361018	0.219299	0.540536	0.0480845	0.186781	0.0684278	0.215397	0.0213527	0.368053	0.244031	0.112906	0.1692	0.184694	0.498638	0.199885	0.269203	0.0676103	0.276963	0.172135	0.183359	0.751498	0.0501582	0.337619	0.40372	0.0516792	0.357332	0.211358	0.364863	0.307739	0.0597262	0.3625
SAMSN1	0.244261	0.303553	4.91585	0.683297	0.249139	1.65198	0.547786	0.613112	1.05964	0.886275	3.01387	0.247621	1.15457	0.326928	1.15072	1.04787	1.034	0.221211	0.434173	0.461762	1.88611	0.326694	1.47411	0.422644	1.18968	0.408018	1.48395	0.229621	1.35986	0.320645	0.617912	0.861807	0.482533	0.700266	0.438475	1.18321	2.46467	0.424694	1.15527	0.298738	0.302706	1.64211	0.638394	1.53706	0.383476	0.316191	0.258481	0.922247	1.37512
CFH	0.54226	1.18979	3.21799	0.924944	0.300828	2.44068	1.70503	1.312	1.15185	1.20235	2.7288	0.507067	0.661066	0.542715	1.89131	1.11332	1.74793	0.46261	1.03858	1.09143	1.94845	1.11508	1.84997	0.497429	1.05515	0.404088	1.42498	0.694099	0.841112	0.547533	1.96029	1.55108	0.920943	1.1682	0.420404	1.1703	1.39892	0.797025	2.22345	0.464923	1.15321	1.55289	0.159674	1.68793	0.669814	1.49415	1.1093	0.61256	1.39672
ANOS1	0.210683	1.18644	3.06892	0.436443	0.496248	1.32424	0.987124	0.140911	0.0431298	3.8914	0.796826	0.526971	0.143375	0.138809	1.30121	0.599912	1.10108	0.165867	0.721658	0.923298	0.346785	0.0857772	0.307921	0.244135	0.46041	0.0659262	0.406845	0.219754	0.224652	0.102898	1.07712	2.22725	0.570784	1.01658	0.0278328	1.1465	0.151387	0.177606	0.896614	0.420342	5.63231	0.567504	0.0227942	0.9699	2.88942	6.24308	1.19377	0.140498	0.772582
MNDA	0.176913	0.588323	1.94824	1.70895	0.0925567	2.26769	0.843095	1.20395	0.809216	1.68713	2.86121	0.391142	0.931174	0.61499	1.78243	1.42668	2.3597	0.351104	0.915729	0.728464	2.17717	0.251406	1.39334	0.178885	0.787543	0.247386	0.777511	0.570892	0.992815	0.43867	0.585247	1.19106	0.742664	1.48379	0.192816	1.00927	0.647103	0.768994	1.92032	0.357611	0.252359	1.79022	0.473729	0.7559	0.339055	0.601674	0.253163	2.87941	0.651214
ASPN	0.571467	6.15199	19.9144	2.10035	2.64533	6.88833	7.20377	6.07596	0.415117	3.93492	0.987776	1.70553	0.478675	0.326236	4.84554	4.44688	3.49953	0.434587	11.3265	2.78446	1.98179	0.704928	1.76794	0.596476	1.06681	0.253811	2.04568	0.294603	0.961822	0.594225	2.31735	2.85826	7.12787	5.1814	0.040183	15.7658	0.483624	0.384622	2.19367	1.10725	1.65057	2.25313	0.036565	1.02686	0.638552	4.77217	3.50724	0.870526	7.92228
STX11	0.212771	0.101742	1.21327	0.585564	0.127219	0.844826	0.475694	0.313076	0.545676	0.68116	1.4985	0.214437	0.539217	0.251029	0.679674	0.431034	1.34932	0.147865	0.343961	0.455865	0.909605	0.171034	0.659096	0.173852	0.757734	0.203438	0.467551	1.22063	0.889259	0.322412	0.547453	0.405143	0.150207	0.449833	0.695691	0.258013	1.38358	1.06873	0.68431	0.300384	0.435808	0.900632	0.300114	0.478873	0.214796	0.312152	0.219094	0.444395	0.717939
MS4A4A	0.217862	0.561129	2.00319	1.1152	0.0651313	1.12831	0.903651	2.3241	0.664344	1.00935	3.21502	0.683404	0.77721	1.03732	1.4074	1.98605	1.68946	0.270777	1.1988	0.875194	3.55426	0.347124	1.16414	0.160211	1.06681	0.499931	1.27663	0.982011	1.27768	0.382645	0.840825	0.948195	0.486118	1.23633	0.33638	0.486341	1.44721	1.07325	2.27721	0.419413	0.302801	2.10372	0.734625	1.05727	0.319593	0.384997	0.425577	0.549361	1.52035
PLN	0.204796	0.534155	5.19667	0.33817	0.258507	1.16671	4.50635	9.37507	0.640516	1.44977	0.78808	0.62952	0.686685	0.310655	1.4369	1.14889	2.71043	0.394124	3.87095	1.68198	0.952763	0.129347	1.44642	0.602411	0.26337	0.137069	0.875052	0.111893	0.386549	0.36675	0.451658	1.81052	0.826152	2.80293	0.0992023	0.925639	0.401812	0.158257	2.58586	0.262841	2.67664	0.577917	0.0180541	0.720194	0.335961	1.5842	2.39413	0.15649	3.22481
MASP1	0.0172985	0.00406065	0.0917347	0.0582707	0.00620581	0.0564412	0.824374	0.855232	0.0331106	0.0870463	0.413717	0.0392263	0.0242799	0.0542293	0.177615	0.029113	0.48507	0.0199742	0.240063	0.0778305	0.0548112	0.0143025	0.0655881	0.0915906	0.0369626	0.0565656	0.167254	0.157363	0.0419792	0.0386036	0.0457801	0.0592892	0.0314021	0	0.0490189	0.274603	0.0279276	0.0661688	0.178032	0.00399623	1.00828	0.0439333	0.0150972	0.0372295	0.039292	0.0401438	0.181059	0.250617	0.0636753
CYP7B1	0.0798125	0.132708	1.70665	0.316297	0.0119303	0.542523	0.232438	0.176157	0.0673974	0.251011	0.325961	0.144788	0.0770164	0.0201779	0.245847	0.111936	0.173299	0.115198	0.200978	0.432841	0.180636	0.103109	0.339328	0.0440193	0.106588	0.0171701	0.0876914	0.122644	0.0726321	0.074213	0.0660069	0.105838	0.190161	0.20648	0.304454	0.475117	0.191267	0.0693847	0.256691	0.046095	0.105091	0.285049	0.00791548	0.277865	0.0339914	0.127736	0.217546	0.18296	0.321331
PDLIM3	0.309647	1.03364	5.45506	0.331523	2.02462	1.80801	1.93051	2.43978	0.4358	1.48154	0.770197	0.428091	0.620379	0.520208	1.27687	1.40088	1.85282	0.615129	2.23019	2.08657	1.37901	0.28389	0.750485	0.521523	0.489116	0.283648	1.25111	0.89638	0.448438	0.600612	1.09043	1.78512	0.46011	1.14701	0.146967	1.26851	0.695439	0.712051	1.90074	0.328823	1.81063	1.19706	0.0812315	1.93792	0.567206	1.19897	1.28779	0.315987	2.30488
ANGPTL1	0	0.0261741	6.37462	0.159078	0.0160005	0.145523	0.481778	0.817052	0.286239	0.0868771	0.0786905	0.0121365	0.0563411	0.0744204	0.103038	0.0562968	0.365237	0.0321874	0.224621	0.193505	0.10599	0.0276572	0.201436	0.0393582	0.0238253	0.034542	0.0882068	0	0.0162353	0.13271	0	0.22384	0.0485786	0.0580649	0.014583	0.0663763	0.0202517	0.0697925	0.200822	0.0154553	0.281891	0.0424776	0	0.0338786	0.0227941	0.19273	0.145883	0.0184035	0.203166
MMP13	0.0321334	0.125717	0.426013	0.0318361	0.00960653	0.137296	0.510448	0.0118204	0.12663	0.89976	0.136485	0.0364332	0.0338265	0.00812384	0.222707	0.270399	0.0797397	0.00772998	0.431552	0.038726	0.0363631	0.0747227	0.0447925	0.0472604	0.343307	0.0829543	0.0706111	0.0592533	0.31192	0.059758	0.0531503	0.111446	0.211454	0.107266	0.122577	0.334753	0.0243177	0.22348	0.757876	0.0371167	0.183348	0.0765092	0.0382423	0.0406806	0.00912354	2.15997	0.157656	0.802912	0.391811
KCNJ5	0.0149069	0.0291604	0.114753	0.014769	0.0133696	0.0926436	0.0868266	0.137089	0.0461562	0.0846906	0.0827981	0.0405637	0.0209231	0.08668	0.332903	0.0522666	0.0647355	0.0179299	0.175174	0.0479072	0.109649	0	0.0270133	0	0.119446	0.0128277	0.0491353	0.284042	0.0723507	0.0462034	0.0493134	0.486592	0.101477	0.457805	0.00812342	0.0221848	0	0.0388777	0.0479431	0.499341	0.228997	0.0591551	0.00591361	0.0849238	0	0.357866	0.0203159	0.0580925	0.0685899
BAALC	0.0341754	0.102508	0.428725	0.101578	0.020434	0.0796479	0.084449	0.0502864	0.14109	0.0508517	0.0372201	0.0309987	0.0319788	0.0230403	0.0760288	0.111838	0.028269	0.0438464	0.127493	0	0.0128913	0.023547	0.123861	0.0418864	0.0304269	0.0196058	0.0125164	0.0140042	0.0552903	0.112987	0	0.0604261	0.0361894	0.0266193	0.0124158	0.158234	0.0287367	0.0792273	0.0977015	0.0263169	0.239999	0.0542475	0.0135575	0.0648986	0.142315	0.041022	0.0807322	0.0104457	0.146765
LMOD1	0.515988	1.43553	2.19689	0.397611	0.521051	2.44071	13.4424	7.43207	1.25876	2.10788	2.09797	2.15292	0.93748	0.579778	3.23178	1.30259	6.88589	0.96542	5.65927	1.63062	1.51816	0.396995	2.22172	1.8635	0.724818	0.40455	2.97321	2.50906	0.417392	1.43581	3.14835	5.02013	1.00433	3.24968	0.462392	3.07163	0.977662	1.61486	3.23297	0.71521	12.9844	1.09205	0.177402	2.92504	1.01575	3.86756	3.45671	0.536219	3.25526
PPP1R3C	0.16236	0.359952	0.817801	0.697053	0.366738	1.37342	0.955237	0.915785	0.0710912	1.04687	0.365438	0.35999	0.107613	0.446959	1.90786	0.657821	1.49968	0.069435	1.13063	0.478305	0.387877	0.139834	0.33194	0.10613	0.546085	0.0620953	0.87212	0.022177	0.109447	0.246024	0.775817	0.44901	0.474849	0.578115	0.0196616	0.680141	0.127421	0.15683	1.29578	0.291728	1.061	0.200448	0.0214696	0.216966	0.133173	0.454737	0.73758	0.28121	0.332025
TM6SF1	0.0171113	0.040167	0.614703	0.0678118	0.0306932	0.385495	0.235575	0.276956	0.105963	0.180541	0.402531	0.100885	0.12609	0.12978	0.333816	0.191986	0.403388	0.0823253	0.268105	0.206218	0.425999	0.0795807	0.51521	0.0377497	0.213282	0.0588983	0	0.189317	0.186862	0.0424287	0.39624	0.223419	0.170842	0.211344	0	0.16977	0.198557	0.23801	0.64205	0.0197649	0.165226	0.217289	0.0407286	0.292446	0.0777335	0.0684643	0.0932808	0.133366	0.110226
PNMA8A	0.0492782	0.255451	0.147522	0.10985	0.0294642	0.315826	0.587098	0.480372	0.0624192	0.454943	0.0885528	0.128506	0.0561976	0.0124583	0.158116	0.794786	0.427997	0.0889073	1.43391	0.376125	0.710998	0.101859	0.264462	0.126833	0.076778	0.148417	0.216571	0.0757232	0.358759	0.0763682	0.203771	0.201068	0.246002	0.156273	0.0268539	0.586697	0.174032	0.192779	0.541499	0.213451	1.76274	0.156441	0.0537593	0.327525	0.0909441	0.507708	0.208194	0.0169446	0.0396795
BASP1	0.575068	6.88618	2.63503	1.93307	0.761364	3.7335	4.32831	1.31458	3.31836	3.60886	5.6367	1.78839	0.807158	0.851549	4.30193	3.11087	9.12288	1.32409	2.62036	1.27059	4.74127	0.679242	2.40485	0.891094	2.85253	1.02506	3.36228	1.54012	1.89396	1.09491	4.41624	2.84085	1.41676	2.24189	2.48466	4.27916	3.17072	2.42824	3.14859	1.68435	2.86657	1.95604	0.448115	5.86324	10.2515	16.1722	12.3718	3.3145	9.26106
CPZ	0.0132095	0.0930239	0.406745	0.0523491	0.055287	0.22576	0.0979236	0.029155	0.0520552	0.134013	0.267585	0.125807	0.0231758	0.0935079	0.386547	0.129682	0.327796	0.0699084	0.192187	0.0849043	0.209275	0.0750864	0.0810189	0.0777116	0.058803	0.011367	0.145135	0.48716	0.0320562	0.278408	0.0873965	0.177864	0.143876	0.299847	0.158365	0.288328	0.146617	0.459344	0.21242	0.030516	0.278293	0.0838708	0.0471622	0.392992	0.0150021	0.121561	0.208831	0.17563	0.0911696
PRSS56	0.0571545	0	0.0325906	0	0.0227823	0.162802	0.363166	0.0420491	0	0.00773124	0.0622463	0.120964	0	0	26.1634	0.0534387	0.165468	0.018332	0.0213218	10.3627	0.0646776	0	0.00531138	0	0	0	0.66983	16.324	0.0231167	0	32.4575	0.15547	43.5417	0.18443	0.020764	0.0945098	0.0576707	0.132499	0.224667	3.41093	0.53516	0.181445	0.00755779	0.0120595	0.259643	0.175323	0.19733	11.7393	0.0525961
SDK1	0.0603987	0.335251	0.758769	0.0635799	0.0135425	0.404693	0.283837	0.0805402	0.131759	0.281868	0.458812	0.128401	0.0264921	0.116432	0.24031	0.222359	0.24824	0.0744633	0.215463	0.0758231	0.405821	0.204824	0.269417	0.0971596	0.131074	0.555475	0.273739	0.255232	0.0916081	0.117002	0.437073	0.146325	0.133627	0.0831681	0.123427	0.397001	0.295198	0.374115	0.279238	0.488358	0.477172	0.0719042	0.0434282	0.353646	0.150052	0.170674	0.481542	0.109034	0.260539
DPY19L2	0.00806466	0.037862	0.489754	0.0159801	0.0916176	0.0689156	0.068325	0.0177998	0.0181604	0.0294543	0.0790482	0.0658352	0.0254688	0.0897105	0.0331221	0.0339316	0.0400252	0.0116401	0.667901	0.012959	0.0547571	0.00416744	0.580075	0.00593057	0.114881	0.111037	0.00886078	0.0198281	0.0293564	0.0199969	0.0533574	0.0361965	0.0182998	0.0403815	0	0.0160027	0.0366187	0	0.0691663	0	0.0283172	0.217621	0.00319928	0.0816782	0.00915909	0	0.0395675	0.0480667	0.0333966
OLR1	0.163842	0.69345	1.36317	0.516491	0.0178115	0.647975	0.804461	0.580783	0.0586962	0.948968	0.379586	0.668754	0.198607	0.36903	0.848783	0.45957	1.94048	0.100325	1.08353	0.299175	0.70792	0.0923625	0.290675	0.0219064	0.875224	0.166623	0.196381	0.0549309	0.506041	0.0923313	0.886916	0.632052	0.365019	1.78994	0.0324671	0.738889	0.413303	0.233075	0.638719	0.154841	0.235347	1.48949	0.0709053	0.518554	0.025374	0.190706	0.657699	0.607766	2.0286
ASB5	0.011204	0	0.0287494	0	0	0	0.213574	0.329716	0	0	0.00732129	0	0	0	0	0	0.0417044	0	0.0501566	0.0270053	0	0	0	0	0.00997509	0	0	0	0	0	0	0.0320007	0	0	0	0	0	0	0	0	0.0983508	0.0355687	0	0	0	0	0.00610778	0	0
RBMS3	0.0219966	0.166953	2.67164	0.0653794	0.0789128	0.276828	0.265561	0.245984	0.175843	0.151749	0.2961	0.185554	0.0401365	0.0711821	0.225854	0.234459	0.262009	0.0804306	0.310186	0.233284	0.423164	0.25007	0.323794	0.103525	0.0783358	0.0643571	0.188511	0.0486736	0.122775	0.0709051	0.276515	0.125653	0.129775	0.256998	0.129459	0.183322	0.193099	0.0535435	0.325427	0.086387	0.166058	0.279326	0.038395	0.200502	0.169876	0.253473	0.175073	0.0463905	0.190278
IGSF6	0.399639	0.832198	5.70073	1.23891	0.63977	2.30342	0.723578	2.05813	0.936217	1.49098	3.14217	0.637283	2.0492	1.11465	1.8796	2.36851	2.51127	0.70707	1.45721	1.46043	3.72006	0.612882	1.05665	0.398168	2.29551	0.587954	1.11897	1.1252	1.62681	0.639313	0.724992	1.43075	0.596756	0.925231	0.393411	1.09997	1.15771	1.74833	1.74139	0.655197	0.826102	2.23048	0.629038	1.01188	0.41727	0.706657	0.456804	1.23528	0.848233
CCL18	2.966	24.2409	0.641198	2.68023	0.0974406	4.68426	5.00498	1.94233	0.972494	9.17932	13.78	0.93126	2.96217	10.6628	10.9099	2.37701	22.7277	0.0627251	0.948415	0.549925	1.06963	0.101057	0.681507	0.0239685	13.7838	2.91692	4.97773	1.44244	4.98307	1.09104	5.39112	9.61517	2.05606	1.55587	1.0657	2.26363	3.27234	3.57021	7.02336	0.715314	0.486389	5.17364	0.762866	3.07409	0.0185083	0.339067	10.4299	4.39332	14.3971
DKK2	0.063255	0.404209	0.793524	0.0940047	0.561013	1.2285	1.21695	0.341274	0.0118701	0.667404	0.110225	0.286876	0.114679	0.0533063	1.48298	0.206999	0.994134	0.101444	0.507349	0.093173	0.334045	0.0272393	0.0558439	0.0155054	0.328515	0.0725763	0.891908	0.246242	1.53504	0.143775	0.767264	0.124747	0.172241	1.17895	0	0.125517	0.0265943	0.0916508	0.77985	0.0608873	0.111053	0.485296	0	0.513848	0.029933	0.253091	0.614947	0.0386677	0.126122
AGTR1	0.0261835	0.071707	0.044791	0	0.0469665	0.0101704	0.332745	0.192634	0.0294807	0.0637528	0.00855484	0.0178122	0.0321569	0.0066196	0.0403265	0	0.373605	0.0314933	1.47984	0.0525922	0	0.0135304	0.0839467	0	0	0.0450628	0	0	0.0317705	0.0811549	0.0433088	0.18162	0.0415897	0.00874043	0	0.0519559	0	0	0.0421053	0	0.183875	0	0	0.008287	0	0.062858	0.292612	0.0120044	0.0722856
SYNPO2	0.0973344	0.205635	10.526	0.167152	0.180413	1.39131	6.62111	5.04373	0.516907	0.493739	1.07914	1.00353	0.318774	0.288731	1.0044	0.778106	3.46204	0.611903	3.28979	1.59533	1.55306	0.353762	1.94927	1.1858	0.398628	0.203812	0.76999	0.458678	0.307069	0.394202	1.10551	2.09033	0.505045	0.944425	0.321787	0.959267	0.734965	0.377957	2.29566	0.247344	4.349	0.885807	0.105542	0.476468	0.366636	1.64087	0.983401	0.147263	0.770315
AMPH	0.00807897	0.101144	0.483713	0.0960507	0.0434748	0.257323	0.128337	0.106988	0.0363853	0.196711	0.300916	0.051296	0.0311837	0.0694447	0.1742	0.237943	0.150361	0.0466432	0.117542	0.0778917	0.0822814	0.137769	0.184692	0.0891164	0.0791211	0.0417127	0.115394	0.0198632	0.0196057	0.100162	0.160356	0.0725215	0.0733291	0.0539376	0.0176103	0.184358	0.0285318	0.126421	0.294478	0.0186637	0.0851024	0.256479	0.00961486	0.148304	0.114692	0.0969749	0.114509	0.040744	0.0966501
H2BC14	0.119509	0.0935122	24.9417	0	0	0.185682	0	0.175848	0	0.0484978	0.156188	0	0	0.241711	0.184062	0.16761	0	0.114996	0	0	0	0.0617568	0.0666362	0.0878845	0	0.10284	0	0	0.29002	0	0	0.048763	0.0542366	0.039894	0	0	0.120589	0	0	0	0.104908	0	0.0948195	0	0.135728	0	0	0.0547919	0.0549889
MMP1	37.2816	98.6285	3.63758	34.9903	2.58429	10.917	14.5885	5.52651	8.13245	102.621	43.2713	3.76318	17.5914	11.1141	17.265	33.2263	38.3424	1.74587	12.0801	2.6741	3.97565	9.75811	11.1348	2.68552	17.2033	8.811	43.9332	14.3772	6.33819	1.83395	12.3102	3.26306	11.6747	1.79	14.9382	50.4959	25.8641	27.9298	67.1999	2.88335	2.455	20.5087	7.9221	39.9414	12.0749	25.4317	64.7389	138.267	122.663
ADAMTS16	0.0698955	0.173188	0.338775	0	0.213601	0.11463	0.238511	0.0685638	0.0218604	0.104002	0.0101497	0.119753	0.00545025	0.0157073	0.223274	0.119811	0.269807	0.0373644	0.0434582	0.018719	0.0439421	0.0481583	0.0281468	0.0399775	0.0760578	0.0534636	0.0255985	0.0381884	0.0753864	0.0288852	0.41106	0.773188	0.200896	0.127031	0.00846426	0.238862	0.0156726	0.0405089	0.0499547	0.0627939	0.102259	0.0369823	0.0123235	0.0934029	0.00441005	0.0497175	0.359862	0.0249241	0.0893347
SFRP4	0.479827	6.14057	1.82525	0.738102	3.87309	14.4982	10.2565	5.45313	0.568685	5.72367	0.049507	2.09596	0.753233	0.0446924	8.86159	3.16994	5.49916	0.911262	16.3646	2.73917	0.614431	0.176177	0.179535	0.167141	2.4058	0.423766	1.90067	1.14867	1.5781	1.90989	5.848	12.5094	4.79642	5.82947	0.0688103	13.6179	0.433197	1.97591	7.01212	2.49408	6.59512	1.10238	0.0150276	7.38538	0.315493	7.91685	11.0687	0.341561	5.09535
CD86	0.344847	0.591554	1.80378	0.551907	0.0713732	1.29826	0.589937	1.11241	0.686944	0.828885	1.8634	0.276701	1.00993	0.529803	1.01457	1.04169	1.26716	0.287155	0.920321	0.618066	1.8011	0.411233	1.02796	0.292607	0.932876	0.422295	0.641197	0.619585	1.17482	0.328875	0.877529	0.741416	0.415329	1.08916	0.274656	0.750077	1.88702	0.553461	1.1944	0.367686	0.349284	1.49478	0.468284	0.906728	0.210886	0.360864	0.281986	0.74187	1.58672
JPH2	0.229849	0.206827	0.524258	0.0531352	0.119106	0.392829	1.26575	0.975156	0.116457	0.248732	0.550717	0.434341	0.139799	0.383522	0.350069	0.440557	0.941118	0.140073	0.934635	0.283161	0.303454	0.106898	0.311855	0.225368	0.156889	0.204382	0.420898	0.678138	0.260301	0.208974	0.456218	0.603346	0.170376	0.734021	0.0918535	0.494097	0.104366	0.359673	0.57496	0.132747	1.79571	0.291876	0.0273545	0.276437	0.178378	0.465958	1.00658	0.112405	0.465338
STMN2	0.057832	0.731569	0.758471	0.038198	0.149841	0.479221	1.2249	1.12042	1.12865	0.132989	0.781004	0.935471	0.101465	0.0487362	1.70223	0.567758	0.908905	0.287515	0.884556	0.371717	0.610813	0	0.628798	0.0992328	0.308932	0.0331771	0.868394	0.616147	0.210516	0.549696	0.255085	0.0786566	0.376189	0.102961	0	0.210386	0.282046	0.0335173	1.17799	0.311737	0.744568	0.214196	0.0229422	0.207442	0.207987	1.50405	0.472901	0.0265145	0.337057
NPTX1	0.0339647	0.0106305	0	0.0471106	0.0243696	0.0105542	0.287754	0.0999527	0.0267693	0.00551325	0.0355109	0.0277268	0.00715086	0.0240431	0.0523108	0.0381079	0.0589988	0.032682	0.0988315	0.0272886	0.0384354	0.00702054	0.0416638	0.00499537	0.0725743	0.00584546	0.111953	0.025052	0.0659392	0.042109	0	0.0609774	0.0215797	0.081633	0.00740354	0	0.0205629	0.0472433	0.109236	0.0313856	0.357778	0.0431303	0.00808434	0.0171996	0.00385739	0.15764	0.0703593	0.00934316	0.037507
NLGN4X	0	0.0670332	0.204124	0.0424382	0.00731754	0.118843	0.0518429	0.0540236	0.0930122	0.0819464	0.187935	0.0222016	0.0558275	0.0618814	0.0848206	0.0858208	0.12148	0.0264965	0.082181	0.0442478	0.131569	0.126485	0.0972408	0.0224997	0.108961	0.0157971	0.0403397	0.0376123	0.0965239	0.0531057	0	0.204738	0.0361018	0.038811	0.026677	0.127495	0.0555703	0.0638365	0.111523	0.0565455	0.0644587	0.0388527	0.00242751	0.0426077	0.0555971	0.139557	0.043366	0.028055	0.16612
C8orf88	0.0509318	0.119558	1.04553	0.0504606	0	0.474799	0.377564	1.1616	0.0573456	0.392702	0.133126	0.115494	0.107231	0.128764	0.287623	0.214293	0.379165	0.0490084	0.399008	0.327366	0.115272	0.263192	0.255588	0	0	0.262967	0.783435	0.0626114	0	0.0631447	0.505463	0.311723	0.115571	0.289031	0.11102	0.252661	0.12848	0.177109	0.382213	0	0.268253	0.161691	0.0202048	0.161198	0.144609	0.285299	0.305416	0.326913	0.234349
C1QC	13.1654	15.4122	11.2607	23.7893	1.5091	33.7032	11.3778	25.8207	17.6266	23.0313	43.6834	15.654	37.3883	25.3166	39.6953	44.1036	49.386	6.99047	23.0938	18.1409	61.9475	13.1306	20.0254	6.29549	30.7305	11.241	50.74	120.922	40.8055	15.7303	39.3776	28.0559	13.8844	43.7202	15.8729	20.0668	32.4363	76.8551	37.6984	15.0889	31.0477	34.3242	18.8344	38.2784	9.161	12.8961	7.7534	13.8859	41.7917
TSPYL5	0.152081	0.30543	1.04931	0.150674	0.060621	0.779755	0.590541	0.417714	0.268264	0.477268	0.68902	0.303478	0.184998	0.189679	0.4112	0.46924	0.792524	0.180483	0.987183	0.391002	0.52777	0.2672	0.658594	0.0894696	0.144427	0.174492	0.467863	0.19942	0.196834	0.477656	0.20124	0.421961	0.257669	0.53136	0.232052	0.855029	0.281334	0.405447	0.586943	0.117111	0.427199	0.209215	0.0643531	2.0216	0.287866	0.624722	0.613504	0.185934	0.44318
CLMP	0.187599	1.28267	3.30852	0.610695	0.405943	1.63087	2.05294	1.13701	0.673903	1.23982	1.45938	0.46997	0.225696	0.347806	1.54555	0.989775	1.99514	0.219196	1.28972	0.689029	1.31419	0.332375	1.0784	0.374453	0.683998	0.276742	0.991333	0.549094	0.574492	0.564846	1.41851	1.01696	0.595964	0.405561	0.165517	1.95877	0.829287	0.574694	1.51317	0.309561	0.893968	0.808263	0.10986	1.38541	0.481917	1.19025	1.54377	0.901051	1.88668
C1S	4.29118	15.0711	10.5169	7.1277	4.21308	26.0887	20.3791	14.3753	8.33821	17.6971	15.0196	8.98937	6.26041	3.79085	19.8164	14.7542	20.1258	4.90207	17.7513	9.74305	18.6506	8.29827	10.1601	3.36291	8.72004	3.7169	15.3212	8.86135	6.73724	7.08481	20.3028	15.4391	8.00088	9.53798	4.30061	22.3921	14.3194	7.5468	18.6207	6.55192	14.7645	8.00826	2.74217	28.0684	4.88553	18.0858	19.4443	5.68574	21.1161
ECM2	0.0463111	0.30439	10.8614	0.321178	0.105222	0.568435	0.411972	0.340716	0.151215	0.334523	0.411565	0.357054	0.204755	0.159231	0.418446	0.506614	0.321781	0.16488	0.891473	0.431615	0.251553	0.41162	0.369258	0.170281	0.148433	0.111585	0.244237	0.284655	0.191056	0.114832	0.459605	0.408157	0.542244	0.887365	0.0605687	0.395149	0.210282	0.0805207	0.615638	0.085589	0.105697	0.661596	0.146974	0.211066	0.157787	0.366887	0.287806	0.106162	0.532719
PRND	0.0114405	0.0850421	0.0391415	0	0.0136808	0.239964	0.0969253	0.0505012	0.0193217	0.0835674	0.186895	0.0259426	0.00802884	0.00578467	0.129214	0.0320901	0.0141949	0	0.0640189	0.00919174	0.0517854	0.0118238	0.0924954	0.0420653	0.081485	0.00984475	0.0879889	0.154704	0.0138816	0.0141838	0	0.0560162	0.031152	0.160398	0	0.15891	0.0057719	0	0.0613243	0.0132147	0.0401706	0.0726389	0	0.0362088	0.0649651	0.0686621	0.00623669	0.00524516	0.00526401
AEBP1	5.9363	59.5828	8.72449	5.44437	8.93944	39.4273	28.7279	6.27391	5.90268	20.0886	9.34345	13.2487	5.09149	9.48797	31.0515	14.7308	33.7035	5.82706	25.6698	5.72926	9.01583	6.61006	8.03154	4.51409	10.3822	5.45624	15.3971	22.5593	5.54161	13.2384	34.7766	31.6981	19.5757	41.6141	3.86592	40.8086	9.54585	24.2217	21.8802	11.3362	25.3371	10.7794	1.61857	51.2866	4.50329	26.8624	58.4407	9.53837	42.8275
HAND1	0	0	0	0	0	0.0407048	0.554895	1.54196	0	0	0	0.118817	0.0735438	0	0.174849	0	0.58511	0	1.52467	0	0	0.0135382	0	0	0	0.0225444	0	0.0644127	0.0317887	0.0324806	0.0866673	0.502416	0.0475584	0.271109	0	0.285922	10.7327	0	0.196605	0	0.85091	0	0.010393	0	0	1.16354	0.871199	0.0120114	0.397799
DDR2	0.080627	0.93304	3.9091	0.294299	0.192832	1.57248	2.94805	1.00841	0.45629	1.05218	1.77746	0.663966	0.144437	0.334724	1.27228	0.488021	1.89021	0.273579	1.42951	0.688704	0.888387	0.611807	1.11562	0.327663	0.593158	0.281176	0.517531	0.146066	0.41192	0.326187	0.786129	1.08044	0.801145	1.25507	0.212749	1.69672	0.637997	0.302506	1.53767	0.323507	1.28142	0.99017	0.109422	1.31889	0.354226	1.24795	1.40882	0.426075	1.3863
OSCAR	0.415129	1.82928	0.4672	0.259761	0.378849	0.814722	0.439629	0.996616	0.258303	1.20584	1.29923	0.634175	0.222334	1.23732	0.886132	1.22571	1.92475	1.18784	2.22518	0.315977	0.692294	0.0225809	0.201012	0.337411	1.08933	0.394829	0.816195	2.65906	0.424175	0.460496	1.51784	1.91671	0.872574	1.83066	0.714385	2.08103	1.0031	1.6335	0.468466	0.45427	1.34255	1.24852	0.485381	0.60853	0.0992557	0.655651	1.07197	0.881508	2.45297
CD33	0.0304824	0.0596287	0.221616	0.0981512	0.00455647	0.337445	0.169477	0.185016	0.0557716	0.120607	0.33364	0.0898591	0.0962655	0.0732111	0.285597	0.128253	0.151285	0.0513296	0.110873	0.110209	0.431184	0.0433176	0.131722	0.0448321	0.149264	0.019673	0.334915	0.309148	0.129453	0.0566876	0.075629	0.15547	0.0311259	0.287457	0.0747504	0.0982902	0.169167	0.264997	0.236922	0.0440121	0.093653	0.145156	0.0604623	0.120595	0.0476012	0.103669	0.0456975	0.0838523	0.0981794
DNAJC5B	0.0930195	0.0849156	0.145865	0.0307197	0.0648874	0.120438	0.114928	0.1939	0.0872777	0.125827	0.101307	0.0281244	0.103361	0.0548726	0.127346	0.347888	0.173122	0.0149178	0.121455	0.0871916	0.105263	0	0.0432216	0.0114007	0.124225	0.0266817	0.102202	0.0190584	0.263358	0.192208	0.0512863	0.202424	0.161823	0.222534	0.135175	0.0461447	0.328509	0.296509	0.0997224	0	0.0680452	0.172261	0.0922529	0.117762	0.0704286	0.0248122	0.050709	0.042647	0.114134
LUM	12.7154	93.6838	58.0174	43.6271	24.8898	93.335	82.8787	48.1662	10.3625	84.9801	57.9347	27.5086	18.4792	17.3514	94.4674	64.1353	68.1028	12.6867	66.0198	32.8372	40.2893	21.2452	25.4643	4.05192	26.7518	11.8797	51.5747	10.2533	19.653	15.07	59.3398	35.6195	42.9289	40.2173	4.9494	88.0235	20.9254	11.2383	66.1133	15.002	17.6595	38.6848	2.68425	62.3778	7.42675	45.2491	93.7345	47.2896	68.5985
PROK2	0.112985	0.0110509	0.724798	0.587685	0.0337778	0.0438865	0.0299134	0.124687	0.047705	0.435578	1.12592	0.243397	0.0594692	0.0428467	0.855571	0.633839	0.140188	0	0.158062	0.0680827	0.0319643	0.0583855	0.0708733	0	0.0754444	0.0243065	0.155174	0.104171	0.10282	0.0350195	0	0.0230505	0.0640947	0.00942904	0.0307853	1.00889	0.0570029	1.08045	0.18169	0	0.0247951	0.22418	0.0336162	0.0893988	0	0.180827	0.0923897	1.15257	0.311922
ERMN	0.0414596	0.304133	0.42554	0.020538	0	0.0644161	0.0548832	0.00762557	0.163382	0.0378555	0.189644	0.051708	0.0218221	0.283005	0.0638541	0	0.115743	0.0398939	0.139201	0.0333104	0.30496	0	0.0866892	0.0685991	0.0276841	0.0713537	0.0113881	0.0637089	0.0754594	0.0128503	0.102864	0.0718957	0.0611504	0.217977	0.0112966	0.0411342	0.235317	0	0.055559	0.0718339	0.0454926	0.0987148	0.0452298	0.0918531	0.0117715	0.136855	0.0847554	0.0950408	0.839366
C5AR1	0.663477	1.27373	2.59991	2.4612	0.747278	2.51719	0.96408	1.15788	0.651478	1.8534	3.6499	1.40654	0.557666	1.62277	2.16253	2.12071	4.05865	3.58555	1.89952	2.85128	3.38737	0.885042	1.20446	1.49776	1.74464	0.863042	1.67833	3.60392	1.57265	0.803442	3.47092	1.24026	1.11338	3.39944	1.93392	2.44938	3.65873	4.56067	1.86919	0.802016	0.893936	2.52267	0.520286	2.19756	0.727231	1.25942	1.22806	2.47594	2.34285
CCL3	1.98102	2.20589	1.35554	2.68738	0.510239	0.710291	0.580968	1.0987	0.531886	5.25637	3.68437	1.47897	4.53442	2.72762	2.06534	1.96622	1.7773	0.615852	0.852729	0.857034	0.724267	0.393731	0.824188	0	1.03111	0.472074	0.937606	1.46118	1.07243	0.377854	0.403287	2.6239	0.871379	1.6278	0.830421	2.29809	1.42999	4.39822	1.43763	0.28163	0.588578	2.32211	1.63221	1.23469	0.294213	0.548745	2.99061	4.35959	2.55224
GALNT15	0.0721601	0.348189	0.370325	0.0556053	0.0862913	0.168174	0.441532	0.188761	0.406236	0.445755	0.28292	0.101815	0.033761	0.0202703	0.35811	0.393568	0.427771	0.13887	0.233304	0.244789	0.0725853	0.0580051	0.102823	0.053065	0.0713837	0.0275979	0.12333	0.108421	0.0778289	0.0695826	0.318284	0.176659	0.160103	0.0963525	0.0786465	0.381834	0.262932	0.139405	0.249271	0.0555673	0.126687	0.114542	0.0572524	0.284212	0.300494	0.285514	0.209801	0.220557	0.295133
NEXN	0.266875	1.06017	1.98416	0.498304	0.276177	1.10041	3.40238	1.57074	0.479616	0.79559	1.03293	0.726206	0.73836	0.498243	0.78517	0.690993	1.51555	0.419764	1.10281	0.766959	1.11509	0.445551	1.1933	0.732179	0.612286	0.317979	0.563886	0.138801	0.859371	0.369046	0.713071	1.99775	0.815199	1.11701	0.123058	1.1406	0.647322	0.0892335	1.14443	0.201557	0.693795	0.668013	0.802172	1.9427	0.285606	1.13351	0.996015	0.442362	2.82429
LILRA2	0.0255373	0.0399643	0.138338	0.101204	0.0101794	0.125645	0.0360593	0.0501016	0.0814674	0.193447	0.194687	0.0733513	0.0597398	0.0860833	0.148585	0.143263	0.211238	0.0163819	0.057161	0.0957494	0.0963291	0.0131965	0.0617029	0.0125197	0.0378938	0.0366256	0.158997	0.177897	0.0516441	0.0738754	0.05632	0.0590461	0.0772635	0.0767226	0.0556657	0.168913	0.0171787	0.266409	0.173391	0.0294977	0.0373619	0.121608	0.0168846	0.107767	0.0145015	0.0408712	0.0324835	0.191234	0.129253
INHBA	0.314354	3.47436	11.9961	1.2937	0.820506	3.02441	4.35341	1.40543	0.183777	2.78686	2.63486	2.05626	0.513347	1.26852	2.75595	1.9246	3.91539	0.648593	2.88218	1.13169	2.62011	1.74627	2.67805	0.364536	1.16794	1.05082	0.96974	0.52021	0.799538	0.8769	4.15966	1.64525	1.82718	4.24588	0.902649	2.2072	2.39725	1.16671	3.92094	1.24294	1.34789	3.29136	0.196651	3.36743	0.583582	4.28126	6.3604	2.33646	6.6396
NAV3	0	0.250768	0.576173	0.0283137	0.0122052	0.0983186	0.605294	0.0480576	0.00919339	0.0149107	0.0266778	0.057398	0.010028	0.00825714	0.0796454	0.0171773	0.0354585	0.00982101	0.0593982	0.0590421	0.0323398	0.0126581	0.10016	0.0360269	0.236261	0.0281052	0.179424	0.0050188	0.0792595	0.0101231	0.0405168	0.0749611	0.0222334	0.317539	0	0.0405054	0.0185376	0.0354918	0.144433	0.0141472	0.100346	0.0583234	0.00485873	0.0387638	0	0.0767742	0.189175	0.0486657	0.125859
CHI3L2	0.0138188	0.0648768	1.47746	0.027382	0.00826249	0.161028	0.23415	0.0305	0.357857	0.0560779	0.270899	0.0313358	0.111527	0.0768597	0.177359	0.213187	0.325771	0.245994	0.0309312	0.0888209	0.437858	0.0142819	0.130987	0.0406482	0.159941	0.0832397	0.121464	0.220841	0.301814	0.171324	0	0.140961	0.0501709	0.0322905	0.45183	0.0959726	0.404366	0.21624	0.148146	0.0957713	0.206217	0.13161	0.0931936	0.166198	0.219718	0.0774072	0.293796	0.0253423	0.0635835
DPT	0.739338	1.33655	0.675991	1.43974	0.548766	4.99097	4.21186	5.4769	0.961614	6.21785	0.133275	2.01185	0.670944	0.348052	4.03124	0.643599	2.24591	0.318911	4.27988	1.39286	1.75986	0.408404	0.284305	0.524945	1.31649	0.460708	5.23809	0.313408	0.185606	0.505723	4.80727	2.81905	2.89252	0.442542	0.0555722	3.46532	0.21866	1.50712	3.85375	2.3853	5.21442	0.647487	1.78002	2.01723	0.477745	10.9861	1.08405	0.724689	0.316725
TLR8	0.0732211	0.0163695	0.742592	0.113997	0.00625428	0.251906	0.066465	0.261652	0.117774	0.254689	0.642511	0.0426953	0.16884	0.10578	0.241653	0.278733	0.402335	0.035228	0.0936532	0.235315	0.426132	0.102701	0.262458	0.0307687	0.447016	0.0810106	0.12642	0.11573	0.215766	0.0518735	0.0692065	0.174989	0.0712065	0.0977691	0.0684024	0.103781	0.226925	0.127309	0.269134	0.036247	0.0550927	0.448299	0.0663933	0.0662122	0.0593984	0.0376672	0.0456182	0.20142	0.0625684
TLR2	1.63702	0.445352	3.25476	0.537045	1.65942	0.555854	0.88404	2.81552	0.286851	1.71578	2.04734	0.531008	0.254878	0.592019	1.46934	0.912276	1.53345	0.709361	3.38514	0.714242	1.96291	0.380951	1.06389	0.239171	0.714255	0.382492	0.857622	0.359837	0.776115	0.188171	0.86073	2.91951	1.03321	0.799789	0.602601	1.60266	0.979052	0.659733	1.18549	0.350629	1.30378	1.27343	0.219338	0.90584	0.443248	1.15817	0.22458	2.1671	0.992668
FCN1	0.027424	0.0107292	0.242385	0.144908	0	0.305364	0.106489	0.154684	0.108071	0.285642	0.489823	0.0704789	0.057738	0.0231108	0.290967	0.282053	0.317582	0.0351845	0.286459	0.315815	0.113791	0.0188953	0.0968439	0.020167	0.105803	0.0314653	0.381663	0.415792	0.0554596	0.102	0.0907214	0.272284	0.165944	0.0854425	0.0498152	0.326506	0.0737913	0.572183	0.343002	0.0844721	0.0962934	0.174123	0.0326376	0.16202	0.0519095	0.153618	0.0299001	0.515502	0.147215
FCER1G	3.49527	9.68317	2.42401	10.0612	0.649557	12.7326	5.70241	12.3711	5.34474	12.2865	19.1671	5.01263	13.0935	8.59779	11.7122	20.0057	15.589	2.43156	10.4667	7.36216	16.249	3.9297	9.46797	1.97986	16.9472	5.36519	12.4032	8.41942	18.1679	3.86493	13.9065	8.96171	5.63762	14.9789	4.47869	10.0286	10.2946	8.21244	13.5707	3.92821	5.63889	13.6454	4.45957	8.58088	2.06527	6.00979	5.45879	8.81371	21.9722
SCN9A	0.118621	0.0464087	0.274319	0.0304692	0.0131344	0.0648473	0.19076	0.116361	0.0667796	0.0267431	0.0861262	0.0378576	0.0169579	0.0311001	0.0857088	0.0616165	0.14173	0.4925	0.0590032	0.0176491	0.0546884	0.00908119	0.394397	0.0613852	0.039115	0.018903	0.00482709	0.0216035	0.101286	0.152512	0	0.037645	0.0139569	0.0674626	0.0095766	0.0697425	0.0066496	0.00763874	0.146009	0.0152242	0.0655622	0.0209212	0.0104572	0.0194669	0.194594	0.080861	0.0359254	0.0221568	0.0404299
SCN2B	0	0.0183461	0.0467938	0.00774319	0	0.0728579	0.0413838	0.0517495	0.0307989	0.0190295	0	0.0425341	0.00274243	0.00395176	0.116358	0	0.0290915	0.00752034	0.0787215	0.00627929	0.00884423	0.00807736	0	0.0287367	0	0.00672539	0.00858702	0.00960773	0	0	0.0517088	0.0733453	0.0141875	0.00260893	0.00851801	0.0465249	0	0	0.0586507	0.00902753	0.130351	0.0124057	0	0.0148415	0	0.0500332	0.0213028	0.0035832	0
RGS4	0.131816	0.261538	0.708692	0.345148	0.0562963	0.299891	0.588296	0.0969785	0.0689072	0.332415	0.375306	0.149454	0.0958115	0.0618897	0.270689	0.13205	0.373834	0.0498292	0.326661	0.166425	0.0639286	0.141098	0.104997	0.318499	0.134123	0.0648174	0.258623	0.0694474	0.0571224	0.0933852	0.249178	0.315023	0.1581	0.386591	0.092356	0.177489	0.209011	0.114594	0.373474	0.0435024	0.0991806	0.254071	0.0149406	0.184758	0.144358	0.568852	0.415754	0.0992849	0.779806
RSPO1	0	0.0461355	0.0252158	0	0	0.0572556	0.0624414	0.0216893	0.0497898	0.0119635	0.0385286	0.0133702	0	0	0.0454049	0.0413463	0.0182893	0	0.0329939	0	0.133445	0.0152343	0.0369854	0.0216795	0	0.0126844	0.032391	0.0362413	0	0.018275	0.146288	0.0360868	0.00668959	0.00984112	0.0481961	0.321743	0.0297471	0.025629	0.0158026	0	0.0388182	0.233978	0	0.0559835	0.00837038	0.0353869	0.0482137	0	0.0610414
H2AC13	0.090523	0.354157	101.197	1.16591	0.162375	0.632908	0	0.466191	1.32499	0.22041	0.532373	0.205271	0.508228	0.732341	0.975934	0.634784	0.336952	0.217761	0.202621	1.23641	0	0.23389	1.38803	0.133137	0.322376	0.467381	1.39243	0.333845	0.109839	1.23452	0.299459	0.812587	0.246491	1.20872	0.19732	0.179625	0.274022	0.157391	0.679322	0	0.0794628	1.00582	0.179554	0.229202	1.07948	0.289755	0.148044	0.581034	0.0833033
GLI3	0.0443552	0.308502	0.649167	0.0634759	0.0589347	0.574291	0.391441	0.177666	0.130401	0.259995	0.724601	0.131872	0.0397749	0.0722661	0.404822	0.207358	0.464733	0.0474223	0.275782	0.11087	0.150581	0.0432946	0.185487	0.036242	0.127246	0.0890599	0.119127	0.127229	0.376737	0.122202	0.309766	0.211144	0.15209	0.243483	0.0483422	0.488967	0.0522151	0.171378	0.369844	0.0626192	0.380706	0.187749	0.00977547	0.343158	0.0867561	0.327335	0.435239	0.0632666	0.253976
FRMD6	0.1354	0.841893	1.51382	0.479097	0.219742	1.19461	1.5773	0.636825	0.449185	0.810459	0.742579	0.453973	0.222285	0.210278	0.935931	0.630726	1.06199	0.234981	1.05533	0.831435	0.6895	0.482282	0.776535	0.448065	0.63288	0.266319	0.419733	0.303176	0.275775	0.257796	0.607886	0.426189	0.581563	0.841015	0.0843262	0.825214	0.483059	0.378351	1.0472	0.273697	0.420243	0.598715	0.0479586	0.502001	0.299311	0.95774	1.08082	0.498836	0.845507
PRG4	0.0180543	0.130674	0.146703	0.143098	0.0647698	0.0701279	0.0573597	0.0265655	0.0355738	0.0073266	0.0412919	0.0368463	0.0285085	0.0912885	0.0370752	0.0633022	0.0896045	0.125951	0.171749	0.0797808	0.143015	0.00932964	0.0276836	0.0597454	0.0723333	0.0388403	0.0297549	0.0332918	0.0985804	0.0447671	0.0298628	0.206266	0.0327742	0.0873887	0.0295158	0.125389	0.0546522	0.0470864	0.0967766	0.0417085	0.0950907	0.114632	0.0179055	0.0628557	0.0307567	0.0108357	0.049211	0.0289711	0.0747649
FAP	0.20156	1.42452	0.678479	0.386507	0.190493	1.31832	1.52862	0.483138	0.062226	1.18734	0.548084	0.406932	0.19621	1.36435	1.27845	0.574487	1.08909	0.140769	1.48446	0.313435	0.272238	0.134396	0.188519	0.038251	0.561511	0.128686	0.478634	0.0959154	0.386576	0.266014	0.580744	0.880783	0.778999	1.16553	0.0779502	1.54822	0.242745	0.316536	0.864337	0.157716	0.342451	0.381865	0.260513	1.16474	0.114457	1.038	2.39962	0.509746	1.34327
SPINK6	0	0.24303	1.22204	0	0	0.0482572	1.51305	0.31991	0.0699412	0.0252083	0	0.084517	0.0217973	0.0628185	0	0	0.539521	0	0.139043	0	0	0	0.0346363	0.0456807	0	0	1.77452	0	0	0	0	0.0253461	0	0	0	0.246525	0.0313399	0	0	0	0.327174	0.0986026	0.0492855	0	0	0.099418	0.304773	0	0.0285822
CLEC5A	0.121304	0.427124	0.5848	0.0983304	0.0857166	0.359808	0.443781	0.186602	0.0124163	0.362483	0.295448	0.100026	0.208956	0.401466	0.356668	0.185592	0.711497	0.00530558	0.333227	0.274661	0.187187	0.108273	0.25825	0.0324379	0.206179	0.161321	0.145395	0.0406694	0.267614	0.0683596	0.218883	0.418459	0.275255	0.184059	0.0120189	0.700229	0.105709	0.268431	0.579291	0.0254756	0.038721	0.805203	0.056871	0.307139	0.0187862	0.21179	0.29457	0.581426	0.553072
PRDM6	0.0292191	0.0819257	0.416533	0.024124	0.0407646	0.170242	0.154718	0.103901	0.0356401	0.0988111	0.0318222	0.0618405	0.00854406	0.0098494	0.182507	0.0819585	0.145015	0.0843469	0.163505	0.0313011	0.12675	0	0.0515914	0.082367	0.0216785	0.0167624	0.0214023	0.0538793	0.0177269	0.0905637	0	0.117235	0.064092	0.0991632	0.0583835	0.198097	0.0122846	0.0592701	0.0887529	0.0281254	0.0641226	0.0850302	0.00579565	0.16646	0.0110614	0.132497	0.132738	0.0111635	0.0806661
FGR	0.353884	0.574317	0.908063	0.493451	0.0783676	1.80223	0.721778	0.646069	0.686215	1.17015	1.99557	1.04619	0.717465	0.516923	1.23138	3.05142	1.6425	0.44772	0.79211	0.663424	1.02341	0.162552	0.745428	0.269877	1.00355	0.518819	0.950445	1.93349	1.12915	0.601238	0.780455	1.12306	0.63646	1.23819	0.385694	2.19767	0.872863	2.55233	0.955486	0.348207	0.667314	1.16507	0.306771	1.21959	0.267939	0.603083	0.371544	1.29797	1.42928
CMKLR1	0.120034	0.262985	1.20465	0.245776	0.0574163	0.969791	0.347458	0.512201	0.59466	0.53582	2.87079	0.257675	0.359421	0.505777	1.00241	0.572377	1.22126	0.173252	0.39406	0.456485	1.51229	0.719527	0.925851	0.335428	0.74808	0.30299	0.89681	1.10179	1.09721	0.446452	0.476503	0.966484	0.363166	0.702548	0.279091	0.984497	0.524847	0.737417	1.03805	0.378976	0.639235	1.05428	0.320628	0.668634	0.290824	0.361805	0.165771	0.498963	0.39766
NLGN4Y	0.0277438	0.117226	0	0.0219897	0	0	0.182163	0	0	0.101328	0.210299	0.103176	0.0603582	0.0701407	0.00284864	0.108948	0.172117	0.0427136	0.192509	0	0.445817	0.140499	0.235135	0	0	0	0.109737	0	0.0807928	0	0	0.0882975	0.105763	0.213009	0.0483802	0	0	0	0	0.00640926	0.0048708	0.0704613	0.0352193	0.147518	0.100828	0	0.133094	0.0712308	0
SIRPB1	0	0.0994383	0.0767279	0.0296252	0.0134091	0.185835	0.0633333	0.0604976	0.0715431	0.0970753	0.283322	0.0203418	0.089186	0.0113395	0.230267	0.0629052	0.129854	0.0143863	0.058564	0.0360366	0.126892	0.0115889	0.0812795	0	0.139766	0.0771934	0.197122	0.101087	0.0997762	0.064876	0.0247296	0.15556	0.0678514	0.0274496	0.057032	0.163169	0.0264004	0.116978	0.0240424	0	0.0524968	0.17799	0.0860007	0.00473193	0.00848994	0.0119641	0.0040752	0.102819	0.0859907
RERGL	0.0587903	0	0.0251426	0	0.0175758	0.0913428	0.15565	0.0216263	0.082742	0.0119288	0.0384167	0	0.0618879	0	0.015091	0.0412261	0	0.028285	0	0.188938	0	0	0.114731	0	0	0	0	0	0.0713348	0.218662	0	0.0719639	0	0.0196251	0	0	0	0	0.28362	0.0679076	0.0516072	0	0	0	0	0.0235227	0.0320491	0	0.0135254
FPR1	0.54415	0.274697	2.11695	2.48689	0.0419813	0.981812	0.669211	0.374509	0.563264	1.74519	2.32845	1.14636	0.381881	0.186385	1.57702	1.15705	1.91658	0.050671	0.766154	0.465398	0.397274	0.199555	0.856393	0.116174	0.453209	0.271888	1.89003	3.43098	0.915844	0.587581	0.696813	0.243514	0.557629	0.287117	0.306097	1.93312	0.681903	4.08963	0.827996	0.202754	0.600933	1.03092	0.299427	0.922221	0.0498383	0.512698	0.354054	2.94546	0.508828
FGF10	0.0302445	0.147908	0.284559	0.0599293	0.0452091	0.10573	0.208192	0.267014	0.0595929	0.171828	0.17787	0.0617246	0.0106127	0.0305851	0.163034	0.127252	0.206394	0.0291023	0.287713	0.0364495	0.0855637	0.0468868	0.147558	0.0556028	0.0269271	0.013013	0.182766	0.01859	0.018349	0.0187484	0.150078	0.0493622	0.0343144	0.0100961	0.0329631	0.0300071	0.0381471	0.0525858	0.145907	0.0873371	0.132746	0.0480078	0	0.0478615	0.0171744	0.060506	0.131901	0.0554652	0.0487066
ST6GALNAC5	0.0961289	0.593385	0.9958	0.137568	0.114954	0.514449	0.305407	0.141446	0.0721561	0.468118	0.279181	0.164699	0.104942	0.00540065	0.285139	0.344538	0.450587	0.113054	0.25103	0.0343262	0.108782	0.0110389	0.122088	0.133527	0.275774	0.0735296	0.281649	0.118173	0.129601	0.132422	0.388671	0.257129	0.174504	0.499166	0.0116411	0.551052	0.102386	0.315706	0.400773	0.0740245	0.253151	0.389946	0.0211859	0.392139	0.0545871	0.170944	0.78606	0.102836	0.648722
CPXM2	0.168676	0.414281	0.689307	0.148547	3.18249	1.20844	2.15349	2.53708	1.04454	0.250983	0.538862	0.735234	0.328821	0.199005	4.5222	0.538841	0.976668	0.320103	1.95069	0.594786	0.63626	0.460031	0.232514	0.296318	0.692472	0.306425	0.638348	0.575989	0.170556	0.348537	0.371997	2.7262	0.66343	1.1011	0.122558	1.26444	0.397131	0.293275	0.813736	0.3139	2.91198	0.38674	0.0223047	1.38209	0.292671	0.907355	0.802029	0.322223	0.74162
ISLR	4.19361	34.7078	2.08508	4.4926	9.95834	26.9763	13.6483	11.1873	2.62957	16.9073	2.95198	8.14106	4.89312	0.939537	19.5252	18.1943	26.3971	4.68317	19.6319	5.88946	6.15385	6.53642	3.03691	1.37897	9.3948	3.43265	8.78439	14.439	5.8124	11.4129	27.1254	12.3742	11.5196	12.0584	1.0033	31.0192	2.9328	19.8883	14.1088	7.06904	13.6924	4.22127	0.628929	27.6352	1.21972	22.9997	40.2208	5.72891	19.7742
FCAR	0.0192447	0.0150584	0.395055	0.247867	0	0.0149503	0.0203805	0.0283171	0.0216682	0.249909	0.251511	0.0436397	0.0135058	0.038923	0.138319	0.0809712	0.143269	0	0.0215381	0.0927721	0.0217779	0.00994478	0.0482873	0	0	0.033121	0.190301	0.11829	0.0233512	0.0238594	0	0.0157047	0.0436689	0.0128484	0.0629239	0.248218	0.0291279	0.568831	0.041263	0	0	0.0305476	0.00763446	0.0365455	0	0.0462004	0.0209823	0.46763	0.0442747
CYP1B1	0.045427	0.0799767	0.621683	0.0675102	0.0769577	0.364665	0.264595	0.27851	0.14918	0.12597	0.499689	0.0309034	0.0823577	0.049767	0.194346	0.0637106	0.413337	0.0364263	0.728713	0.444059	0.222762	0.0508616	0.259625	0.0835151	0.242667	0.188939	0.0915044	0.260607	0.1378	0.11264	0.150277	0.738329	0.350473	0.581295	0.0660139	0.473241	0.0572967	0.131639	0.600639	0.078708	0.232614	0.468698	0.0510597	0.321099	0.12898	0.187818	0.206369	0.23257	1.14961
APOC1	2.88512	4.35584	0.601113	2.30873	5.26363	4.25275	7.20759	11.5655	4.2063	7.24997	1.98197	6.45847	25.0499	5.6482	10.71	6.8995	16.3842	4.11085	12.7087	6.62716	4.5206	0.936587	2.59865	1.36003	11.3614	1.59147	5.81153	2.40996	5.83456	3.02664	9.91134	11.274	2.65226	17.5209	0.68533	4.25701	2.87385	1.99367	3.8861	1.5381	3.70151	5.75387	2.40646	18.8246	1.47029	2.10155	6.77514	5.71496	17.666
BCL2A1	1.46341	1.50496	1.85967	2.3198	0.0999996	1.75401	1.01843	1.72264	1.20046	2.81662	3.93438	1.78249	2.28877	1.09935	1.45965	3.16658	1.97138	0.321862	0.701916	0.873426	0.898992	0.648192	1.01414	0.215232	2.15909	0.791558	1.69976	0.9252	1.21761	0.673891	1.52149	1.38189	0.815939	0.949103	0.546842	7.01074	1.53991	1.52665	1.79299	0.676145	0.513845	3.71666	1.0118	1.05867	0.736032	1.25471	1.61833	4.75407	3.96314
BEND6	0.0162967	0.0446308	0.104543	0.0565109	0.00487203	0.0443106	0.12081	0.0239793	0.0229362	0.102507	0.0479212	0.0221729	0.0314516	0.00824015	0.100398	0.0342838	0.0303305	0.00392032	0.0820744	0.00654673	0.0922091	0.0126321	0.0454338	0.0119843	0.0580369	0	0.00895275	0.0400677	0.0296612	0.040409	0	0.0465465	0.0184897	0.0272004	0.0177616	0.121266	0.0287769	0.0141675	0.0524131	0.0188241	0.0429167	0.0258682	0.00969745	0.00515787	0.00462708	0.0326026	0.0621883	0.0933953	0.0974803
FABP4	0.0978504	0.395585	0.390574	0.0646301	0.0390042	0.202708	0.518127	0.527923	1.48733	0.185306	0.0852543	0.133132	0.125896	0.0164921	0.13396	0.182978	0.971271	0.0627701	3.61386	10.4299	0.332191	0.0168548	0.163679	0.0479713	0.116157	0.0842022	1.03926	0.120289	0.316612	0.121314	1.29479	0.851745	0.0592095	0.217759	0.0355487	0.226526	0.0822785	0.226842	1.22385	0.0376751	0.601264	0.207094	0.0129392	0.33034	0.111129	0.182705	0.746795	0.119632	0.1951
PLEK	0.535844	0.591294	3.79587	2.13716	0.139657	3.58635	0.800277	2.22384	1.86411	2.79897	9.67849	1.13409	1.84651	0.958712	3.42809	4.04661	3.08561	0.608154	1.67608	1.64481	3.52942	0.695799	2.39405	0.434463	2.32419	0.721216	1.56998	1.52013	2.31732	0.834676	0.90904	3.18428	0.978959	1.44474	1.0632	5.76624	2.59251	3.20112	3.00485	0.539593	0.603044	2.98786	0.932044	1.46981	0.983063	0.769634	0.808926	3.43939	1.74484
MITF	0.0633019	0.529989	1.4294	0.26968	0.20817	0.732727	0.670379	0.675292	0.559496	0.441841	0.624609	0.28996	0.137717	0.361684	0.753958	0.248583	0.730445	0.0883214	1.08393	0.472992	0.279373	0.150473	0.3459	0.125687	0.236706	0.136181	0.173877	0.1712	0.261151	0.172658	0.397877	0.723208	0.232698	0.617028	0.124186	0.571526	0.261882	0.297169	0.583625	0.255916	0.744606	0.653124	0.0904035	0.396691	0.118623	0.52682	0.552137	0.162525	0.433987
GASK1A	0.227098	0.036347	0.23839	0.0511356	0.111097	0.272651	1.11505	0.151889	0.0523013	0.16756	0.0269814	0.0327708	0.0398439	0.0208778	0.190781	0.144773	0.384237	0.0446975	0.25416	0.0497617	0.467254	0.0480082	0.0518013	0.0227731	0.110285	0.0355313	0.113416	0.126898	0.0250505	0.0511914	0.0341482	0.0926618	0.0562162	0.0482418	0.045002	0.143382	0.0104159	0.4128	0.243462	0.0238469	0.163105	0.049156	0.00409502	0.483528	0.0586173	0.115646	0.225092	0.0189306	0.0522463
MMP9	4.40517	2.5623	2.13402	2.64568	0.57107	13.6584	4.85093	8.28874	4.92698	6.61273	15.5137	1.56469	1.53208	16.2127	3.84262	4.45594	8.48885	1.57549	18.3898	7.25085	7.16871	1.06768	4.94508	1.57673	12.6163	4.76358	7.11014	16.0064	4.6356	9.64216	4.32023	49.1508	2.87493	33.62	3.61148	11.6614	3.59923	14.7762	15.338	6.82196	3.13119	6.24987	2.85329	13.0415	0.774798	26.5242	2.08267	8.35565	3.61437
FST	0.184034	0.294001	0.682109	0.395051	0.165055	0.297849	0.454756	0.462602	0.250377	0.40453	0.190408	0.278212	0.0968654	0.372214	0.299187	0.645261	0.456684	0.0811634	0.360438	0.184826	0.156193	0.293225	0.307842	0.180446	0.027308	0.356321	0.657154	0.301648	0.409388	0.152109	0.202934	0.131409	0.132239	0.235494	0.100288	0.395611	0.278544	0.426638	0.279502	0.372005	0.565419	0.559899	0.0121678	0.524216	0.235135	0.558393	0.936365	0.091406	0.550408
FPR2	0	0.0192585	0.621028	0.402349	0	0.066921	0.221553	0.0633768	0.0969915	0.349578	1.24644	0.0502305	0.0302275	0.0186673	0.227441	0.258889	0.244305	0	0.0550909	0.029662	0.0139261	0.0508743	0.130373	0.0361989	0.076695	0.0953078	0.0946475	0.105898	0.0746606	0.0152571	0	0.0502127	0.055849	0.024648	0.0938869	0.122096	0.080713	0.406538	0.118737	0.0426441	0.0432106	0.390679	0.0488193	0.070108	0	0.0443149	0.0536693	0.835029	0.141559
MS4A7	0.42936	0.356446	6.7358	0.86115	0.0939221	0.870482	1.17556	1.60254	1.3029	1.01993	2.19663	0.930879	0.782702	1.26552	1.93007	1.71839	2.13093	0.463528	0.750087	0.782482	6.03196	0.2814	2.08456	0.331143	0.783178	0.549703	0.908972	0.630809	1.53751	0.298616	1.80144	0.777673	0.603575	1.29693	0.582089	0.46755	2.43564	1.12889	1.84119	0.483849	0.330937	2.57653	0.357274	1.26611	0.368693	0.322634	0.405328	0.777798	1.36363
HRH2	0.0177517	0.0138901	0.0607342	0.0351749	0.010614	0.124114	0.0375987	0.0522404	0.0299807	0.0720377	0.359597	0.0322032	0.018687	0.0269274	0.173155	0.0746892	0.110128	0	0.0596013	0.0285249	0.140618	0.0183465	0.103929	0.0261084	0.0474138	0.0152757	0.195041	0.17458	0.150777	0.066025	0.0587243	0.0579452	0.0725057	0.0474062	0.0193473	0.0704494	0.04478	0.0617294	0.114185	0.102523	0.109079	0.0563553	0	0.0674203	0.0100804	0.0781294	0.0580632	0.0813868	0.0326718
LGALS12	0	0.0235428	0.068627	0	0.0119933	0.186991	0	0.0147573	0.0225845	0.0895394	0.170396	0	0.014077	0.0507114	0.205955	0.0281318	0.0746638	0.00965055	0.134694	0.273971	0.113494	0	0.134212	0.0147507	0.035717	0.0172608	0.242426	0.567144	0.0243387	0	0	0.0409222	0	0.0200876	0.0218616	0.0597036	0.0303597	0.0697515	0.043008	0	0.0176078	0.0318395	0.00795732	0.025394	0.0341711	0.0561799	0.0109348	0.0367854	0.0461471
APOE	16.0436	10.0819	0.924319	9.92419	1.62778	13.3999	13.9753	14.6473	15.7474	9.90086	7.38751	8.81243	23.2624	12.0842	24.8483	9.73483	76.2214	5.16923	33.1664	9.96811	18.2965	0.837649	3.41834	0.840538	39.1696	6.99233	12.7867	34.387	13.7429	21.4623	55.755	24.8366	8.30904	126.266	2.85389	37.1344	10.4848	16.802	11.5184	12.7225	18.6441	28.4682	5.58959	43.4372	2.61983	3.21794	17.9226	11.1286	55.7954
C5orf46	0.0369586	0.27473	0.0632237	0.0732335	0.0441963	0.0861343	0.469679	0.679772	0	0.299962	0.0241508	0.117331	0.142655	0.205562	0.0948699	0	0.137571	0.0533444	0.248177	0.0296941	0.250941	0	0	0.0271786	0	0	0	0	0	0	0	0.196041	0.0670913	0.740241	0	0.293349	0.0186462	0.0642597	0.118865	0	0.064886	0.0586653	0.0146616	0.0935785	0	0.207027	0.503694	0.576116	1.03733
CD163	0.391648	0.520969	2.20423	0.985584	0.0327842	1.47867	1.71712	1.49833	1.001	1.35094	6.99697	0.83127	0.846558	0.66142	2.16749	1.49404	2.78931	0.154512	1.0169	0.988053	3.73175	0.663825	1.82562	0.322571	1.20647	0.431387	1.40281	1.84881	2.02443	0.349604	1.34744	2.07105	0.85671	2.02644	0.537835	0.660577	1.72301	2.01563	2.00698	0.551911	1.05889	3.36947	0.559326	1.98329	0.244639	0.410563	0.760076	0.922942	1.51013
LOX	2.53146	4.03	4.48005	2.92055	0.886253	2.19299	2.02829	0.980224	0.543797	2.56146	2.61733	0.887495	1.15711	1.6842	2.45388	1.58831	2.61401	0.38461	2.63742	1.06377	1.44176	4.07934	2.65352	0.514385	2.86915	0.924377	1.37238	0.532312	1.08113	0.567817	2.12113	1.00572	1.52298	3.12443	0.526391	2.0572	0.651186	1.85324	1.85686	0.355888	0.782145	1.65224	0.161868	1.7131	2.50144	1.38603	3.38193	2.40139	3.70125
COL12A1	3.29067	18.0967	46.7125	4.52528	4.99738	14.0827	12.8268	3.92402	0.784551	13.0207	18.9665	7.6175	3.77769	10.1714	12.543	10.4223	16.5671	2.62404	11.1831	3.82509	9.66044	13.7357	10.8126	3.18985	5.82049	4.7404	7.48756	3.61922	4.46205	2.84496	18.4408	6.00038	8.88752	16.018	1.53081	17.0373	6.61869	4.78902	14.9247	4.18867	4.89975	13.2263	0.88427	14.7471	3.40577	10.4251	23.0779	6.59506	12.1464
CRISPLD2	2.18947	2.79568	10.3122	0.640004	0.93655	2.07394	6.43544	2.09028	1.84085	2.60984	6.51482	2.00151	0.601785	1.17933	1.90471	1.67565	4.47567	1.14966	4.10743	1.78208	2.51648	2.21852	4.80355	2.56858	1.60323	2.19892	2.38677	0.997915	1.65781	1.02059	6.67566	2.09695	1.54105	2.84146	1.12772	3.89651	6.12591	1.42135	2.42079	1.93474	5.04829	4.50078	0.632719	6.61481	1.82762	3.11759	3.48101	0.946156	6.74686
MMP2	9.52567	80.7863	15.253	10.6721	13.6704	58.6124	47.3308	9.20157	9.36378	50.1478	24.4701	20.6336	5.22432	10.9304	44.1219	35.4961	42.4547	7.68268	27.4165	7.89062	15.6574	13.384	14.6962	6.47552	16.181	8.34794	36.7629	27.4597	9.67666	14.6936	36.2447	19.7952	21.3679	13.8716	6.6396	48.8297	13.0997	20.8953	37.2167	14.5853	27.2812	13.8896	1.53425	76.6683	8.79517	32.9282	85.6569	16.9951	55.7852
CAMP	0.122236	0.047823	0	0	0	0.0474799	0	0	0	0	0.0399379	0.0554371	0.0643385	0	0.125508	0	0	0.029405	0	0.0491049	0	0.0631661	0.0170392	0	0	0.105187	0	0.225401	0	0.151547	0	0	0.0554742	0.0408043	0.133224	0	0.0925053	0	0	0.0705965	0.214603	0	0.0242458	0.116062	0.0347062	0.122271	0.0333182	0.196148	0.0562437
CXCL10	10.8412	4.05967	25.9639	11.1245	1.22697	16.5132	3.60833	2.70614	1.35142	11.8942	13.0046	1.66818	52.5515	4.83561	3.25991	15.5304	7.54235	1.26672	4.85324	2.51976	9.50786	1.08043	12.6186	0.370146	13.7542	5.93063	5.61538	2.33228	13.1075	1.6801	2.04936	28.579	3.09259	2.0809	2.95393	4.03354	18.8504	5.78949	4.815	2.41505	0.64577	21.0804	25.7891	12.5484	1.18727	1.28582	1.64636	10.9527	105.395
MXRA5	4.29619	19.5331	9.12302	1.96699	0.967453	4.74619	3.98348	1.89508	1.42917	3.51515	6.50189	2.51355	21.5523	2.74122	4.13429	2.98658	5.21516	0.789654	4.67806	2.11064	3.45158	5.1273	3.77987	6.41437	5.34418	2.03653	2.41634	2.28631	2.13255	2.10403	5.90637	4.85478	5.24569	6.01745	0.831069	8.10053	3.28643	2.74052	4.60078	1.53599	3.18762	1.7639	0.230562	4.75317	1.72145	5.97914	8.18699	1.97182	8.6366
TUB	0.0135475	0.148406	0.59676	0.0335553	0.364511	0.31047	0.308461	0.19934	0.0877075	0.126446	0.115084	0.288773	0.0118844	0.0171251	0.292112	0.389502	0.168092	0.0456255	1.1144	0.0925191	0.11498	0.0385038	0.10953	0.019925	0.0542769	0.0291447	0.111636	0.124906	0.0493146	0.067184	0.0672246	0.0939714	0.0522598	0.228379	0.0221479	0.336029	0.0786016	0.270881	0.210593	0.0782422	0.440012	0.129025	0.016123	0.201524	0.0692368	0.162615	0.132936	0.214285	0.0623349
CORIN	0.0451403	0.0724078	0.359072	0.0894454	0.110659	0.427822	0.224681	0.0630994	0.010165	0.34072	0.0707931	0.178108	0.0285113	0.0251068	0.512152	0.132948	0.240836	0.0456074	0.166714	0.0870422	0.051082	0.0116632	0.0289448	0.0398342	0.0723405	0.0233065	0.208305	0.0332951	0.0931129	0.050368	0.179194	0.0810412	0.079895	0.168767	0.0147594	0.214973	0.00455481	0.031394	0.179055	0.0886393	0.0673626	0.121809	0.0125351	0.225731	0.0256331	0.106561	0.189481	0.0393218	0.0581562
MFAP5	0.082232	1.20415	0.130623	0.162943	0.189647	1.59706	1.29384	1.17541	0.853126	1.35865	0.422202	0.122538	0.111298	0.047519	1.57408	0.708449	1.04945	0.113038	1.61712	0.698439	0.186112	0.00607053	1.09715	0.233248	0.366062	0.0202178	0.516284	0.115531	0.270828	0.53888	0.93268	0.498499	0.57045	0.984288	0.0256068	0.75759	0.0651945	0.469779	1.43571	0.0678462	0.928091	0.223764	0.00466025	0.646938	0.200125	0.446528	1.14632	0.048473	0.394584
DCN	2.91692	6.09425	5.49916	8.38538	2.90537	16.2201	9.66134	8.82394	4.51534	14.2692	8.51596	3.02192	2.76965	2.53401	15.2516	12.8196	7.69575	1.69327	12.6892	5.35634	6.04424	2.40843	4.05617	0.813186	2.83996	1.6073	9.67303	4.35702	2.40829	2.51783	7.14037	6.10565	4.58417	3.89366	0.849826	10.8306	3.89992	3.99938	10.0919	2.05105	3.9668	4.35443	0.400715	8.82815	1.12103	7.26777	10.6151	9.49945	5.07991
TNFSF14	0.0667081	0.115579	0.15487	0.0377663	0.0170939	0.214693	0.060553	0.119189	0.305799	0.158557	0.224181	0.099405	0.163854	0.0337298	0.239728	0.160383	0.212834	0.105453	0.15998	0.0382829	0.60391	0.0590942	0.143467	0.00700795	0.178174	0.0984063	0.020941	0.421743	0.138758	0.224482	0.220677	0.276075	0.0691976	0.0604421	0.0727044	0.340378	0.269243	0.430801	0.204329	0.110076	0.200769	0.287409	0.109634	0.174936	0.0378804	0.16777	0.0675359	0.222826	0.192933
ITGAM	0.144677	0.632062	0.852477	0.29464	0.024029	1.04276	0.331967	0.419848	0.289593	0.521876	1.28679	0.335363	0.3046	0.491753	1.01509	0.270542	1.30643	0.228155	1.04347	0.381007	0.654882	0.116297	0.35853	0.0827495	0.744225	0.311244	0.494539	0.869509	0.47788	0.338808	0.31907	0.849405	0.485142	0.941759	0.289083	0.701758	0.279802	1.21582	0.835829	0.269239	0.261056	0.727222	0.178559	0.763165	0.173439	0.328027	0.31986	0.781227	0.761846
HS3ST2	0.0349582	0.280375	0.0448512	0.0692696	0.0627061	0.176523	0.240639	0.257191	0.0492005	0.0567453	0.342653	0.0396359	0.116534	0.22095	0.556356	0.147085	0.195186	0.0084095	0.312992	0.0842606	0.118679	0.00903238	0.0584761	0.0128537	0.202305	0.0601645	0.0384092	0.257848	0.084835	0.0433408	0.578226	0.299541	0.0634599	0.618487	0	0.138735	0.00881849	0.0607815	0.0936931	0.0201898	0.0460305	0.33294	0.0208021	0.232348	0	0.00699361	0.161986	0.112192	0.313658
CTHRC1	3.79442	15.4068	6.53483	7.29003	4.92072	12.5278	9.42143	4.26284	2.12169	14.5865	5.77987	5.09281	2.87881	4.62793	11.043	8.12624	11.7699	1.46785	15.6378	2.84261	4.00375	1.78855	3.17355	1.01809	7.80646	4.12559	6.25349	1.95407	3.39084	3.24214	9.41424	10.1053	6.2132	10.929	1.03387	18.8486	1.60391	2.71917	7.80586	4.56055	3.51086	4.55793	0.813654	15.8392	1.17925	11.9507	57.8622	4.70174	11.254
JCAD	0.397188	0.874322	2.51726	0.37929	0.274681	1.33832	1.78894	0.778067	0.290953	0.827272	1.51348	0.950587	0.196464	0.839619	1.30453	0.973158	1.29438	0.435142	1.40318	0.703596	0.536113	0.727024	1.27142	0.306159	0.975658	0.485916	0.699287	0.42356	0.307744	0.367839	1.01316	1.56791	1.04895	1.65814	0.490262	1.41486	0.591506	0.366094	1.45698	0.364817	0.722522	2.24081	0.168956	1.40249	0.855983	1.34986	1.36958	0.432214	1.70204
NEFH	0.0481449	0.0941797	0.0720647	0.0119249	0.0215899	0.112205	0.127466	0.0354207	0.0406558	0.048844	0.102247	0.0163761	0.0506817	0.0547731	0.0679713	0.0675224	0.0298681	0.0636992	0.0269411	0.0386816	0.108964	0.0373186	0.0973121	0.0354047	0.117876	0.0828593	0.0793465	0.0591854	0.029209	0.0149224	0	0.117866	0.060086	0.0602681	0.091827	0.131359	0.0242899	0.0837091	0.0645177	0.0278057	0.0528281	0.0573162	0.0429733	0.182853	0.0478437	0.250424	0.0196844	0.0496647	0.132915
TMEM255A	0.0118022	0.0230872	0.524931	0.105237	0.0352837	0.155866	0.187482	0.121563	0.17275	0.0478944	0.13882	0.0428208	0.0579792	0.0954815	0.260541	0.0993146	0.0732188	0.0227131	0.290591	0.0853417	0.360605	0.00609885	0.0888396	0.0260373	0.1366	0.0203121	0.0259347	0	0.214809	0.117058	0	0.0529719	0.0535618	0.66188	0.0257263	0.0468385	0.0654986	0.0205205	0.164485	0.0408977	0.0621614	0.0749359	0.0468199	0.0448245	0.00670195	0.0944445	0.0514713	0.0432882	0.0325828
PTCRA	0	0.0152518	0.100032	0	0	0.090854	0.0412846	0	0.0658394	0.0316398	0.0509482	0.0176801	0.0136793	0.0591344	0.0400273	0.0546741	0.0483695	0.0375116	0	0	0	0.04029	0.0217366	0	0	0	0	0.335464	0	0	0	0.0159064	0.0176919	0.104107	0	0.0386778	0	0	0.0417929	0.180118	0.0684414	0	0.015465	0.0740296	0.0221371	0	0	0.0357461	0.0538119
PLA2G5	0.0349314	0.0546654	0.0746947	0.0346082	0.052215	0.094978	0.721363	0.449739	0.0294977	0.163018	0.022826	0.110895	0.0735438	0.123637	0.0986326	0.244953	0.260049	0.0420152	0.293205	0.126294	0.177882	0.0361018	0.0243464	0.0256877	0.0777499	0.0150296	0.191899	0.23618	0.042385	0.108269	0.520004	0.349197	0.11097	0.116606	0.0190357	0.1213	0.0704938	0.12147	0.355761	0.0605229	0.689927	0.0277237	0.0346435	0.23217	0.0297539	0.2376	0.266596	0.0480454	0.136618
CST5	0.0602289	0.306327	0	0	0.0720235	0.514679	1.78594	0.177244	0	0.0244414	0.0393568	0.0546305	0.0211341	0	0.309206	0.16894	0.0747296	0.0579544	0	0	0	0	0.0335825	0	0	0	1.38966	0.0740405	0	0	0.199243	0.024575	0	0.0402106	0	0	0	0	0.0645689	0.556555	1.0574	0	0	0	0	0.0240983	0.459667	0	0.083138
ALPK2	0.00482802	0.139777	0.491417	0.0765337	0.0288675	0.0937666	0.132937	0.0284162	0.086976	0.13127	0.167209	0.0591198	0.0626831	0.0512652	0.101624	0.0609409	0.107828	0.0348427	0.0810504	0.0310322	0.0491717	0.00997958	0.0255741	0.0213025	0.141849	0.0457007	0.143225	0.0118703	0.0527239	0.0119714	0.0958294	0.112288	0.0438217	0.114428	0.047358	0.129333	0.0949967	0.0167889	0.0931666	0.0501908	0.105953	0.061309	0.0153223	0.158918	0.0520906	0.0444303	0.0894867	0.0973949	0.10441
KCND2	0.00819677	0.102619	0.0560876	0.0324837	0	0.0318384	0.104166	0.0301522	0.0276869	0.0632	0	0.0148697	0.0287622	0.0082891	0.0420809	0.0459833	0.0508511	0.00394361	0.100909	0.0263425	0.0185514	0.02965	0	0	0.00729771	0.0211605	0	0.0100764	0	0	0	0.06689	0.0483589	0.0328344	0.00893356	0.113854	0.0165416	0.0142516	0.0790868	0.0189359	0	0.0260218	0.00650337	0.0363196	0.00465457	0.0754315	0.120647	0.01879	0.0716588
ITGA11	0.35206	1.80043	3.24071	0.448461	0.726732	2.60801	3.82159	0.712288	0.134491	1.50522	0.974994	0.984615	0.280899	0.572184	2.42495	1.30493	2.13731	0.40934	2.08733	0.505106	0.758858	0.688727	0.727953	0.382181	0.895555	0.515744	1.03611	1.4478	0.76791	0.815801	3.53554	1.12868	1.26298	2.57011	0.228396	2.29538	0.655502	1.21696	1.64451	0.735857	1.40174	0.592097	0.134675	2.49912	0.311777	2.01569	3.00451	0.280546	2.47614
ABCA6	0.00965297	0.0125886	0.423833	0.0414426	0.00384777	0.0524926	0.0340756	0.0307744	0.0543427	0.0235035	0.0441544	0.0087557	0.00564533	0.0146426	0.0627719	0.0451271	0.0479081	0.00774035	0.0468142	0.0155112	0.0619002	0.00332547	0.0538232	0.0686196	0.0200531	0.0276886	0.00707059	0.00395552	0.0195212	0.0279245	0.031933	0.0446382	0.0160629	0.00966691	0.0245482	0.0574633	0.0340905	0.022378	0.0586418	0.0148666	0.00564904	0.0306448	0.0102116	0.0407352	0.0164444	0.0308982	0.021049	0.00442564	0.0148051
DCLK1	0.00633503	0.0198279	0.232998	0.0156911	0.0227269	0.113192	0.080507	0.0652505	0.0998591	0.0359913	0.0517456	0.0172385	0.0222294	0.0016016	0.074803	0.0266543	0.0471615	0.0228592	0.131164	0.0636228	0.118287	0.0229155	0.059166	0.0139759	0.0394813	0.0109029	0.017401	0	0.0153736	0.0196352	0	0.0504048	0.0273126	0.0496961	0	0.0597105	0.0175787	0.0275367	0.105269	0.0109762	0.0667322	0.0150836	0.00502626	0.0340854	0.0143895	0.0595661	0.0310815	0.00726112	0.0437234
[truncated: 519 more columns]
